# Supplementary material for: Combining global genome and transcriptome approaches to identify the candidate genes of small-effect quantitative trait loci in collagen-induced arthritis
Source: Arthritis Res Ther. 2007 Jan 23;9(1):R3. doi: 10.1186/ar2108 (PMC1860061; doi:10.1186/ar2108)
Supplement: Additional file 1 — Summary information on the 509 genes differentially expressed between DBA/1 and FVB/N strains. Comparison was performed between two strains at four stages of CIA, NA, PI, OA and CA. Three criteria were applied for selecting the differentially expressed genes: the lower 90% confidence bound of fold change between the group means exceeded twofold; the absolute difference between the two groups exceeded 100; the P value threshold of the unpaired t-test was 0.05 [file ar2108-S1.xls]

## Sheet:  compare resultDBAFVB
Supplement table 1: Gene differentially expressed between DBA/1 and FVB/N strains
ComPIrison: DBA/1_NC versus FVB/N_NC, DBA/1_PI versus FVB/N_PI, DBA/1_OA versus FVB/N_OA, DBA/1_CA versus FVB/N_CA,
Column Headings:
probe set	Unique Probe Set identifier by Affymetrix.
DBA/1_NC_1_signal	Experimental condition NC replicate 1
DBA/1_NC_2_signal	Experimental condition NC replicate 2
DBA/1_NC_3_signal	Experimental condition NC replicate 3
DBA/1_PI_1_signal	Experimental condition PI replicate 1
DBA/1_PI_2_signal	Experimental condition PI replicate 2
DBA/1_PI_3_signal	Experimental condition PI replicate 3
DBA/1_OA_1_signal	Experimental condition OA replicate 1
DBA/1_OA_2_signal	Experimental condition OA replicate 2
DBA/1_OA_3_signal	Experimental condition OA replicate 3
DBA/1_CA_1_signal	Experimental condition CA replicate 1
DBA/1_CA_2_signal	Experimental condition CA replicate 2
DBA/1_CA_3_signal	Experimental condition CA replicate 3
FVB/N_NC_1_signal	Experimental condition NC replicate 1
FVB/N_NC_2_signal	Experimental condition NC replicate 2
FVB/N_NC_3_signal	Experimental condition NC replicate 3
FVB/N_PI_1_signal	Experimental condition PI replicate 1
FVB/N_PI_2_signal	Experimental condition PI replicate 2
FVB/N_PI_3_signal	Experimental condition PI replicate 3
FVB/N_OA_1_signal	Experimental condition OA replicate 1
FVB/N_OA_2_signal	Experimental condition OA replicate 2
FVB/N_OA_3_signal	Experimental condition OA replicate 3
FVB/N_CA_1_signal	Experimental condition CA replicate 1
FVB/N_CA_2_signal	Experimental condition CA replicate 2
FVB/N_CA_3_signal	Experimental condition CA replicate 3
fold change	Fold change of the comparason
lower bound of FC	lower bound of the 90% confidence interval of fold change
upper bound of FC	upper bound of the 90% confidence interval of fold change
difference of means	difference of the mean between group
t statistic	unpaired test
P value	P value of the unpaired t-test
baseline mean	Mean of the basal group
baseline mean's SE	SE of the mean of the basal group
experiment mean	Mean of the experimental group
experiment mean's SE	SE of the mean of the experimental group
filtered	differentially expressed genes
probe set	gene	Accession	LocusLink	Description	FVB/N_NC_1_Signal	FVB/N_NC_2_Signal	FVB/N_NC_3_Signal	baseline mean	baseline mean's SE	DBA/1_NC_1_Signal	DBA/1_NC_2_Signal	DBA/1_NC_3_Signal	experiment mean	experiment mean's SE	fold change	lower bound of FC	upper bound of FC	difference of means	t statistic	P value	filtered	FVB/N_PI_1_SigPAl	FVB/N_PI_2_SigPAl	FVB/N_PI_3_SigPAl	baseline mean	baseline mean's SE	DBA/1_PI_1_SigPAl	DBA/1_PI_2_SigPAl	DBA/1_PI_3_SigPAl	experiment mean	experiment mean's SE	fold change	lower bound of FC	upper bound of FC	difference of means	t statistic	P value	filtered	FVB/N_OA_1_SigOAl	FVB/N_OA_2_SigOAl	FVB/N_OA_3_SigOAl	baseline mean	baseline mean's SE	DBA/1_OA_1_SigOAl	DBA/1_OA_2_SigOAl	DBA/1_OA_3_SigOAl	experiment mean	experiment mean's SE	fold change
1449049_at	toll-like receptor 1	AF316985	21897	gb:AF316985.1 /DB_XREF=gi:11385996 /GEN=Tlr1 /FEA=FLmRNA /CNT=43 /TID=Mm.33922.1 /TIER=FL+Stack /STK=25 /UG=Mm.33922 /LL=21897 /DEF=Mus musculus toll-like receptor 1 (Tlr1) mRNA, complete cds. /PROD=toll-like receptor 1 /FL=gb:AF316985.1 gb:AY009154.1 gb:NM_030682.1	408	445	423	425.33	10.74	124	101	108	111	6.81	-3.83	-3.45	-4.29	-314.33	-24.713	6.1e-05	*	511	426	304	413.67	60.07	137	182	68	129	33.15	-3.21	-2.05	-5.76	-284.67	-4.149	0.023645	*	558	456	553	522.33	33.2	91	142	149	127.33	18.28	-4.1
1425128_at	UDP-Gal:betaGal beta 1,3-galactosyltransferase polypeptide 7	BC025206	232984	gb:BC025206.1 /DB_XREF=gi:19484112 /FEA=FLmRNA /CNT=10 /TID=Mm.192369.1 /TIER=FL /STK=6 /UG=Mm.192369 /DEF=Mus musculus, similar to beta-1,3-N-acetylglucosaminyltransferase 1, clone MGC:32391 IMAGE:5037295, mRNA, complete cds. /PROD=similar tobeta-1,3-N-acetylglucosaminyltransferase 1 /FL=gb:BC025206.1	105	138	93	112	13.45	207	334	281	274	36.83	2.45	1.8	3.29	162	4.132	0.035636		82	97	98	92.33	5.17	425	293	170	296	73.63	3.21	1.88	4.58	203.67	2.759	0.108901		81	28	109	72.67	23.75	235	133	132	166.67	34.17	2.29
1416132_at	RIKEN cDNA C920006C10 gene	BB188557	76740	gb:AK018695.1 /DB_XREF=gi:12858531 /FEA=FLmRNA /CNT=354 /TID=Mm.29805.1 /TIER=Stack /STK=12 /UG=Mm.29805 /LL=76740 /UG_GENE=C920006C10Rik /UG_TITLE=RIKEN cDNA C920006C10 gene /DEF=Mus musculus 2 days neonate thymus thymic cells cDNA, RIKEN full-length enriched library, clone:C920006C10:homolog to HYPOTHETICAL PROTEIN KIAA0143 (FRAGMENT), full insert sequence. /FL=gb:BC007482.1 gb:NM_133766.1	187	126	159	157.33	17.63	553	673	576	600.67	36.77	3.82	3.13	4.78	443.33	10.872	0.002017	*	129	414	245	262.67	82.75	644	421	104	389.67	156.67	1.48	0.47	3.58	127	0.717	0.524717		394	176	94	221.33	89.52	503	530	426	486.33	31.16	2.2
1432492_a_at	3-hydroxyanthranilate 3,4-dioxygenase	AK002295	107766	gb:AK002295.1 /DB_XREF=gi:12832173 /FEA=mRNA /CNT=1 /TID=Mm.30100.2 /TIER=ConsEnd /STK=0 /UG=Mm.30100 /LL=107766 /UG_GENE=Haao /UG_TITLE=3-hydroxyanthranilate 3,4-dioxygenase /DEF=Mus musculus adult male kidney cDNA, RIKEN full-length enriched library, clone:0610007K21:homolog to 3-HYDROXYANTHRANILATE 3,4-DIOXYGENASE (EC 1.13.11.6) (3-HAO) (3-HYDROXYANTHRANILIC ACID DIOXYGENASE) (3-HYDROXYANTHRAN…	591	725	384	566.67	99.19	281	217	78	192	59.92	-2.95	-1.72	-6.29	-374.67	-3.233	0.042226		322	635	356	437.67	99.15	161	103	242	168.67	40.31	-2.59	-1.47	-4.67	-269	-2.513	0.098035		504	476	648	542.67	53.28	131	187	123	147	20.13	-3.69
1451735_at	ADP-ribosylation factor related protein 1	BG695431	76688	gb:BG695431 /DB_XREF=gi:13955340 /DB_XREF=NISC_iv17c12.w2 /CLONE=IMAGE:4318078 /FEA=FLmRNA /CNT=50 /TID=Mm.87720.1 /TIER=ConsEnd /STK=0 /UG=Mm.87720 /LL=76688 /UG_GENE=Arfrp1 /UG_TITLE=ADP-ribosylation factor related protein 1 /FL=gb:BC010713.1	344	234	285	287.67	31.78	120	109	75	101.33	13.54	-2.84	-2.14	-3.83	-186.33	-5.393	0.016247	*	331	435	301	355.67	40.6	66	99	148	104.33	23.82	-3.41	-2.33	-5.61	-251.33	-5.339	0.010602	*	377	303	318	332.67	22.59	113	148	103	121.33	13.64	-2.74
1427998_at	RIKEN cDNA 2600001B17 gene	AV015526	268490	gb:AV015526 /DB_XREF=gi:16356284 /DB_XREF=AV015526 /CLONE=1110059P07 /FEA=mRNA /CNT=37 /TID=Mm.46586.1 /TIER=ConsEnd /STK=1 /UG=Mm.46586 /LL=72342 /UG_GENE=2600001B17Rik /UG_TITLE=RIKEN cDNA 2600001B17 gene	189	199	190	192.67	3.18	397	439	551	462.33	45.96	2.4	2	2.8	269.67	5.853	0.027357	*	236	173	277	228.67	30.25	605	554	512	557	26.89	2.44	1.97	3.15	328.33	8.113	0.001329		143	243	179	188.33	29.24	503	380	490	457.67	39.01	2.43
1450124_a_at	ATPase, Ca++ transporting, ubiquitous	NM_016745	53313	gb:NM_016745.1 /DB_XREF=gi:7949130 /GEN=Atp2a3 /FEA=FLmRNA /CNT=20 /TID=Mm.6306.1 /TIER=FL /STK=2 /UG=Mm.6306 /LL=53313 /DEF=Mus musculus ATPase, Ca++ transporting, ubiquitous (Atp2a3), mRNA. /PROD=ATPase, Ca++ transporting, ubiquitous /FL=gb:BC017639.1 gb:U49393.1 gb:NM_016745.1	167	44	159	123.33	39.73	542	593	701	612	46.87	4.96	3.17	10.63	488.67	7.953	0.001511	*	168	494	647	436.33	141.25	1211	1120	230	853.67	312.94	1.96	0.72	4.74	417.33	1.216	0.317166		303	110	21	144.67	83.23	359	309	415	361	30.62	2.5
1422051_a_at	gamma-aminobutyric acid (GABA-B) receptor, 1	NM_019439	54393	gb:NM_019439.1 /DB_XREF=gi:10257426 /GEN=Gabbr1 /FEA=FLmRNA /CNT=14 /TID=Mm.32191.1 /TIER=FL /STK=1 /UG=Mm.32191 /LL=54393 /DEF=Mus musculus gamma-aminobutyric acid (GABA-B) receptor, 1 (Gabbr1), mRNA. /PROD=gamma-aminobutyric acid (GABA-B) receptor, 1 /FL=gb:NM_019439.1	50	78	18	48.67	17.33	191	267	275	244.33	26.77	5.02	3.03	12.26	195.67	6.136	0.005847	*	52	109	67	76	17.06	274	77	19	123.33	77.17	1.62	0	3.81	47.33	0.599	0.605254		112	63	29	68	24.09	66	148	93	102.33	24.13	1.5
1449972_s_at	zinc finger protein 97 /// cDNA sequence BC018101	NM_011765	22759 /// 449000	gb:NM_011765.1 /DB_XREF=gi:6756068 /GEN=Zfp97 /FEA=FLmRNA /CNT=5 /TID=Mm.4596.1 /TIER=FL /STK=3 /UG=Mm.4596 /LL=22759 /DEF=Mus musculus zinc finger protein 97 (Zfp97), mRNA. /PROD=zinc finger protein 97 /FL=gb:NM_011765.1 gb:L20450.1	45	76	47	56	10.02	120	221	215	185.33	32.71	3.31	2.16	5.09	129.33	3.78	0.048246	*	28	29	27	28	0.58	161	221	155	179	21.07	6.39	5.14	7.66	151	7.163	0.018859	*	47	86	41	58	14.11	142	164	219	175	22.9	3.02
1452565_x_at	gb:M11024.1 /DB_XREF=gi:193080 /FEA=mRNA /CNT=1 /TID=Mm.1232.4 /TIER=ConsEnd /STK=0 /UG=Mm.1232 /UG_TITLE=Mus musculus, clone MGC:8060 IMAGE:3587523, mRNA, complete cds /DEF=Mouse endogenous mammary tumor virus (MMTV) RNA, env gene and right LTR.	M11024		gb:M11024.1 /DB_XREF=gi:193080 /FEA=mRNA /CNT=1 /TID=Mm.1232.4 /TIER=ConsEnd /STK=0 /UG=Mm.1232 /UG_TITLE=Mus musculus, clone MGC:8060 IMAGE:3587523, mRNA, complete cds /DEF=Mouse endogenous mammary tumor virus (MMTV) RNA, env gene and right LTR.	63	362	283	236	89.46	846	705	794	781.67	41.17	3.31	2.02	8.82	545.67	5.541	0.013735	*	143	137	274	184.67	44.7	1014	1122	970	1035.33	45.16	5.61	3.97	9.35	850.67	13.388	0.00018	*	142	351	78	190.33	82.43	1617	1279	3377	2091	650.36	10.99
1418903_at	aquaporin 2	BC019966	11827	gb:BC019966.1 /DB_XREF=gi:18043562 /FEA=FLmRNA /CNT=47 /TID=Mm.20206.1 /TIER=FL+Stack /STK=16 /UG=Mm.20206 /LL=11827 /UG_GENE=Aqp2 /DEF=Mus musculus, aquaporin 2, clone MGC:28947 IMAGE:4222942, mRNA, complete cds. /PROD=aquaporin 2 /FL=gb:NM_009699.1 gb:AF020519.1 gb:BC019966.1	133	40	85	86	26.85	95	27	31	51	22.03	-1.69	-0.69	-6.12	-35	-1.008	0.372622		150	159	220	176.33	21.99	23	35	68	42	13.45	-4.2	-2.59	-9.04	-134.33	-5.211	0.010676	*	33	27	106	55.33	25.39	33	39	30	34	2.65	-1.63
1425137_a_at	histocompatibility 2, Q region locus 10	BC011215	15007	gb:BC011215.1 /DB_XREF=gi:15029963 /FEA=FLmRNA /CNT=60 /TID=Mm.88795.2 /TIER=FL /STK=5 /UG=Mm.88795 /LL=15007 /UG_GENE=H2-Q10 /DEF=Mus musculus, Similar to histocompatibility 2, Q region locus 10, clone MGC:18815 IMAGE:4196692, mRNA, complete cds. /PROD=Similar to histocompatibility 2, Q region locus10 /FL=gb:BC011215.1	88	185	54	109	39.25	442	347	283	357.33	46.19	3.28	1.94	8.16	248.33	4.097	0.015687		22	47	12	27	10.41	389	672	304	455	111.24	16.85	8.28	48.09	428	3.831	0.060204		95	279	113	162.33	58.56	351	490	390	410.33	41.39	2.53
1422991_at	phosphatidylinositol 3-kinase catalytic delta polypeptide	NM_008840	18707	gb:NM_008840.1 /DB_XREF=gi:6679318 /GEN=Pik3cd /FEA=FLmRNA /CNT=15 /TID=Mm.153755.1 /TIER=FL /STK=0 /UG=Mm.153755 /LL=18707 /DEF=Mus musculus phosphatidylinositol 3-kinase catalytic delta polypeptide (Pik3cd), mRNA. /PROD=phosphatidylinositol 3-kinase catalytic deltapolypeptide /FL=gb:U86587.1 gb:NM_008840.1	6	17	8	10.33	3.38	559	804	785	716	78.69	69.29	42.98	152.2	705.67	8.959	0.01209	*	6	29	11	15.33	6.98	398	281	12	230.33	114.27	15.02	2.61	65.88	215	1.878	0.200231		21	8	6	11.67	4.7	273	340	179	264	46.69	22.63
1454142_a_at	PWP1 homolog (S. cerevisiae)	AK011891	103136	gb:AK011891.1 /DB_XREF=gi:12848294 /FEA=mRNA /CNT=1 /TID=Mm.18834.2 /TIER=ConsEnd /STK=0 /UG=Mm.18834 /LL=103136 /UG_GENE=2310058A11Rik /UG_TITLE=RIKEN cDNA 2310058A11 gene /DEF=Mus musculus 10 days embryo whole body cDNA, RIKEN full-length enriched library, clone:2610205J09:homolog to PERIODIC TRYPTOPHAN PROTEIN 1 HOMOLOG (KERATINOCYTE PROTEIN IEF SSP 9502), full insert sequence.	164	163	154	160.33	3.18	336	432	423	397	30.61	2.48	2.15	2.8	236.67	7.69	0.015521	*	161	199	205	188.33	13.78	381	351	199	310.33	56.34	1.65	1.14	2.21	122	2.104	0.156381		273	214	123	203.33	43.63	387	301	373	353.67	26.64	1.74
1449158_at	potassium channel, subfamily K, member 2	NM_010607	16526	gb:NM_010607.1 /DB_XREF=gi:6754431 /GEN=Kcnk2 /FEA=FLmRNA /CNT=30 /TID=Mm.31570.1 /TIER=FL+Stack /STK=21 /UG=Mm.31570 /LL=16526 /DEF=Mus musculus potassium channel, subfamily K, member 2 (Kcnk2), mRNA. /PROD=potassium channel, subfamily K, member 2 /FL=gb:U73488.2 gb:NM_010607.1	232	306	158	232	42.72	55	42	89	62	14.01	-3.74	-2.32	-6.37	-170	-3.781	0.046492	*	89	200	56	115	43.55	72	35	36	47.67	12.17	-2.41	-0.87	-4.99	-67.33	-1.489	0.258666		47	107	126	93.33	23.81	52	50	49	50.33	0.88	-1.85
1454714_x_at	3-phosphoglycerate dehydrogenase /// similar to 3-phosphoglycerate dehydrogenase	AA561726	236539 /// 546010	gb:AA561726 /DB_XREF=gi:2333191 /DB_XREF=vl35f09.r1 /CLONE=IMAGE:974249 /FEA=EST /CNT=67 /TID=Mm.16898.2 /TIER=Stack /STK=64 /UG=Mm.16898 /LL=50895 /UG_GENE=Phgdh /UG_TITLE=3-phosphoglycerate dehydrogenase	1192	1216	1782	1396.67	192.79	93	119	84	98.67	10.49	-14.16	-10.46	-18.75	-1298	-6.723	0.021094	*	2241	1983	3667	2630.33	523.66	186	214	126	175.33	25.96	-15	-9.57	-22.33	-2455	-4.682	0.042308	*	1146	1326	1547	1339.67	115.96	183	115	120	139.33	21.88	-9.61
1433913_at	gb:AV094811 /DB_XREF=gi:16381647 /DB_XREF=AV094811 /CLONE=2410002M24 /FEA=EST /CNT=61 /TID=Mm.197839.1 /TIER=Stack /STK=52 /UG=Mm.197839 /LL=97390 /UG_GENE=C80913 /UG_TITLE=expressed sequence C80913	AV094811		gb:AV094811 /DB_XREF=gi:16381647 /DB_XREF=AV094811 /CLONE=2410002M24 /FEA=EST /CNT=61 /TID=Mm.197839.1 /TIER=Stack /STK=52 /UG=Mm.197839 /LL=97390 /UG_GENE=C80913 /UG_TITLE=expressed sequence C80913	171	447	172	263.33	91.83	1049	618	564	743.67	153.46	2.82	1.53	6.89	480.33	2.686	0.068075		286	161	256	234.33	37.68	577	725	1082	794.67	149.88	3.39	2.19	5.1	560.33	3.626	0.057098		138	255	283	225.33	44.41	630	427	952	669.67	152.85	2.97
1419115_at	asparagine-linked glycosylation 14 homolog (yeast)	AA198774	66789	gb:AV029732 /DB_XREF=gi:4829280 /DB_XREF=AV029732 /CLONE=1500006F04 /FEA=FLmRNA /CNT=51 /TID=Mm.152377.1 /TIER=Stack /STK=9 /UG=Mm.152377 /LL=66789 /UG_GENE=5430428G01Rik /UG_TITLE=RIKEN cDNA 5430428G01 gene /FL=gb:BC002278.1 gb:NM_024178.1	141	85	147	124.33	19.74	12	15	8	11.67	2.03	-10.66	-7.2	-16.02	-112.67	-5.677	0.028282	*	123	238	165	175.33	33.6	31	15	6	17.33	7.31	-10.12	-5.27	-33.73	-158	-4.595	0.037192	*	136	124	150	136.67	7.51	12	11	15	12.67	1.2	-10.79
1422010_at	toll-like receptor 7	AY035889	170743	gb:AY035889.1 /DB_XREF=gi:14517350 /GEN=Tlr7 /FEA=FLmRNA /CNT=17 /TID=Mm.122955.1 /TIER=FL /STK=1 /UG=Mm.122955 /LL=170743 /DEF=Mus musculus toll-like receptor 7 (Tlr7) mRNA, complete cds. /PROD=toll-like receptor 7 /FL=gb:NM_133211.1 gb:AF334943.1 gb:AF334942.1 gb:AY035889.1	175	141	215	177	21.39	118	291	189	199.33	50.21	1.13	0.64	1.7	22.33	0.409	0.712601		120	82	88	96.67	11.79	336	251	234	273.67	31.55	2.83	2.14	3.76	177	5.255	0.019969	*	166	191	146	167.67	13.02	411	330	529	423.33	57.78	2.52
1425004_s_at	molybdenum cofactor synthesis 1	BC027444	56738	gb:BC027444.1 /DB_XREF=gi:20071672 /FEA=FLmRNA /CNT=24 /TID=Mm.22256.1 /TIER=FL+Stack /STK=9 /UG=Mm.22256 /DEF=Mus musculus, clone MGC:36285 IMAGE:4163356, mRNA, complete cds. /PROD=Unknown (protein for MGC:36285) /FL=gb:BC027444.1	135	17	51	67.67	35.07	70	43	56	56.33	7.8	-1.2	-0.18	-2.36	-11.33	-0.315	0.779875		103	148	179	143.33	22.06	33	29	36	32.67	2.03	-4.39	-3.23	-5.64	-110.67	-4.995	0.036552	*	106	113	125	114.67	5.55	16	16	24	18.67	2.67	-6.14
1424158_at	EH-domain containing 2	BC027084	259300	gb:BE652078 /DB_XREF=gi:9977915 /DB_XREF=UI-M-AO0-abz-b-02-0-UI.r1 /CLONE=UI-M-AO0-abz-b-02-0-UI /FEA=FLmRNA /CNT=100 /TID=Mm.112139.1 /TIER=ConsEnd /STK=0 /UG=Mm.112139 /UG_TITLE=Mus musculus, Similar to EH-domain containing 2, clone MGC:38650 IMAGE:5356224, mRNA, complete cds /FL=gb:BC027084.1	35	19	32	28.67	4.91	119	135	184	146	19.55	5.09	3.58	7.48	117.33	5.82	0.021349	*	44	104	49	65.67	19.22	97	22	41	53.33	22.51	-1.23	-0.53	-4.22	-12.33	-0.417	0.698818		88	18	61	55.67	20.38	54	45	19	39.33	10.49	-1.42
1449943_at	lunatic fringe gene homolog (Drosophila)	NM_008494	16848	gb:NM_008494.1 /DB_XREF=gi:6678679 /GEN=Lfng /FEA=FLmRNA /CNT=55 /TID=Mm.12834.1 /TIER=FL /STK=3 /UG=Mm.12834 /LL=16848 /DEF=Mus musculus lunatic fringe gene homolog (Drosophila) (Lfng), mRNA. /PROD=lunatic fringe gene homolog (Drosophila) /FL=gb:U94351.1 gb:NM_008494.1 gb:AF015768.1	10	38	10	19.33	9.33	107	168	225	166.67	34.07	8.62	4.2	42.47	147.33	4.171	0.04143	*	7	81	6	31.33	24.84	149	107	5	87	42.76	2.78	0.46	100000000	55.67	1.126	0.337267		73	58	7	46	19.97	148	130	70	116	23.58	2.52
1420961_a_at	influenza virus NS1A binding protein	NM_028582	117198	gb:NM_028582.2 /DB_XREF=gi:19263341 /GEN=Nd1-pending /FEA=FLmRNA /CNT=52 /TID=Mm.179252.1 /TIER=FL /STK=2 /UG=Mm.179252 /LL=117198 /DEF=Mus musculus Nd1 (Nd1-pending), mRNA. /PROD=ND1-S /FL=gb:NM_028582.2 gb:AB055738.1	43	83	50	58.67	12.33	130	204	197	177	23.59	3.02	2.05	4.81	118.33	4.446	0.020908	*	7	81	64	50.67	22.38	215	97	45	119	50.29	2.35	0.65	9.3	68.33	1.241	0.309461		59	76	8	47.67	20.43	134	135	133	134	0.58	2.81
1427765_a_at	T-cell receptor beta, variable 13 /// similar to TCRBV13S1 /// similar to TCRBV13S1	M31648	269846 /// 384373 /// 386546	gb:M31648.1 /DB_XREF=gi:201409 /FEA=mRNA /CNT=1 /TID=Mm.157012.13 /TIER=ConsEnd /STK=0 /UG=Mm.157012 /LL=21586 /UG_GENE=Tcrb-V13 /UG_TITLE=T-cell receptor beta, variable 13 /DEF=Mouse T-cell receptor rearranged beta-chain mRNA V-J-C region, 3 end.	44	18	5	22.33	11.46	162	140	156	152.67	6.57	6.84	3.69	43.95	130.33	9.865	0.001714	*	9	10	11	10	0.58	179	177	16	124	54	12.4	3.51	21.51	114	2.111	0.169188		7	22	9	12.67	4.7	207	141	160	169.33	19.62	13.37
1424936_a_at	dynein, axonemal, heavy chain 8	AF356522	13417	gb:AF356522.1 /DB_XREF=gi:14335449 /GEN=Dnahc8 /FEA=FLmRNA /CNT=15 /TID=Mm.108242.1 /TIER=FL+Stack /STK=11 /UG=Mm.108242 /LL=13417 /DEF=Mus musculus haplotype t axonemal dynein heavy chain 8 long form (Dnahc8) mRNA, complete cds, alternatively spliced. /PROD=axonemal dynein heavy chain 8 long form /FL=gb:AF356522.1	278	319	370	322.33	26.61	852	787	775	804.67	23.92	2.5	2.18	2.91	482.33	13.48	0.000188	*	559	243	470	424	94.08	987	866	699	850.67	83.49	2.01	1.4	3.23	426.67	3.392	0.02808		327	334	302	321	9.71	555	650	566	590.33	30	1.84
1449308_at	complement component 6	NM_016704	12274	gb:NM_016704.1 /DB_XREF=gi:7709995 /GEN=C6 /FEA=FLmRNA /CNT=39 /TID=Mm.20247.1 /TIER=FL+Stack /STK=15 /UG=Mm.20247 /LL=12274 /DEF=Mus musculus complement component 6 (C6), mRNA. /PROD=complement component 6 /FL=gb:BC011251.1 gb:NM_016704.1 gb:AF184900.1	477	288	577	447.33	84.74	45	25	27	32.33	6.36	-13.84	-8.69	-22.22	-415	-4.884	0.038587	*	231	374	225	276.67	48.7	119	65	43	75.67	22.58	-3.66	-2.16	-7.47	-201	-3.745	0.036894	*	496	462	441	466.33	16.02	175	212	133	173.33	22.82	-2.69
1420421_s_at	killer cell lectin-like receptor subfamily B member 1B	NM_008526	17058	gb:NM_008526.1 /DB_XREF=gi:6678743 /GEN=Klrb1b /FEA=FLmRNA /CNT=12 /TID=Mm.14489.1 /TIER=FL /STK=5 /UG=Mm.14489 /LL=17058 /DEF=Mus musculus killer cell lectin-like receptor subfamily B member 1B (Klrb1b), mRNA. /PROD=killer cell lectin-like receptor subfamily Bmember 1B /FL=gb:M77677.1 gb:AF354260.1 gb:NM_008526.1 gb:AF354259.1	142	184	106	144	22.54	35	21	34	30	4.51	-4.8	-3.32	-6.91	-114	-4.96	0.03273	*	81	86	74	80.33	3.48	32	51	49	44	6.03	-1.83	-1.47	-2.38	-36.33	-5.22	0.011617		156	209	132	165.67	22.75	91	37	35	54.33	18.34	-3.05
1416204_at	glycerol-3-phosphate dehydrogenase 1 (soluble)	BC019391	14555	gb:NM_010271.1 /DB_XREF=gi:6753965 /GEN=Gdc1 /FEA=FLmRNA /CNT=232 /TID=Mm.10669.1 /TIER=FL /STK=2 /UG=Mm.10669 /LL=14555 /DEF=Mus musculus glycerol phosphate dehydrogenase 1, cytoplasmic adult (Gdc1), mRNA. /PROD=glycerolphosphate dehydrogenase 1, cytoplasmicadult /FL=gb:BC019391.1 gb:NM_010271.1 gb:J02655.1	171	382	71	208	91.66	907	568	1154	876.33	169.86	4.21	2.15	15.6	668.33	3.463	0.039059	*	218	1246	173	545.67	350.41	1231	805	129	721.67	320.84	1.32	0.3	100000000	176	0.37	0.72997		655	209	269	377.67	139.74	836	1075	145	685.33	278.84	1.81
1427682_a_at	early growth response 2	X06746	13654	gb:X06746.1 /DB_XREF=gi:52812 /FEA=mRNA /CNT=1 /TID=Mm.1353.2 /TIER=ConsEnd /STK=0 /UG=Mm.1353 /LL=13654 /UG_GENE=Egr2 /UG_TITLE=early growth response 2 /DEF=Mouse mRNA for Krox-20 protein containing zinc fingers.	70	53	131	84.67	23.68	109	144	41	98	30.24	1.16	0.52	2.41	13.33	0.347	0.74692		78	42	37	52.33	12.91	70	100	39	69.67	17.61	1.33	0.71	2.48	17.33	0.794	0.475517		55	146	58	86.33	29.85	178	80	106	121.33	29.31	1.41
1435792_at	component of Sp100-rs	BB148221	114564	gb:BB148221 /DB_XREF=gi:16267748 /DB_XREF=BB148221 /CLONE=9930106M03 /FEA=EST /CNT=28 /TID=Mm.99965.2 /TIER=Stack /STK=13 /UG=Mm.99965 /LL=110955 /UG_GENE=D1Lub1 /UG_TITLE=DNA segment, Chr 1, Lubeck 1	242	347	375	321.33	40.48	23	14	25	20.67	3.38	-15.55	-11.15	-22.38	-300.67	-7.401	0.017101	*	331	569	1056	652	213.36	47	97	44	62.67	17.19	-10.4	-4.45	-21.67	-589.33	-2.753	0.108953		320	425	219	321.33	59.47	34	25	29	29.33	2.6	-10.95
1421478_a_at	zinc finger protein 318	NM_021346	57908	gb:NM_021346.1 /DB_XREF=gi:10946663 /GEN=Zfp318 /FEA=FLmRNA /CNT=5 /TID=Mm.116965.1 /TIER=FL /STK=2 /UG=Mm.116965 /LL=57908 /DEF=Mus musculus zinc finger protein 318 (Zfp318), mRNA. /PROD=zinc finger protein 318 /FL=gb:AF159455.1 gb:NM_021346.1	341	420	231	330.67	54.8	379	456	415	416.67	22.24	1.26	0.97	1.75	86	1.454	0.253539		185	208	168	187	11.59	532	475	506	504.33	16.48	2.7	2.41	3.04	317.33	15.753	0.000192	*	326	267	259	284	21.13	391	341	330	354	18.77	1.25
1419098_at	stomatin	AF093620	13830	gb:AF093620.1 /DB_XREF=gi:3747063 /FEA=FLmRNA /CNT=55 /TID=Mm.4441.1 /TIER=FL /STK=1 /UG=Mm.4441 /LL=13830 /UG_GENE=Epb7.2 /DEF=Mus musculus stomatin mRNA, complete cds. /PROD=stomatin /FL=gb:U17297.1 gb:AF093620.1 gb:NM_013515.1	2	26	22	16.67	7.42	118	133	118	123	5	7.38	4.24	27.63	106.33	11.88	0.00059	*	2	145	2	49.67	47.67	225	23	19	89	68.01	1.79	0	100000000	39.33	0.474	0.663177		69	10	3	27.33	20.93	76	100	11	62.33	26.59	2.28
1450259_a_at	signal transducer and activator of transcription 5A	U36502	20850	gb:U36502.1 /DB_XREF=gi:1008573 /GEN=Stat5a /FEA=FLmRNA /CNT=6 /TID=Mm.4697.1 /TIER=FL /STK=1 /UG=Mm.4697 /LL=20850 /DEF=Mus musculus mammary gland factor (Stat5a) mRNA, complete cds. /PROD=mammary gland factor /FL=gb:U36502.1 gb:NM_011488.1 gb:U21103.1	70	48	91	69.67	12.41	292	388	429	369.67	40.6	5.31	3.83	7.78	300	7.067	0.012092	*	49	279	89	139	70.95	286	275	68	209.67	70.9	1.51	0.55	9.67	70.67	0.705	0.51996		206	81	23	103.33	53.99	123	218	241	194	36.12	1.88
1448534_at	protein tyrosine phosphatase, non-receptor type substrate 1	AB018194	19261	gb:NM_007547.1 /DB_XREF=gi:6671639 /GEN=Ptpns1 /FEA=FLmRNA /CNT=135 /TID=Mm.1682.1 /TIER=FL /STK=2 /UG=Mm.1682 /LL=19261 /DEF=Mus musculus protein tyrosine phosphatase, non-receptor type substrate 1 (Ptpns1), mRNA. /PROD=protein tyrosine phosphatase, non-receptor typesubstrate /FL=gb:NM_007547.1 gb:D87968.1 gb:D87967.1 gb:AF072543.1 gb:D85785.1 gb:AB018194.1 gb:AF332080.1 gb:AF332079.1	317	207	344	289.33	41.9	694	1056	837	862.33	105.27	2.98	2.19	4.13	573	5.058	0.020558	*	255	757	535	515.67	145.24	980	827	375	727.33	181.62	1.41	0.74	2.85	211.67	0.91	0.416518		1112	233	248	531	290.53	976	931	725	877.33	77.27	1.65
1450480_a_at	G protein-coupled receptor kinase 6	AF040749	26385	gb:AF040749.1 /DB_XREF=gi:3005004 /GEN=GRK6 /FEA=FLmRNA /CNT=15 /TID=Mm.10193.1 /TIER=FL /STK=1 /UG=Mm.10193 /LL=26385 /DEF=Mus musculus G protein-coupled receptor kinase 6, splice variant C (GRK6) mRNA, complete cds. /PROD=G protein-coupled receptor kinase 6, splicevariant C /FL=gb:NM_011938.1 gb:AF040749.1	185	137	158	160	13.89	600	932	566	699.33	116.75	4.37	3.09	5.83	539.33	4.587	0.042093	*	82	647	270	333	166.12	820	1011	114	648.33	272.8	1.95	0.53	11.39	315.33	0.987	0.390175		652	168	28	282.67	189.04	670	621	582	624.33	25.46	2.21
1436289_x_at	Adult male testis cDNA, RIKEN full-length enriched library, clone:4930568O12 product:unclassifiable, full insert sequence	BI246839		gb:BI246839 /DB_XREF=gi:14791191 /DB_XREF=602959540F1 /CLONE=IMAGE:5125472 /FEA=EST /CNT=10 /TID=Mm.57075.3 /TIER=Stack /STK=10 /UG=Mm.57075 /LL=72244 /UG_GENE=1600014C10Rik /UG_TITLE=RIKEN cDNA 1600014C10 gene	166	277	110	184.33	49.07	69	72	119	86.67	16.19	-2.13	-1.13	-3.56	-97.67	-1.89	0.176321		168	251	72	163.67	51.72	109	96	57	87.33	15.62	-1.87	-0.87	-3.24	-76.33	-1.413	0.275073		169	194	148	170.33	13.3	210	116	122	149.33	30.38	-1.14
1417600_at	solute carrier family 15 (H+/peptide transporter), member 2	NM_021301	57738	gb:NM_021301.1 /DB_XREF=gi:10946597 /GEN=Slc15a2 /FEA=FLmRNA /CNT=62 /TID=Mm.63479.1 /TIER=FL+Stack /STK=41 /UG=Mm.63479 /LL=57738 /DEF=Mus musculus solute carrier family 15 (H+peptide transporter), member 2 (Slc15a2), mRNA. /PROD=solute carrier family 15 (H+peptidetransporter), member 2 /FL=gb:AF111811.1 gb:NM_021301.1	1695	1158	1340	1397.67	157.68	90	74	148	104	22.48	-13.44	-9.3	-21.47	-1293.67	-8.122	0.013171	*	1917	1280	1927	1708	214.02	230	238	396	288	54.05	-5.93	-4.16	-8.95	-1420	-6.433	0.017152	*	1654	2132	1666	1817.33	157.37	196	118	117	143.67	26.17	-12.65
1424484_at	MOB1, Mps One Binder kinase activator-like 1B (yeast)	AV226922	232157	gb:AV226922 /DB_XREF=gi:16385391 /DB_XREF=AV226922 /CLONE=4022402H07 /FEA=FLmRNA /CNT=134 /TID=Mm.29500.1 /TIER=Stack /STK=9 /UG=Mm.29500 /UG_TITLE=Mus musculus, hypothetical protein FLJ10788, clone MGC:6884 IMAGE:2651599, mRNA, complete cds /FL=gb:BC009149.1	88	16	56	53.33	20.83	932	1263	1140	1111.67	96.6	20.84	12.36	58.61	1058.33	10.71	0.006273	*	34	544	256	278	147.63	1281	684	7	657.33	368.01	2.36	0.18	19.77	379.33	0.957	0.418255		620	9	29	219.33	200.42	830	886	624	780	79.66	3.56
1451109_a_at	neural precursor cell expressed, developmentally down-regulted gene 4	BG073415	17999	gb:BG073415 /DB_XREF=gi:12555984 /DB_XREF=H3122D01-3 /CLONE=H3122D01 /FEA=FLmRNA /CNT=455 /TID=Mm.16553.2 /TIER=Stack /STK=40 /UG=Mm.16553 /LL=17999 /UG_GENE=Nedd4a /UG_TITLE=neural precursor cell expressed, developmentally down-regulated gene 4a /FL=gb:U96635.1	396	395	469	420	24.5	1903	2037	2158	2032.67	73.64	4.84	4.33	5.44	1612.67	20.778	0.000837	*	454	1605	1032	1030.33	332.27	2236	1960	412	1536	567.62	1.49	0.54	3.61	505.67	0.769	0.494363		1545	449	536	843.33	351.73	1355	1413	1165	1311	74.9	1.55
1430811_a_at	cell division cycle associated 1	AK010351	66977	gb:AK010351.1 /DB_XREF=gi:12845728 /FEA=mRNA /CNT=4 /TID=Mm.151315.2 /TIER=ConsEnd /STK=1 /UG=Mm.151315 /LL=66977 /UG_GENE=2410003C07Rik /UG_TITLE=RIKEN cDNA 2410003C07 gene /DEF=Mus musculus ES cells cDNA, RIKEN full-length enriched library, clone:2410003C07:related to MYOSIN-LIKE PROTEIN NUF2 (NUCLEAR FILAMENT-CONTAINING PROTEIN 2) (NUCLEAR DIVISION PROTEIN NUF2), full insert sequence.	118	330	64	170.67	81.18	184	244	236	221.33	18.81	1.3	0.71	5.98	50.67	0.608	0.599705		69	19	51	46.33	14.62	303	367	244	304.67	35.52	6.58	4.1	13.9	258.33	6.726	0.009713	*	125	231	15	123.67	62.36	345	234	361	313.33	39.93	2.53
1416568_a_at	apoptotic chromatin condensation inducer 1	AW228855	56215	gb:AW228855 /DB_XREF=gi:6558151 /DB_XREF=up22h08.x1 /CLONE=IMAGE:2655135 /FEA=FLmRNA /CNT=187 /TID=Mm.30236.1 /TIER=Stack /STK=26 /UG=Mm.30236 /LL=56215 /UG_GENE=Acinus-pending /UG_TITLE=apoptotic chromatin condensation inducer in the nucleus /FL=gb:NM_019567.1 gb:AF124725.1	381	364	334	359.67	13.74	728	1136	1030	964.67	122.23	2.68	2.11	3.28	605	4.919	0.037021	*	247	655	450	450.67	117.78	911	626	211	582.67	203.23	1.29	0.52	2.65	132	0.562	0.611041		596	445	189	410	118.79	611	779	576	655.33	62.65	1.6
1421002_at	angiopoietin-like 2	BG244279	26360	gb:NM_011923.1 /DB_XREF=gi:6753119 /GEN=Angptl2 /FEA=FLmRNA /CNT=39 /TID=Mm.200657.1 /TIER=FL /STK=2 /UG=Mm.200657 /LL=26360 /DEF=Mus musculus angiopoietin-like 2 (Angptl2), mRNA. /PROD=angiopoietin related protein 2 /FL=gb:NM_011923.1 gb:AF125176.1	7	16	23	15.33	4.63	117	180	180	159	21	10.37	6.45	21.08	143.67	6.681	0.017	*	36	97	45	59.33	19.01	238	245	8	163.67	77.86	2.76	0.58	7.06	104.33	1.302	0.310836		79	29	21	43	18.15	95	120	77	97.33	12.47	2.26
1451019_at	cathepsin F	AK017474	56464	gb:AK017474.1 /DB_XREF=gi:12856726 /FEA=FLmRNA /CNT=100 /TID=Mm.29561.1 /TIER=Stack /STK=11 /UG=Mm.29561 /LL=56464 /UG_GENE=Ctsf /UG_TITLE=cathepsin F /DEF=Mus musculus 8 days embryo whole body cDNA, RIKEN full-length enriched library, clone:5730402B22:cathepsin F, full insert sequence. /FL=gb:AF136280.1 gb:AF197480.1 gb:BC004054.1 gb:NM_019861.1	168	218	220	202	17.01	258	561	442	420.33	88.14	2.08	1.34	2.9	218.33	2.432	0.126823		111	129	138	126	7.94	466	448	322	412	45.3	3.27	2.62	3.99	286	6.219	0.021496	*	170	220	179	189.67	15.39	550	469	328	449	64.86	2.37
1425584_x_at	gb:BC010605.1 /DB_XREF=gi:14714898 /FEA=FLmRNA /CNT=15 /TID=Mm.1232.3 /TIER=FL /STK=1 /UG=Mm.1232 /DEF=Mus musculus, clone MGC:6728 IMAGE:3588654, mRNA, complete cds. /PROD=Unknown (protein for MGC:6728) /FL=gb:BC010605.1	BC010605		gb:BC010605.1 /DB_XREF=gi:14714898 /FEA=FLmRNA /CNT=15 /TID=Mm.1232.3 /TIER=FL /STK=1 /UG=Mm.1232 /DEF=Mus musculus, clone MGC:6728 IMAGE:3588654, mRNA, complete cds. /PROD=Unknown (protein for MGC:6728) /FL=gb:BC010605.1	177	204	126	169	22.87	393	961	463	605.67	178.81	3.58	1.8	5.74	436.67	2.422	0.132443		126	124	189	146.33	21.34	481	622	529	544	41.39	3.72	2.88	5.01	397.67	8.54	0.003403	*	227	241	167	211.67	22.7	1200	661	1607	1156	273.97	5.46
1460295_s_at	interleukin 6 signal transducer	AA717838	16195	gb:AA717838 /DB_XREF=gi:2730112 /DB_XREF=vt98h10.r1 /CLONE=IMAGE:1179235 /FEA=FLmRNA /CNT=18 /TID=Mm.4364.1 /TIER=ConsEnd /STK=0 /UG=Mm.4364 /LL=16195 /UG_GENE=Il6st /UG_TITLE=interleukin 6 signal transducer /FL=gb:NM_010560.1 gb:M83336.1	100	88	55	81	13.45	713	792	810	771.67	29.79	9.53	7.41	13.18	690.67	21.13	0.000371	*	55	324	189	189.33	77.65	778	518	90	462	200.57	2.44	0.64	8.31	272.67	1.268	0.307003		359	146	21	175.33	98.67	492	803	572	622.33	93.24	3.55
1427748_at	Immunoglobulin kappa light variable region (IgKV gene)	Z95480	16081	gb:Z95480.1 /DB_XREF=gi:2108316 /FEA=mRNA /CNT=1 /TID=Mm.196085.11 /TIER=ConsEnd /STK=0 /UG=Mm.196085 /LL=16017 /UG_GENE=Igh-4 /DEF=Mus musculus mRNA for IgG1kappa antibody, scFv(glyc)-CK. /PROD=IgG1kappa antibody	15	110	8	44.33	32.9	9	142	66	72.33	38.52	1.63	0.18	100000000	28	0.553	0.610565		10	23	28	20.33	5.36	77	155	13	81.67	41.06	4.02	0.68	9.21	61.33	1.481	0.272799		6	31	2	13	9.07	101	103	179	127.67	25.67	9.82
1416899_at	undifferentiated embryonic cell transcription factor 1	NM_009482	22286	gb:NM_009482.1 /DB_XREF=gi:6678524 /GEN=Utf1 /FEA=FLmRNA /CNT=74 /TID=Mm.10205.1 /TIER=FL+Stack /STK=65 /UG=Mm.10205 /LL=22286 /DEF=Mus musculus undifferentiated embryonic cell transcription factor 1 (Utf1), mRNA. /PROD=undifferentiated embryonic cell transcriptionfactor 1 /FL=gb:D31647.1 gb:NM_009482.1	102	32	82	72	20.82	80	42	35	52.33	13.98	-1.38	-0.66	-2.75	-19.67	-0.784	0.482532		110	203	146	153	27.07	25	59	26	36.67	11.17	-4.17	-2.45	-8.7	-116.33	-3.972	0.035456	*	144	65	137	115.33	25.25	51	54	40	48.33	4.26	-2.39
1451763_at	cyclic nucleotide gated channel alpha 1	U19717	12788	gb:U19717.1 /DB_XREF=gi:885885 /FEA=FLmRNA /CNT=17 /TID=Mm.23793.1 /TIER=FL /STK=1 /UG=Mm.23793 /LL=12788 /UG_GENE=Cncg /DEF=Mus musculus cGMP-gated cation channel mRNA, clone mIMCD-K2 no.1, complete cds. /PROD=cGMP-gated cation channel /FL=gb:M84742.1 gb:U19717.1	12	15	8	11.67	2.03	160	172	160	164	4	14.06	10.89	19.72	152.33	33.969	6.2e-05	*	12	7	6	8.33	1.86	41	34	78	51	13.65	6.12	3.18	10.95	42.67	3.097	0.086317		13	15	12	13.33	0.88	49	43	33	41.67	4.67	3.12
1415694_at	tryptophanyl-tRNA synthetase	AK004541	22375	gb:AK004541.1 /DB_XREF=gi:12835777 /GEN=Wars /FEA=FLmRNA /CNT=129 /TID=Mm.38433.1 /TIER=Stack /STK=25 /UG=Mm.38433 /LL=22375 /UG_TITLE=tryptophanyl-tRNA synthetase /DEF=Mus musculus adult male lung cDNA, RIKEN full-length enriched library, clone:1200002C07:tryptophanyl-tRNA synthetase, full insert sequence. /FL=gb:NM_011710.1	670	712	702	694.67	12.67	208	393	318	306.33	53.72	-2.27	-1.76	-3.19	-388.33	-7.036	0.014709		594	680	619	631	25.54	391	332	200	307.67	56.46	-2.05	-1.56	-2.95	-323.33	-5.217	0.01643		903	722	653	759.33	74.54	303	349	223	291.67	36.81	-2.6
1427932_s_at	RIKEN cDNA 1200003I10 gene /// RIKEN cDNA 1200016E24 gene /// RIKEN cDNA A130040M12 gene /// RIKEN cDNA E430024C06 gene /// hypothetical gene supported by AK004796; BC040222 /// similar to LRRGT00049 /// similar to LRRGT00049	BI076834	319202 /// 319269 /// 319443 /// 433071 /// 546178 /// 547372 /// 71719	gb:BI076714 /DB_XREF=gi:14515371 /DB_XREF=L0223B10-3 /CLONE=L0223B10 /FEA=mRNA /CNT=167 /TID=Mm.216195.1 /TIER=Stack /STK=18 /UG=Mm.216195 /UG_TITLE=Mus musculus mVL30-1 retroelement mRNA sequence	1702	1401	1472	1525	90.84	5580	7567	6679	6608.67	574.67	4.33	3.62	5.13	5083.67	8.738	0.011037	*	1106	5733	3023	3287.33	1342.22	6670	6304	3058	5344	1147.87	1.63	0.83	5.1	2056.67	1.165	0.310375		8596	2809	1341	4248.67	2214.59	4432	5391	4603	4808.67	295.32	1.13
1452496_at	Atpase, class VI, type 11C	AI593492	320940	gb:AI593492 /DB_XREF=gi:4602540 /DB_XREF=vu51c06.x1 /CLONE=IMAGE:1194922 /FEA=mRNA /CNT=3 /TID=Mm.86729.1 /TIER=ConsEnd /STK=0 /UG=Mm.86729 /LL=54668 /UG_GENE=Atp11c /UG_TITLE=Atpase, class VI, type 11C	77	75	88	80	4.04	238	210	200	216	11.37	2.7	2.39	3.04	136	11.268	0.003327	*	102	160	108	123.33	18.41	137	102	55	98	23.76	-1.26	-0.81	-2.18	-25.33	-0.843	0.449516		155	86	78	106.33	24.44	133	112	81	108.67	15.1	1.02
1417653_at	parvalbumin	NM_013645	19293	gb:NM_013645.1 /DB_XREF=gi:7949118 /GEN=Pva /FEA=FLmRNA /CNT=87 /TID=Mm.2766.1 /TIER=FL+Stack /STK=39 /UG=Mm.2766 /LL=19293 /DEF=Mus musculus parvalbumin (Pva), mRNA. /PROD=parvalbumin /FL=gb:NM_013645.1 gb:BC027424.1	68	18	45	43.67	14.45	143	198	261	200.67	34.09	4.6	2.66	10.4	157	4.24	0.029618	*	65	88	36	63	15.04	60	131	103	98	20.65	1.56	0.91	2.77	35	1.37	0.248767		124	38	576	246	166.86	786	120	308	404.67	198.24	1.64
1421879_at	myotubularin related protein 1	BB381813	53332	gb:AF073997.1 /DB_XREF=gi:3883001 /GEN=Mtmr1 /FEA=FLmRNA /CNT=103 /TID=Mm.219672.1 /TIER=FL /STK=1 /UG=Mm.219672 /LL=53332 /DEF=Mus musculus myotubularin related protein 1 (Mtmr1) mRNA, complete cds. /PROD=myotubularin related protein 1 /FL=gb:AF073997.1 gb:NM_016985.1	129	68	55	84	22.81	285	278	214	259	22.59	3.08	2.06	5.64	175	5.451	0.005504	*	91	384	185	220	86.37	371	274	97	247.33	80.21	1.12	0.46	3.4	27.33	0.232	0.828067		267	116	61	148	61.58	319	299	210	276	33.5	1.86
1421070_at	DNA segment, Chr 3, ERATO Doi 300, expressed	NM_019995	56790	gb:BI693650 /DB_XREF=gi:15656279 /DB_XREF=603342348F1 /CLONE=IMAGE:5370466 /FEA=FLmRNA /CNT=35 /TID=Mm.37356.1 /TIER=ConsEnd /STK=0 /UG=Mm.37356 /LL=56790 /UG_GENE=P38ip-pending /UG_TITLE=transcription factor (p38 interacting protein) /FL=gb:NM_019995.1 gb:AF139179.1	93	28	62	61	18.77	248	288	221	252.33	19.46	4.14	2.68	8.44	191.33	7.076	0.002115	*	62	143	48	84.33	29.61	223	142	44	136.33	51.75	1.62	0.56	4.29	52	0.872	0.44394		157	117	11	95	43.56	94	271	120	161.67	55.18	1.7
1454898_s_at	RIKEN cDNA 4833421E05 gene	AU016407	67732	gb:AU016407 /DB_XREF=gi:3371411 /DB_XREF=AU016407 /CLONE=J0724F08 /FEA=EST /CNT=41 /TID=Mm.27681.2 /TIER=Stack /STK=37 /UG=Mm.27681 /LL=11491 /UG_GENE=Adam17 /UG_TITLE=a disintegrin and metalloproteinase domain 17	187	345	166	232.67	56.49	119	269	72	153.33	59.4	-1.52	-0.75	-4.36	-79.33	-0.968	0.388099		195	170	95	153.33	30.05	120	26	62	69.33	27.38	-2.21	-1.17	-6.48	-84	-2.066	0.108274		158	228	164	183.33	22.4	60	93	100	84.33	12.33	-2.17
1450758_at	contactin associated protein-like 2	AU079588	66797	gb:AU079588 /DB_XREF=gi:6084343 /DB_XREF=AU079588 /CLONE=MNCb-4512 /FEA=FLmRNA /CNT=52 /TID=Mm.45210.1 /TIER=ConsEnd /STK=0 /UG=Mm.45210 /LL=66797 /UG_GENE=Cntnap2 /UG_TITLE=contactin associated protein-like 2 /FL=gb:NM_025771.1	4	104	21	43	30.89	5	128	89	74	36.29	1.72	0.29	100000000	31	0.65	0.551717		32	66	67	55	11.5	89	108	3	66.67	32.3	1.21	0.24	2.51	11.67	0.34	0.76021		6	55	15	25.33	15.06	162	140	85	129	22.9	5.09
1419839_x_at	PRP19/PSO4 homolog (S. cerevisiae)	AA409562	28000	gb:AA409562 /DB_XREF=gi:2066249 /DB_XREF=EST01334 /CLONE=C0008F07 /FEA=EST /CNT=1 /TID=Mm.218762.1 /TIER=ConsEnd /STK=1 /UG=Mm.218762 /LL=28000 /UG_GENE=D19Wsu55e /UG_TITLE=DNA segment, Chr 19, Wayne State University 55, expressed	1831	2333	2086	2083.33	144.92	891	845	929	888.33	24.29	-2.35	-2.06	-2.64	-1195	-8.132	0.012566	*	2053	1455	2036	1848	196.56	896	1027	747	890	80.88	-2.08	-1.64	-2.61	-958	-4.507	0.026286		1747	2057	2094	1966	110.02	983	916	867	922	33.62	-2.13
1416732_at	topoisomerase (DNA) II beta	BB166592	21974	gb:BB732892 /DB_XREF=gi:16116167 /DB_XREF=BB732892 /CLONE=E970032F13 /FEA=FLmRNA /CNT=174 /TID=Mm.4093.1 /TIER=Stack /STK=8 /UG=Mm.4093 /LL=21974 /UG_GENE=Top2b /UG_TITLE=topoisomerase (DNA) II beta /FL=gb:D38046.1 gb:NM_009409.1	110	212	138	153.33	30.43	394	526	628	516	67.73	3.37	2.32	5.22	362.67	4.884	0.019624	*	151	303	212	222	44.16	652	474	109	411.67	159.82	1.85	0.65	3.5	189.67	1.144	0.357556		267	228	55	183.33	65.15	507	442	381	443.33	36.38	2.42
1420948_s_at	RIKEN cDNA 4833408C14 gene	BB825830	67403	gb:BB648845 /DB_XREF=gi:16483100 /DB_XREF=BB648845 /CLONE=C130040J19 /FEA=FLmRNA /CNT=165 /TID=Mm.10141.1 /TIER=ConsEnd /STK=0 /UG=Mm.10141 /LL=22589 /UG_GENE=Xnp /UG_TITLE=X-linked nuclear protein /FL=gb:NM_009530.1 gb:AF026032.1	24	80	30	44.67	17.75	373	295	262	310	32.91	6.94	4.04	20.2	265.33	7.096	0.005316	*	35	302	136	157.67	77.83	314	219	22	185	85.99	1.17	0.25	6.64	27.33	0.236	0.825377		204	44	41	96.33	53.84	245	233	224	234	6.08	2.43
1456080_a_at	tumor differentially expressed 1	BM239368	26943	gb:BM239368 /DB_XREF=gi:17874638 /DB_XREF=K0533C11-3 /CLONE=K0533C11 /FEA=EST /CNT=22 /TID=Mm.4962.7 /TIER=Stack /STK=17 /UG=Mm.4962 /LL=26943 /UG_GENE=Tde1 /UG_TITLE=tumor differentially expressed 1	703	633	402	579.33	90.94	3358	3604	2984	3315.33	180.25	5.72	4.46	7.8	2736	13.552	0.000937	*	322	1514	709	848.33	351.08	3610	1164	242	1672	1004.89	1.97	0.02	7.32	823.67	0.774	0.506002		1134	817	187	712.67	278.31	2905	3526	3851	3427.33	277.51	4.81
1450022_at	GTP binding protein 1	AK004612	14904	gb:NM_013818.1 /DB_XREF=gi:7305116 /GEN=Gtpbp1 /FEA=FLmRNA /CNT=170 /TID=Mm.19080.1 /TIER=FL /STK=2 /UG=Mm.19080 /LL=14904 /DEF=Mus musculus GTP binding protein 1 (Gtpbp1), mRNA. /PROD=GTP binding protein 1 /FL=gb:NM_013818.1 gb:U87965.1	63	109	57	76.33	16.42	223	245	307	258.33	25.15	3.38	2.38	5.36	182	6.059	0.005995	*	59	306	238	201	73.66	410	377	12	266.33	127.52	1.33	0.27	3.89	65.33	0.444	0.685598		226	97	18	113.67	60.62	265	277	193	245	26.23	2.16
1450693_at	gb:NM_019958.1 /DB_XREF=gi:9910531 /GEN=Rgs17 /FEA=FLmRNA /CNT=71 /TID=Mm.44606.1 /TIER=FL+Stack /STK=24 /UG=Mm.44606 /LL=56533 /DEF=Mus musculus regulator of G-protein signaling 17 (Rgs17), mRNA. /PROD=regulator of G-protein signaling 17 /FL=gb:AF191555.1 gb:NM_019958.1	NM_019958		gb:NM_019958.1 /DB_XREF=gi:9910531 /GEN=Rgs17 /FEA=FLmRNA /CNT=71 /TID=Mm.44606.1 /TIER=FL+Stack /STK=24 /UG=Mm.44606 /LL=56533 /DEF=Mus musculus regulator of G-protein signaling 17 (Rgs17), mRNA. /PROD=regulator of G-protein signaling 17 /FL=gb:AF191555.1 gb:NM_019958.1	71	132	52	85	24.13	104	289	181	191.33	53.65	2.25	1.09	4.66	106.33	1.807	0.175744		78	72	84	78	3.46	189	255	118	187.33	39.56	2.4	1.56	3.27	109.33	2.753	0.108664		64	88	66	72.67	7.69	278	187	173	212.67	32.92	2.93
1421272_at	Vav2 oncogene	NM_009500	22325	gb:NM_009500.1 /DB_XREF=gi:6678554 /GEN=Vav2 /FEA=FLmRNA /CNT=23 /TID=Mm.179011.1 /TIER=FL /STK=2 /UG=Mm.179011 /LL=22325 /DEF=Mus musculus Vav2 oncogene (Vav2), mRNA. /PROD=Vav2 oncogene /FL=gb:NM_009500.1 gb:U37017.1	16	43	11	23.33	9.94	96	157	160	137.67	20.85	5.9	3.21	19.96	114.33	4.95	0.017639	*	6	36	7	16.33	9.84	219	26	9	84.67	67.35	5.18	0	561.56	68.33	1.004	0.417389		24	20	11	18.33	3.84	51	52	76	59.67	8.17	3.25
1449262_s_at	lin 7 homolog c (C. elegans)	BB704337	22343	gb:BB704337 /DB_XREF=gi:16053172 /DB_XREF=BB704337 /CLONE=7420462M20 /FEA=FLmRNA /CNT=61 /TID=Mm.218854.1 /TIER=ConsEnd /STK=1 /UG=Mm.218854 /LL=22343 /UG_GENE=Veli3-pending /UG_TITLE=vertebrate homolog of C. elegans Lin-7 type 3 /FL=gb:AF087695.1 gb:NM_011699.1	103	18	63	61.33	24.55	258	229	248	245	8.5	3.99	2.4	11.7	183.67	7.069	0.010665	*	73	172	126	123.67	28.6	293	254	54	200.33	74.03	1.62	0.61	3.18	76.67	0.966	0.4155		142	40	75	85.67	29.92	243	188	170	200.33	21.96	2.34
1424256_at	retinol dehydrogenase 12	BC016204	77974	gb:BC016204.1 /DB_XREF=gi:16740648 /FEA=FLmRNA /CNT=56 /TID=Mm.121647.1 /TIER=FL+Stack /STK=42 /UG=Mm.121647 /LL=77974 /UG_GENE=A930033N07Rik /DEF=Mus musculus, Similar to RIKEN cDNA A930033N07 gene, clone MGC:27665 IMAGE:4527851, mRNA, complete cds. /PROD=Similar to RIKEN cDNA A930033N07 gene /FL=gb:BC016204.1	160	136	98	131.33	18.05	214	252	207	224.33	13.98	1.71	1.36	2.24	93	4.074	0.017145		65	94	35	64.67	17.03	210	194	181	195	8.39	3.02	2.09	5.34	130.33	6.865	0.006929	*	124	185	133	147.33	19.01	329	158	279	255.33	50.76	1.73
1417826_at	aldo-keto reductase family 1, member E1	BC012692	56043	gb:BC012692.1 /DB_XREF=gi:15215177 /FEA=FLmRNA /CNT=77 /TID=Mm.141365.1 /TIER=FL+Stack /STK=35 /UG=Mm.141365 /LL=56043 /UG_GENE=Akr1e1 /DEF=Mus musculus, RIKEN cDNA 1810061I10 gene, clone MGC:13946 IMAGE:3986863, mRNA, complete cds. /PROD=RIKEN cDNA 1810061I10 gene /FL=gb:BC012692.1 gb:U68535.1 gb:NM_018859.1	257	348	311	305.33	26.42	59	47	131	79	26.23	-3.86	-2.43	-8.59	-226.33	-6.079	0.003701	*	289	312	194	265	36.12	112	240	228	193.33	40.81	-1.37	-0.93	-2.19	-71.67	-1.315	0.259789		263	213	344	273.33	38.17	172	28	182	127.33	49.75	-2.15
1420818_at	src-like adaptor	NM_009192	20491	gb:NM_009192.1 /DB_XREF=gi:6677984 /GEN=Sla /FEA=FLmRNA /CNT=196 /TID=Mm.7601.1 /TIER=FL /STK=2 /UG=Mm.7601 /LL=20491 /DEF=Mus musculus src-like adaptor protein (Sla), mRNA. /PROD=src-like adaptor protein /FL=gb:U29056.1 gb:NM_009192.1	127	101	66	98	17.67	1048	733	858	879.67	91.58	8.98	6.51	13.18	781.67	8.381	0.011197	*	85	558	194	279	143	681	496	67	414.67	181.85	1.49	0.37	9.91	135.67	0.586	0.590735		417	130	37	194.67	114.36	613	714	784	703.67	49.63	3.61
1454903_at	nerve growth factor receptor (TNFR superfamily, member 16)	BB151515	18053	gb:BB151515 /DB_XREF=gi:16267941 /DB_XREF=BB151515 /CLONE=A030014A01 /FEA=EST /CNT=46 /TID=Mm.103727.2 /TIER=Stack /STK=37 /UG=Mm.103727 /LL=18053 /UG_GENE=Ngfr /UG_TITLE=nerve growth factor receptor	130	268	172	190	40.84	354	627	506	495.67	78.98	2.61	1.7	4.26	305.67	3.438	0.041338		243	171	194	202.67	21.23	298	323	253	291.33	20.48	1.44	1.18	1.79	88.67	3.006	0.039784		127	109	172	136	18.73	400	397	352	383	15.52	2.82
1452254_at	myotubularin related protein 9	BB292990	210376	gb:BB292990 /DB_XREF=gi:16401630 /DB_XREF=BB292990 /CLONE=B130015P11 /FEA=mRNA /CNT=64 /TID=Mm.20844.1 /TIER=Stack /STK=33 /UG=Mm.20844 /LL=105453 /UG_GENE=AF073881 /UG_TITLE=expressed sequence AF073881	294	231	283	269.33	19.43	841	637	606	694.67	73.71	2.58	2.07	3.17	425.33	5.58	0.022756	*	296	286	253	278.33	12.99	593	592	615	600	7.51	2.16	2	2.34	321.67	21.439	0.000144		251	263	264	259.33	4.18	508	530	744	594	75.27	2.29
1423554_at	gamma-glutamyl carboxylase	AV370848	56316	gb:AV370848 /DB_XREF=gi:16397834 /DB_XREF=AV370848 /CLONE=9030404K05 /FEA=FLmRNA /CNT=77 /TID=Mm.19937.1 /TIER=Stack /STK=11 /UG=Mm.19937 /LL=56316 /UG_GENE=Ggcx /UG_TITLE=gamma-glutamyl carboxylase /FL=gb:AF087938.1 gb:NM_019802.1	88	41	88	72.33	15.67	59	56	16	43.67	13.86	-1.66	-0.9	-3.65	-28.67	-1.37	0.243414		133	187	167	162.33	15.76	19	25	59	34.33	12.45	-4.73	-2.86	-11.82	-128	-6.372	0.003708	*	105	95	135	111.67	12.02	95	69	45	69.67	14.44	-1.6
1450339_a_at	B-cell leukemia/lymphoma 11B	NM_021399	58208	gb:NM_021399.1 /DB_XREF=gi:10946745 /GEN=Bcl11b /FEA=FLmRNA /CNT=2 /TID=Mm.116831.1 /TIER=FL /STK=2 /UG=Mm.116831 /LL=58208 /DEF=Mus musculus B-cell lymphomaleukaemia 11B (Bcl11b), mRNA. /PROD=B-cell lymphomaleukaemia 11B /FL=gb:AF186019.1 gb:NM_021399.1	2408	1665	2362	2145	240.37	478	692	598	589.33	61.93	-3.64	-2.81	-4.69	-1555.67	-6.267	0.017934	*	1606	1412	1121	1379.67	140.94	372	434	258	354.67	51.54	-3.89	-2.93	-5.32	-1025	-6.83	0.010885	*	1605	1871	1501	1659	110.17	291	257	162	236.67	38.6	-7.01
1437234_x_at	heterogeneous nuclear ribonucleoprotein methyltransferase-like 1 (S. cerevisiae)	BB357347	15468	gb:BB357347 /DB_XREF=gi:9069175 /DB_XREF=BB357347 /CLONE=C030020F06 /FEA=EST /CNT=22 /TID=Mm.25516.2 /TIER=Stack /STK=22 /UG=Mm.25516 /LL=15468 /UG_GENE=Hrmt1l1 /UG_TITLE=heterogeneous nuclear ribonucleoprotein methyltransferase-like 1 (S. cerevisiae)	404	247	288	313	47.01	331	340	318	329.67	6.39	1.05	0.84	1.4	16.67	0.351	0.757874		390	360	414	388	15.62	122	150	187	153	18.82	-2.54	-2.08	-3.21	-235	-9.607	0.000771	*	332	482	488	434	51.03	295	433	291	339.67	46.68	-1.28
1438832_x_at	DEAH (Asp-Glu-Ala-His) box polypeptide 30	BB461484	72831	gb:BB461484 /DB_XREF=gi:9356977 /DB_XREF=BB461484 /CLONE=D130072A18 /FEA=EST /CNT=10 /TID=Mm.30243.6 /TIER=Stack /STK=9 /UG=Mm.30243 /LL=72831 /UG_GENE=2810477H02Rik /UG_TITLE=RIKEN cDNA 2810477H02 gene	129	207	90	142	34.39	564	697	616	625.67	38.7	4.41	3.09	7.38	483.67	9.342	0.00078	*	89	65	106	86.67	11.89	746	586	363	565	111.06	6.52	4.21	9.53	478.33	4.282	0.048448	*	119	200	120	146.33	26.83	511	512	407	476.67	34.83	3.26
1434340_at	gb:BF681728 /DB_XREF=gi:11955623 /DB_XREF=602117220F2 /CLONE=IMAGE:3468340 /FEA=EST /CNT=44 /TID=Mm.22138.2 /TIER=Stack /STK=34 /UG=Mm.22138 /UG_TITLE=Mus musculus, Similar to ubiquinol-cytochrome c reductase complex (7.2 kD), clone MGC:37480 IMAGE:4984172, mRNA, complete cds	BF681728		gb:BF681728 /DB_XREF=gi:11955623 /DB_XREF=602117220F2 /CLONE=IMAGE:3468340 /FEA=EST /CNT=44 /TID=Mm.22138.2 /TIER=Stack /STK=34 /UG=Mm.22138 /UG_TITLE=Mus musculus, Similar to ubiquinol-cytochrome c reductase complex (7.2 kD), clone MGC:37480 IMAGE:4984172, mRNA, complete cds	39	79	49	55.67	12.02	384	335	318	345.67	19.78	6.21	4.51	9.71	290	12.527	0.000678	*	9	45	61	38.33	15.38	386	535	631	517.33	71.27	13.5	7.61	40.19	479	6.569	0.017794	*	56	11	33	33.33	12.99	372	469	408	416.33	28.31	12.49
1425556_at	CDC2-related kinase 7	BG070845	69131	gb:BG070845 /DB_XREF=gi:12553502 /DB_XREF=H3092G12-3 /CLONE=H3092G12 /FEA=FLmRNA /CNT=40 /TID=Mm.31439.1 /TIER=Stack /STK=19 /UG=Mm.31439 /UG_TITLE=Mus musculus protein kinase for splicing component (Pksc) mRNA, complete cds /FL=gb:AY072295.1	176	123	136	145	15.95	90	161	136	129	20.79	-1.12	-0.83	-1.59	-16	-0.611	0.576547		105	224	197	175.33	36.02	66	31	109	68.67	22.56	-2.55	-1.4	-5.81	-106.67	-2.51	0.077968		181	162	95	146	26.08	18	59	20	32.33	13.35	-4.52
1451477_at	similar to RIKEN cDNA 1700029I01 /// hypothetical protein LOC545706	AV047635	545705 /// 545706	gb:AV047635 /DB_XREF=gi:4867300 /DB_XREF=AV047635 /CLONE=1700069I17 /FEA=FLmRNA /CNT=46 /TID=Mm.38181.1 /TIER=Stack /STK=13 /UG=Mm.38181 /UG_TITLE=Mus musculus, clone MGC:19361 IMAGE:4242170, mRNA, complete cds /FL=gb:BC024323.1	62	17	53	44	13.75	131	182	162	158.33	14.84	3.6	2.3	7.49	114.33	5.653	0.00491	*	104	129	74	102.33	15.9	180	169	141	163.33	11.61	1.6	1.23	2.18	61	3.099	0.040867		79	12	64	51.67	20.3	159	204	149	170.67	16.91	3.3
1456182_x_at	melanoma antigen	BB795191	17276	gb:BB795191 /DB_XREF=gi:16964810 /DB_XREF=BB795191 /CLONE=G431003N05 /FEA=EST /CNT=14 /TID=Mm.27979.3 /TIER=Stack /STK=14 /UG=Mm.27979 /LL=17276 /UG_GENE=Mela /UG_TITLE=melanoma antigen, 80 kDa	3	7	2	4	1.53	588	466	423	492.33	49.42	123.08	72.95	333.64	488.33	9.877	0.010032	*	12	2	2	5.33	3.33	391	355	345	363.67	13.97	68.19	33.49	100000000	358.33	24.953	0.000902	*	3	21	2	8.67	6.17	2440	648	984	1357.33	549.95	156.62
1432004_a_at	dynamin 2	AK015410	13430	gb:AK015410.1 /DB_XREF=gi:12853742 /GEN=Dnm2 /FEA=mRNA /CNT=1 /TID=Mm.39292.4 /TIER=ConsEnd /STK=0 /UG=Mm.39292 /LL=13430 /UG_TITLE=dynamin 2 /DEF=Mus musculus adult male testis cDNA, RIKEN full-length enriched library, clone:4930447P09:dynamin 2, full insert sequence.	78	95	42	71.67	15.62	271	384	303	319.33	33.63	4.46	3.1	7.12	247.67	6.679	0.008241	*	87	320	175	194	67.93	361	270	74	235	84.68	1.21	0.45	3.18	41	0.378	0.725708		233	115	38	128.67	56.7	232	258	148	212.67	33.19	1.65
1427544_a_at	poly (A) polymerase alpha	U58135	18789	gb:U58135.1 /DB_XREF=gi:1377871 /FEA=mRNA /CNT=5 /TID=Mm.3170.2 /TIER=ConsEnd /STK=0 /UG=Mm.3170 /LL=18789 /UG_GENE=Papola /DEF=Mus musculus poly(A) polymerase V mRNA, partial cds. /PROD=poly(A) polymerase V	302	280	185	255.67	35.9	85	75	117	92.33	12.67	-2.77	-1.99	-3.85	-163.33	-4.29	0.033566		358	334	397	363	18.36	85	72	56	71	8.39	-5.11	-4.19	-6.43	-292	-14.468	0.001025	*	302	407	222	310.33	53.57	115	134	116	121.67	6.17	-2.55
1420543_at	open reading frame 28	BC005604	246738	gb:BC005604.1 /DB_XREF=gi:13542804 /FEA=FLmRNA /CNT=23 /TID=Mm.101927.1 /TIER=ConsEnd /STK=0 /UG=Mm.101927 /LL=192165 /UG_GENE=MGC27620 /DEF=Mus musculus, clone IMAGE:3483507, mRNA, partial cds. /PROD=Unknown (protein for IMAGE:3483507) /FL=gb:NM_138664.1 gb:BC020175.1	182	76	183	147	35.5	67	76	35	59.33	12.44	-2.48	-1.38	-4.24	-87.67	-2.33	0.120183		209	273	194	225.33	24.22	43	89	53	61.67	13.97	-3.65	-2.52	-5.97	-163.67	-5.853	0.008303	*	188	126	176	163.33	18.99	45	68	19	44	14.15	-3.71
1418495_at	zinc finger CCCH type containing 8	NM_020594	57432	gb:NM_020594.1 /DB_XREF=gi:10181197 /GEN=Fliz1-pending /FEA=FLmRNA /CNT=35 /TID=Mm.11675.1 /TIER=FL+Stack /STK=23 /UG=Mm.11675 /LL=57432 /DEF=Mus musculus fetal liver zinc finger 1 (Fliz1-pending), mRNA. /PROD=fetal liver zinc finger 1 /FL=gb:AF061961.1 gb:NM_020594.1	304	276	201	260.33	30.75	61	33	99	64.33	19.13	-4.05	-2.57	-8.07	-196	-5.413	0.009271	*	276	179	137	197.33	41.16	44	103	108	85	20.55	-2.32	-1.36	-4.16	-112.33	-2.442	0.094133		262	294	320	292	16.77	35	82	45	54	14.29	-5.41
1422341_s_at	lysophospholipase 3	NM_133792	192654	gb:NM_133792.1 /DB_XREF=gi:19527007 /GEN=Lypla3 /FEA=FLmRNA /CNT=1 /TID=Mm.219814.1 /TIER=FL /STK=1 /UG=Mm.219814 /LL=97483 /DEF=Mus musculus lysophospholipase 3 (Lypla3), mRNA. /PROD=lysophospholipase 3 /FL=gb:NM_133792.1	16	10	9	11.67	2.19	185	205	241	210.33	16.38	18.03	13.32	26.52	198.67	12.019	0.006013	*	6	198	97	100.33	55.45	220	136	8	121.33	61.64	1.21	0.18	13.75	21	0.253	0.812661		221	10	15	82	69.51	173	273	187	211	31.26	2.57
1423707_at	transmembrane protein 50B	BC004841	77975	gb:BC004841.1 /DB_XREF=gi:13436022 /FEA=FLmRNA /CNT=220 /TID=Mm.29987.1 /TIER=FL+Stack /STK=142 /UG=Mm.29987 /LL=77975 /UG_GENE=B230114J08Rik /DEF=Mus musculus, RIKEN cDNA B230114J08 gene, clone MGC:6289 IMAGE:2649264, mRNA, complete cds. /PROD=RIKEN cDNA B230114J08 gene /FL=gb:BC004841.1	1840	1193	1654	1562.33	192.31	512	613	515	546.67	33.18	-2.86	-2.24	-3.54	-1015.67	-5.204	0.030935	*	1403	1007	1071	1160.33	122.73	518	671	858	682.33	98.31	-1.7	-1.28	-2.33	-478	-3.04	0.04082		1509	1692	1763	1654.67	75.66	557	601	580	579.33	12.71	-2.86
1416660_at	eukaryotic translation initiation factor 3, subunit 10 (theta)	AW701127	13669	gb:NM_010123.1 /DB_XREF=gi:6753739 /GEN=Eif3 /FEA=FLmRNA /CNT=376 /TID=Mm.2238.1 /TIER=FL+Stack /STK=9 /UG=Mm.2238 /LL=13669 /DEF=Mus musculus eukaryotic translation initiation factor 3 (Eif3), mRNA. /PROD=eukaryotic translation initiation factor 3 /FL=gb:U14172.1 gb:NM_010123.1	173	56	207	145.33	45.73	462	688	529	559.67	67.02	3.85	2.4	8.12	414.33	5.107	0.009651	*	24	483	378	295	138.85	458	240	113	270.33	100.74	-1.09	-0.23	-3.26	-24.67	-0.144	0.893252		350	73	40	154.33	98.3	413	278	216	302.33	58.16	1.96
1450439_at	host cell factor C1	NM_008224	15161	gb:NM_008224.1 /DB_XREF=gi:6680184 /GEN=Hcfc1 /FEA=FLmRNA /CNT=50 /TID=Mm.57203.1 /TIER=FL /STK=1 /UG=Mm.57203 /LL=15161 /DEF=Mus musculus host cell factor C1 (Hcfc1), mRNA. /PROD=host cell factor C1 /FL=gb:NM_008224.1	95	78	68	80.33	7.88	311	268	252	277	17.62	3.45	2.86	4.22	196.67	10.191	0.002819	*	65	164	63	97.33	33.34	290	202	56	182.67	68.24	1.88	0.66	4.83	85.33	1.124	0.34543		190	91	83	121.33	34.41	244	215	146	201.67	29.07	1.66
1422123_s_at	CEA-related cell adhesion molecule 1 /// CEA-related cell adhesion molecule 2	NM_011926	26365 /// 26367	gb:NM_011926.1 /DB_XREF=gi:13937380 /GEN=Ceacam1 /FEA=FLmRNA /CNT=7 /TID=Mm.14114.1 /TIER=FL /STK=1 /UG=Mm.14114 /LL=26365 /DEF=Mus musculus CEA-related cell adhesion molecule 1 (Ceacam1), mRNA. /PROD=CEA-related cell adhesion molecule 1 /FL=gb:NM_011926.1	94	117	91	100.67	8.21	291	343	215	283	37.17	2.81	2.14	3.59	182.33	4.79	0.033985	*	163	469	730	454	163.85	884	324	167	458.33	217.61	1.01	0.21	2.91	4.33	0.016	0.988125		130	82	54	88.67	22.19	162	211	83	152	37.29	1.71
1450829_at	tumor necrosis factor, alpha-induced protein 3	NM_009397	21929	gb:NM_009397.1 /DB_XREF=gi:6678376 /GEN=Tnfaip3 /FEA=FLmRNA /CNT=6 /TID=Mm.56971.1 /TIER=FL /STK=0 /UG=Mm.56971 /LL=21929 /DEF=Mus musculus tumor necrosis factor, alpha-induced protein 3 (Tnfaip3), mRNA. /PROD=tumor necrosis factor induced protein 3 /FL=gb:NM_009397.1 gb:U19463.1	104	68	57	76.33	14.19	333	231	283	282.33	29.45	3.7	2.67	5.5	206	6.302	0.009092	*	82	278	151	170.33	57.4	295	294	115	234.67	59.83	1.38	0.69	3.29	64.33	0.776	0.481201		308	96	15	139.67	87.35	266	255	154	225	35.64	1.61
1431431_a_at	nitrogen fixation gene 1 (S. cerevisiae)	AK003786	18041	gb:AK003786.1 /DB_XREF=gi:12834661 /GEN=Nfs1 /FEA=mRNA /CNT=3 /TID=Mm.29169.2 /TIER=ConsEnd /STK=0 /UG=Mm.29169 /LL=18041 /UG_TITLE=nitrogen fixation gene 1 (S. cerevisiae) /DEF=Mus musculus 18 days embryo whole body cDNA, RIKEN full-length enriched library, clone:1110018L11:nitrogen fixation gene 1 (S. cerevisiae), full insert sequence.	80	111	124	105	13.05	224	290	328	280.67	30.38	2.67	2.04	3.54	175.67	5.312	0.016719	*	89	324	223	212	68.06	450	383	139	324	94.5	1.53	0.71	3.53	112	0.962	0.395709		284	64	104	150.67	67.66	306	289	247	280.67	17.53	1.86
1434357_a_at	karyopherin (importin) beta 1	AW544889	16211	gb:AW544889 /DB_XREF=gi:7187306 /DB_XREF=C0187B06-3 /CLONE=C0187B06 /FEA=EST /CNT=38 /TID=Mm.16710.3 /TIER=Stack /STK=34 /UG=Mm.16710 /LL=16211 /UG_GENE=Impnb /UG_TITLE=importin beta	62	28	46	45.33	9.82	542	543	550	545	2.52	12.02	8.86	18.68	499.67	49.287	0.000178	*	37	362	202	200.33	93.82	523	434	26	327.67	153.01	1.64	0.35	7.7	127.33	0.709	0.524679		328	40	27	131.67	98.24	479	407	383	423	28.84	3.21
1453995_a_at	HpaII tiny fragments locus 9c	AK017819	15547	gb:AK017819.1 /DB_XREF=gi:12857265 /GEN=Htf9c /FEA=mRNA /CNT=2 /TID=Mm.5128.2 /TIER=ConsEnd /STK=0 /UG=Mm.5128 /LL=15547 /UG_TITLE=HpaII tiny fragments locus 9c /DEF=Mus musculus 8 days embryo whole body cDNA, RIKEN full-length enriched library, clone:5730543E18:HpaII tiny fragments locus 9c, full insert sequence.	90	41	61	64	14.22	208	247	197	217.33	15.17	3.4	2.43	5.41	153.33	7.373	0.001832	*	81	236	143	153.33	45.04	254	242	139	211.67	36.5	1.38	0.82	2.78	58.33	1.006	0.373509		235	97	63	131.67	52.59	244	220	181	215	18.36	1.63
1460285_at	integrin alpha 9	NM_133721	104099	gb:NM_133721.1 /DB_XREF=gi:19526903 /GEN=Itga9 /FEA=FLmRNA /CNT=110 /TID=Mm.23386.1 /TIER=FL /STK=2 /UG=Mm.23386 /LL=70107 /DEF=Mus musculus integrin alpha 9 (Itga9), mRNA. /PROD=integrin alpha 9 /FL=gb:NM_133721.1	319	277	293	296.33	12.24	84	107	140	110.33	16.25	-2.69	-2.14	-3.57	-186	-9.143	0.001113	*	299	362	290	317	22.65	171	195	146	170.67	14.15	-1.86	-1.55	-2.23	-146.33	-5.48	0.008868		429	329	334	364	32.53	149	93	68	103.33	23.95	-3.52
1435405_at	Open reading frame 21, mRNA (cDNA clone MGC:27899 IMAGE:3499483)	BF020504	224440	gb:BF020504 /DB_XREF=gi:10751836 /DB_XREF=ux20b12.x1 /CLONE=IMAGE:3472031 /FEA=EST /CNT=20 /TID=Mm.981.2 /TIER=Stack /STK=17 /UG=Mm.981 /UG_TITLE=Mus musculus C21orf18 mRNA, complete cds	268	193	183	214.67	26.82	87	173	193	151	32.52	-1.42	-0.97	-2.28	-63.67	-1.51	0.207968		193	192	97	160.67	31.83	95	173	67	111.67	31.71	-1.44	-0.83	-2.85	-49	-1.09	0.336804		173	285	193	217	34.49	80	30	86	65.33	17.75	-3.32
1422596_at	RIKEN cDNA C030019F02 gene	NM_021426	58237	gb:NM_021426.1 /DB_XREF=gi:10946787 /GEN=C030019F02Rik /FEA=FLmRNA /CNT=37 /TID=Mm.40361.1 /TIER=FL+Stack /STK=29 /UG=Mm.40361 /LL=58237 /DEF=Mus musculus RIKEN cDNA C030019F02 gene (C030019F02Rik), mRNA. /PROD=hypothetical protein, 1-107 /FL=gb:AB030182.1 gb:NM_021426.1	14	164	6	61.33	51.39	13	172	113	99.33	46.41	1.62	0.31	100000000	38	0.549	0.612601		12	18	7	12.33	3.18	151	129	14	98	42.48	7.95	2.2	17.17	85.67	2.011	0.180583		6	55	14	25	15.18	203	144	149	165.33	18.89	6.61
1421839_at	ATP-binding cassette, sub-family A (ABC1), member 1	BB144704	11303	gb:NM_013454.1 /DB_XREF=gi:7304848 /GEN=Abca1 /FEA=FLmRNA /CNT=126 /TID=Mm.369.1 /TIER=FL /STK=1 /UG=Mm.369 /LL=11303 /DEF=Mus musculus ATP-binding cassette, sub-family A (ABC1), member 1 (Abca1), mRNA. /PROD=ATP-binding cassette 1, sub-family A, member 1 /FL=gb:NM_013454.1	68	46	50	54.67	6.77	731	837	778	782	30.66	14.3	11.74	18.1	727.33	23.162	0.001152	*	66	377	126	189.67	95.25	863	580	52	498.33	237.65	2.63	0.52	16.02	308.67	1.206	0.325287		423	69	49	180.33	121.47	598	724	407	576.33	92.15	3.2
1423871_at	transmembrane protein 63a	BC019442	208795	gb:BC019442.1 /DB_XREF=gi:18043191 /FEA=FLmRNA /CNT=127 /TID=Mm.185518.1 /TIER=FL+Stack /STK=87 /UG=Mm.185518 /DEF=Mus musculus, clone MGC:25803 IMAGE:4036849, mRNA, complete cds. /PROD=Unknown (protein for MGC:25803) /FL=gb:BC014795.1 gb:BC019442.1	700	669	824	731	47.35	329	237	315	293.67	28.62	-2.49	-2.07	-3.04	-437.33	-7.904	0.003008	*	810	871	1095	925.33	86.64	320	291	523	378	72.98	-2.45	-1.77	-3.67	-547.33	-4.832	0.009076		694	696	831	740.33	45.34	279	319	263	287	16.65	-2.58
1423136_at	fibroblast growth factor 1	AI649186	14164	gb:BM932451 /DB_XREF=gi:19391603 /DB_XREF=UI-M-BH2.1-apb-g-08-0-UI.r1 /CLONE=UI-M-BH2.1-apb-g-08-0-UI /FEA=FLmRNA /CNT=99 /TID=Mm.5087.1 /TIER=Stack /STK=43 /UG=Mm.5087 /LL=14164 /UG_GENE=Fgf1 /UG_TITLE=fibroblast growth factor 1 /FL=gb:U67610.1 gb:NM_010197.1 gb:M30641.1	27	51	109	62.33	24.34	161	118	90	123	20.65	1.97	1.09	5.63	60.67	1.901	0.132029		43	87	112	80.67	20.17	96	141	357	198	80.55	2.45	0.78	5.13	117.33	1.413	0.280147		9	19	28	18.67	5.49	153	168	105	142	19	7.61
1426063_a_at	GTP binding protein (gene overexpressed in skeletal muscle)	U10551	14579	gb:U10551.1 /DB_XREF=gi:511464 /GEN=gem /FEA=FLmRNA /CNT=1 /TID=Mm.4362.2 /TIER=FL /STK=1 /UG=Mm.4362 /LL=14579 /DEF=Mus musculus Gem GTPase (gem) mRNA, complete cds. /PROD=Gem /FL=gb:U10551.1	183	257	116	185.33	40.72	69	121	156	115.33	25.27	-1.61	-0.94	-2.76	-70	-1.461	0.231257		206	147	97	150	31.5	189	98	34	107	44.97	-1.4	-0.71	-4.66	-43	-0.783	0.482058		178	375	130	227.67	74.96	226	190	179	198.33	14.19	-1.15
1419356_at	Kruppel-like factor 7 (ubiquitous)	BB524597	93691	gb:BE851797 /DB_XREF=gi:10310136 /DB_XREF=uw16g10.x1 /CLONE=IMAGE:3416898 /FEA=FLmRNA /CNT=174 /TID=Mm.29466.1 /TIER=Stack /STK=17 /UG=Mm.29466 /LL=93691 /UG_GENE=Klf7 /UG_TITLE=Kruppel-like factor 7 (ubiquitous) /FL=gb:BC019604.1 gb:AF338369.1 gb:AF327568.1 gb:NM_033563.1 gb:BC004700.1	147	123	142	137.33	7.31	638	601	632	623.67	11.46	4.54	4.15	5	486.33	35.767	1.7e-05	*	169	248	191	202.67	23.54	570	348	281	399.67	87.34	1.97	1.23	2.87	197	2.178	0.14504		192	166	50	136	43.65	365	497	279	380.33	63.4	2.8
1438040_a_at	tumor rejection antigen gp96	BE995678	22027	gb:BE995678 /DB_XREF=gi:10680173 /DB_XREF=UI-M-CG0p-bib-b-11-0-UI.s1 /CLONE=UI-M-CG0p-bib-b-11-0-UI /FEA=EST /CNT=21 /TID=Mm.4526.3 /TIER=Stack /STK=12 /UG=Mm.4526 /LL=22027 /UG_GENE=Tra1 /UG_TITLE=tumor rejection antigen gp96	603	542	634	593	27.02	1630	1795	1759	1728	50.09	2.91	2.67	3.19	1135	19.942	0.000237	*	231	910	664	601.67	198.47	1646	1013	315	991.33	384.38	1.65	0.55	4.12	389.67	0.901	0.43419		1627	664	221	837.33	415.03	3120	1814	2035	2323	403.57	2.77
1422485_at	MAD homolog 4 (Drosophila)	AK004804	17128	gb:NM_008540.1 /DB_XREF=gi:6678771 /GEN=Madh4 /FEA=FLmRNA /CNT=200 /TID=Mm.100399.1 /TIER=FL+Stack /STK=73 /UG=Mm.100399 /LL=17128 /DEF=Mus musculus MAD homolog 4 (Drosophila) (Madh4), mRNA. /PROD=MAD homolog 4 (Drosophila) /FL=gb:U79748.1 gb:NM_008540.1	2000	1437	1346	1594.33	204.53	1092	721	733	848.67	121.72	-1.88	-1.37	-2.61	-745.67	-3.133	0.046429		1970	1737	1450	1719	150.38	766	960	899	875	57.27	-1.96	-1.63	-2.34	-844	-5.245	0.019694		1656	1612	1576	1614.67	23.13	747	663	729	713	25.53	-2.26
1421512_at	centrosomal protein 2	NM_008383	16328	gb:NM_008383.1 /DB_XREF=gi:6680454 /GEN=Inmp /FEA=FLmRNA /CNT=6 /TID=Mm.4786.1 /TIER=FL /STK=2 /UG=Mm.4786 /LL=16328 /DEF=Mus musculus intranuclear matrix protein (Inmp), mRNA. /PROD=intranuclear matrix protein /FL=gb:U33198.1 gb:NM_008383.1	156	207	114	159	26.89	329	374	268	323.67	30.72	2.04	1.51	2.9	164.67	4.034	0.016236		93	122	41	85.33	23.69	326	356	214	298.67	43.21	3.5	2.2	6.65	213.33	4.329	0.021209	*	89	235	198	174	43.82	216	233	185	211.33	14.05	1.21
1425500_x_at	gb:BC003207.1 /DB_XREF=gi:13096825 /FEA=FLmRNA /CNT=102 /TID=Mm.1232.2 /TIER=FL /STK=1 /UG=Mm.1232 /DEF=Mus musculus, clone MGC:8060 IMAGE:3587523, mRNA, complete cds. /PROD=Unknown (protein for MGC:8060) /FL=gb:BC003207.1	BC003207		gb:BC003207.1 /DB_XREF=gi:13096825 /FEA=FLmRNA /CNT=102 /TID=Mm.1232.2 /TIER=FL /STK=1 /UG=Mm.1232 /DEF=Mus musculus, clone MGC:8060 IMAGE:3587523, mRNA, complete cds. /PROD=Unknown (protein for MGC:8060) /FL=gb:BC003207.1	51	11	46	36	12.58	119	212	158	163	26.96	4.53	2.59	10.93	127	4.268	0.026477	*	35	71	38	48	11.53	153	222	97	157.33	36.15	3.28	1.84	5.93	109.33	2.881	0.082625		65	44	11	40	15.72	280	282	390	317.33	36.34	7.93
1425630_at	transcriptional regulator, SIN3B (yeast)	L38622	20467	gb:L38622.1 /DB_XREF=gi:642620 /GEN=mSin3B /FEA=FLmRNA /CNT=15 /TID=Mm.2137.3 /TIER=FL /STK=1 /UG=Mm.2137 /LL=20467 /UG_TITLE=transcriptional regulator, SIN3B (yeast) /DEF=Mus musculus (clone pVZmSin3B) mSin3B mRNA, complete cds. /FL=gb:L38622.1	84	198	43	108.33	46.37	85	199	187	157	36.17	1.45	0.71	5.04	48.67	0.828	0.456992		46	76	98	73.33	15.07	192	205	59	152	46.65	2.07	0.98	3.7	78.67	1.605	0.228319		92	100	54	82	14.19	225	264	196	228.33	19.7	2.78
1438154_x_at	PREDICTED: hypothetical protein LOC67513 [Mus musculus], mRNA sequence	AV218922	67513	gb:AV218922 /DB_XREF=gi:6159763 /DB_XREF=AV218922 /CLONE=3010081H10 /FEA=EST /CNT=12 /TID=Mm.10374.3 /TIER=Stack /STK=12 /UG=Mm.10374 /LL=67513 /UG_GENE=2610002J02Rik /UG_TITLE=RIKEN cDNA 2610002J02 gene	519	184	177	293.33	112.85	598	216	184	332.67	132.99	1.13	0.36	3.43	39.33	0.226	0.832911		376	649	463	496	80.52	99	229	73	133.67	48.25	-3.71	-2.11	-9.35	-362.33	-3.86	0.026287	*	429	209	207	281.67	73.67	168	250	154	190.67	29.94	-1.48
1451713_a_at	Fc receptor, IgE, low affinity II, alpha polypeptide	AY069981	14128	gb:AY069981.1 /DB_XREF=gi:18476521 /GEN=Cd23b /FEA=FLmRNA /CNT=2 /TID=Mm.1233.2 /TIER=FL /STK=2 /UG=Mm.1233 /LL=14128 /DEF=Mus musculus Fc epsilon receptor II subtype b variant b delta 6 (Cd23b) mRNA, complete cds; alternatively spliced. /PROD=Fc epsilon receptor II subtype b variant b delta6 /FL=gb:AY069980.1 gb:AY069981.1	95	168	61	108	31.56	890	1211	901	1000.67	105.21	9.27	5.98	18.12	892.67	8.126	0.008936	*	50	272	141	154.33	64.43	1056	670	93	606.33	279.81	3.93	0.89	13.98	452	1.574	0.244331		145	49	36	76.67	34.37	480	530	408	472.67	35.41	6.17
1422723_at	stimulated by retinoic acid gene 6	NM_009291	20897	gb:NM_009291.1 /DB_XREF=gi:6678170 /GEN=Stra6 /FEA=FLmRNA /CNT=32 /TID=Mm.10801.1 /TIER=FL+Stack /STK=16 /UG=Mm.10801 /LL=20897 /DEF=Mus musculus stimulated by retinoic acid gene 6 (Stra6), mRNA. /PROD=stimulated by retinoic acid gene 6 /FL=gb:NM_009291.1 gb:AF062476.1	65	92	68	75	8.54	73	133	76	94	19.52	1.25	0.8	1.8	19	0.892	0.443872		35	13	8	18.67	8.29	107	164	117	129.33	17.57	6.93	3.77	25.97	110.67	5.695	0.012331	*	72	77	80	76.33	2.33	183	163	189	178.33	7.86	2.34
1417509_at	ring finger protein (C3HC4 type) 19	AF120206	30945	gb:AF120206.1 /DB_XREF=gi:6580810 /GEN=Xybp /FEA=FLmRNA /CNT=93 /TID=Mm.5181.1 /TIER=FL /STK=5 /UG=Mm.5181 /LL=30945 /DEF=Mus musculus XY body protein (Xybp) mRNA, complete cds. /PROD=XY body protein /FL=gb:NM_013923.1 gb:AF120207.1 gb:AF120206.1	288	218	200	235.33	26.84	580	548	606	578	16.77	2.46	2.05	3.04	342.67	10.826	0.001003	*	211	407	253	290.33	59.58	508	578	259	448.33	96.8	1.54	0.91	2.57	158	1.39	0.250298		439	215	188	280.67	79.55	393	443	420	418.67	14.45	1.49
1450200_s_at	colony stimulating factor 2 receptor, beta 1, low-affinity (granulocyte-macrophage) /// colony stimulating factor 2 receptor, beta 2, low-affinity (granulocyte-macrophage)	NM_007780	12983 /// 12984	gb:NM_007780.1 /DB_XREF=gi:6681046 /GEN=Csf2rb1 /FEA=FLmRNA /CNT=23 /TID=Mm.14595.1 /TIER=FL /STK=2 /UG=Mm.14595 /LL=12983 /DEF=Mus musculus colony stimulating factor 2 receptor, beta 1, low-affinity (granulocyte-macrophage) (Csf2rb1), mRNA. /PROD=colony stimulating factor 2 receptor, beta 1,low-affinity (granulocyte-macrophage) /FL=gb:M34397.1 gb:AF483497.1 gb:AF483496.1 gb:NM_007780.1	385	486	317	396	49.1	1045	1390	1225	1220	99.62	3.08	2.43	3.99	824	7.419	0.005571	*	182	299	188	223	38.04	1151	773	444	789.33	204.26	3.54	1.94	5.75	566.33	2.726	0.104552		637	542	311	496.67	96.8	1049	996	897	980.67	44.54	1.97
1419927_s_at	RAB interacting factor	AW549708	98710	gb:AW549708 /DB_XREF=gi:7195135 /DB_XREF=L0054C06-3 /CLONE=L0054C06 /FEA=EST /CNT=1 /TID=Mm.41216.1 /TIER=ConsEnd /STK=1 /UG=Mm.41216 /LL=98710 /UG_GENE=AW549708 /UG_TITLE=expressed sequence AW549708	1719	1143	1010	1290.67	217.58	631	529	501	553.67	39.5	-2.33	-1.66	-3.07	-737	-3.333	0.07279		1635	900	737	1090.67	276.2	484	534	766	594.67	86.87	-1.83	-1.03	-2.86	-496	-1.713	0.207923		1410	1635	1121	1388.67	148.76	419	625	558	534	60.67	-2.6
1417259_a_at	capping protein (actin filament) muscle Z-line, beta	NM_009798	12345	gb:NM_009798.1 /DB_XREF=gi:6753261 /GEN=Cappb1 /FEA=FLmRNA /CNT=212 /TID=Mm.2945.1 /TIER=FL+Stack /STK=50 /UG=Mm.2945 /LL=12345 /DEF=Mus musculus capping protein beta 1 (Cappb1), mRNA. /PROD=capping protein beta 1 /FL=gb:U10407.1 gb:BC002053.1 gb:NM_009798.1	1154	1408	1457	1339.67	93.9	2247	2561	2475	2427.67	93.68	1.81	1.6	2.08	1088	8.202	0.001204		1142	955	1026	1041	54.5	2490	2500	2116	2368.67	126.37	2.28	2.01	2.57	1327.67	9.647	0.003516	*	1008	1378	1207	1197.67	106.91	2588	2068	2685	2447	191.56	2.04
1425050_at	isochorismatase domain containing 1	AK010892	66307	gb:BC016576.1 /DB_XREF=gi:16741529 /FEA=FLmRNA /CNT=170 /TID=Mm.182574.1 /TIER=FL /STK=7 /UG=Mm.182574 /LL=66307 /UG_GENE=2610034N03Rik /DEF=Mus musculus, clone MGC:27719 IMAGE:2609919, mRNA, complete cds. /PROD=Unknown (protein for MGC:27719) /FL=gb:AY035213.1 gb:BC016576.1	871	1039	1320	1076.67	130.98	222	180	277	226.33	28.09	-4.76	-3.56	-6.37	-850.33	-6.348	0.019174	*	1104	967	861	977.33	70.34	200	226	163	196.33	18.28	-4.98	-4.12	-6.08	-781	-10.747	0.005419	*	785	887	933	868.33	43.73	230	244	151	208.33	28.95	-4.17
1451602_at	sorting nexin 6	BC025911	72183	gb:BC025911.1 /DB_XREF=gi:19483993 /FEA=FLmRNA /CNT=27 /TID=Mm.28240.1 /TIER=FL /STK=5 /UG=Mm.28240 /LL=72183 /UG_GENE=2810425K19Rik /DEF=Mus musculus, Similar to sorting nexin 6, clone MGC:32316 IMAGE:5027318, mRNA, complete cds. /PROD=Similar to sorting nexin 6 /FL=gb:BC025911.1	184	326	185	231.67	47.17	2	16	15	11	4.51	-21.06	-10.88	-66.35	-220.67	-4.657	0.041672	*	87	148	155	130	21.59	54	39	4	32.33	14.81	-4.02	-2.1	-16.51	-97.67	-3.73	0.025199		130	223	158	170.33	27.55	9	7	18	11.33	3.38	-15.03
1435872_at	Transcribed locus	BE631223		gb:BE631223 /DB_XREF=gi:9913911 /DB_XREF=uu05g03.x1 /CLONE=IMAGE:3371092 /FEA=EST /CNT=24 /TID=Mm.2322.3 /TIER=Stack /STK=12 /UG=Mm.2322 /LL=18712 /UG_GENE=Pim1 /UG_TITLE=proviral integration site 1	324	325	369	339.33	14.84	77	137	73	95.67	20.7	-3.55	-2.59	-5.53	-243.67	-9.568	0.00106	*	406	536	378	440	48.68	161	92	60	104.33	29.8	-4.22	-2.72	-8.1	-335.67	-5.881	0.007376	*	332	350	379	353.67	13.69	176	96	141	137.67	23.15	-2.57
1415823_at	stearoyl-Coenzyme A desaturase 2	BG060909	20250	gb:BB459479 /DB_XREF=gi:16426408 /DB_XREF=BB459479 /CLONE=D130061J12 /FEA=FLmRNA /CNT=525 /TID=Mm.193096.1 /TIER=Stack /STK=36 /UG=Mm.193096 /LL=20250 /UG_GENE=Scd2 /UG_TITLE=stearoyl-Coenzyme A desaturase 2 /FL=gb:NM_009128.1 gb:M26270.1	160	164	191	171.67	9.74	905	744	1049	899.33	88.09	5.24	4.3	6.27	727.67	8.21	0.013508	*	151	835	428	471.33	198.64	585	717	148	483.33	171.94	1.03	0.37	3.58	12	0.046	0.965801		270	82	76	142.67	63.69	577	604	366	515.67	75.24	3.61
1433953_at	zinc finger protein 277	BQ176535	246196	gb:BQ176535 /DB_XREF=gi:20352027 /DB_XREF=UI-M-DJ2-bvw-n-22-0-UI.s1 /CLONE=UI-M-DJ2-bvw-n-22-0-UI /FEA=EST /CNT=92 /TID=Mm.26852.1 /TIER=Stack /STK=49 /UG=Mm.26852 /UG_TITLE=ESTs, Moderately similar to zinc finger protein 277 (Homo sapiens) (H.sapiens)	805	479	666	650	94.45	192	232	233	219	13.5	-2.97	-2.22	-3.77	-431	-4.517	0.042371	*	453	440	503	465.33	19.2	232	170	249	217	24.01	-2.14	-1.79	-2.65	-248.33	-8.078	0.001554		587	584	608	593	7.55	155	170	230	185	22.91	-3.21
1453473_a_at	t-complex testis expressed 1	BG094946	21648	gb:BG094946 /DB_XREF=gi:12577509 /DB_XREF=uu82a12.x1 /CLONE=IMAGE:3382943 /FEA=mRNA /CNT=10 /TID=Mm.1948.3 /TIER=ConsEnd /STK=2 /UG=Mm.1948 /LL=21648 /UG_GENE=Tctex1 /UG_TITLE=t-complex testis expressed 1	782	792	689	754.33	32.79	1611	1526	1608	1581.67	27.85	2.1	1.95	2.27	827.33	19.23	5.2e-05		625	541	674	613.33	38.83	1863	2198	2399	2153.33	156.33	3.51	2.99	4.11	1540	9.56	0.00729	*	779	878	602	753	80.73	2141	1670	2119	1976.67	153.46	2.63
1460621_x_at	tyrosine 3-monooxygenase/tryptophan 5-monooxygenase activation protein, theta polypeptide	AV124281	22630	gb:AV124281 /DB_XREF=gi:5310515 /DB_XREF=AV124281 /CLONE=2700017H24 /FEA=EST /CNT=21 /TID=Mm.14722.5 /TIER=Stack /STK=20 /UG=Mm.14722 /LL=22630 /UG_GENE=Ywhaq /UG_TITLE=tyrosine 3-monooxygenasetryptophan 5-monooxygenase activation protein, theta polypeptide	2793	2001	2998	2597.33	303.98	1447	1022	895	1121.33	166.91	-2.32	-1.71	-3.22	-1476	-4.256	0.022184		2996	2760	2910	2888.67	68.96	999	879	1848	1242	304.97	-2.33	-1.65	-3.91	-1646.67	-5.266	0.027703		2809	2514	3079	2800.67	163.15	901	916	1144	987	78.62	-2.84
1425156_at	RIKEN cDNA 9830147J24 gene	BC010229	229900	gb:BC010229.1 /DB_XREF=gi:16307375 /FEA=FLmRNA /CNT=21 /TID=Mm.45740.1 /TIER=FL /STK=5 /UG=Mm.45740 /DEF=Mus musculus, Similar to guanylate nucleotide binding protein 3, clone MGC:6385 IMAGE:3501441, mRNA, complete cds. /PROD=Similar to guanylate nucleotide binding protein3 /FL=gb:BC010229.1	618	590	650	619.33	17.33	96	145	208	149.67	32.42	-4.14	-3.04	-6.44	-469.67	-12.777	0.000941	*	254	422	396	357.33	52.21	175	43	136	118	39.15	-3.03	-1.8	-6.82	-239.33	-3.667	0.024442		607	511	287	468.33	94.81	175	154	156	161.67	6.69	-2.9
1431241_at	coiled-coil-helix-coiled-coil-helix domain containing 3	AA692147	66075	gb:AA692147 /DB_XREF=gi:2693085 /DB_XREF=vt23c03.r1 /CLONE=IMAGE:1163908 /FEA=mRNA /CNT=6 /TID=Mm.21501.2 /TIER=ConsEnd /STK=0 /UG=Mm.21501 /LL=66075 /UG_GENE=0610041L09Rik /UG_TITLE=RIKEN cDNA 0610041L09 gene	120	105	121	115.33	5.17	397	245	298	313.33	44.54	2.72	2.06	3.4	198	4.415	0.045391	*	125	193	131	149.67	21.74	206	176	212	198	11.14	1.32	1.04	1.76	48.33	1.979	0.142733		143	91	143	125.67	17.33	367	262	336	321.67	31.15	2.56
1460662_at	period homolog 3 (Drosophila)	NM_011067	18628	gb:NM_011067.1 /DB_XREF=gi:6755029 /GEN=Per3 /FEA=FLmRNA /CNT=40 /TID=Mm.10723.1 /TIER=FL /STK=2 /UG=Mm.10723 /LL=18628 /DEF=Mus musculus period homolog 3 (Drosophila) (Per3), mRNA. /PROD=period homolog 3 (Drosophila) /FL=gb:AB013605.1 gb:AF050182.1 gb:NM_011067.1	142	93	133	122.67	15.06	81	28	32	47	17.04	-2.61	-1.55	-6.55	-75.67	-3.327	0.029841		133	223	201	185.67	27.09	24	22	50	32	9.02	-5.8	-3.62	-11.16	-153.67	-5.382	0.020961	*	216	79	72	122.33	46.88	42	56	19	39	10.79	-3.14
1419676_at	myxovirus (influenza virus) resistance 2	BC007127	17858	gb:BC007127.1 /DB_XREF=gi:13938021 /FEA=FLmRNA /CNT=37 /TID=Mm.14157.1 /TIER=FL /STK=7 /UG=Mm.14157 /LL=17858 /UG_GENE=Mx2 /DEF=Mus musculus, myxovirus (influenza virus) resistance 2, clone MGC:5689 IMAGE:3591798, mRNA, complete cds. /PROD=myxovirus (influenza virus) resistance 2 /FL=gb:AB029920.1 gb:BC007127.1 gb:NM_013606.1	184	172	98	151.33	26.89	15	25	17	19	3.06	-7.96	-5.25	-11.87	-132.33	-4.89	0.037409	*	15	20	13	16	2.08	80	10	18	36	22.12	2.25	0	4.74	20	0.9	0.461618		20	104	177	100.33	45.36	27	57	170	84.67	43.54	-1.19
1434976_x_at	eukaryotic translation initiation factor 4E binding protein 1	AV216412	13685	gb:AV216412 /DB_XREF=gi:6157257 /DB_XREF=AV216412 /CLONE=2410160M04 /FEA=EST /CNT=24 /TID=Mm.6700.2 /TIER=Stack /STK=22 /UG=Mm.6700 /LL=13685 /UG_GENE=Eif4ebp1 /UG_TITLE=eukaryotic translation initiation factor 4E binding protein 1	1116	1137	1146	1133	8.89	543	494	535	524	15.18	-2.16	-2.06	-2.27	-609	-34.626	2.9e-05	*	1853	1901	2858	2204	327.29	814	1110	1558	1160.67	216.26	-1.9	-1.29	-2.9	-1043.33	-2.66	0.065532		1118	564	1256	979.33	211.45	458	434	337	409.67	36.99	-2.39
1425625_at	interleukin 13 receptor, alpha 1	S80963	16164	gb:S80963.1 /DB_XREF=gi:1911503 /GEN=NR4 /FEA=FLmRNA /CNT=11 /TID=Mm.24208.1 /TIER=FL /STK=1 /UG=Mm.24208 /LL=16164 /DEF=Mus musculus IL-13 receptor alpha chain (NR4) mRNA, complete cds. /PROD=IL-13 receptor alpha chain /FL=gb:S80963.1	55	224	44	107.67	58.25	99	151	128	126	15.04	1.17	0.59	10.66	18.33	0.305	0.786333		37	76	11	41.33	18.89	186	169	137	164	14.36	3.97	2.21	16.03	122.67	5.169	0.008012	*	85	143	48	92	27.65	243	159	159	187	28	2.03
1459917_at	expressed sequence AI451896	BG078867	103736	gb:BG078867 /DB_XREF=gi:12561435 /DB_XREF=H3033A04-5 /CLONE=H3033A04 /FEA=EST /CNT=6 /TID=Mm.25583.1 /TIER=ConsEnd /STK=0 /UG=Mm.25583 /LL=97681 /UG_GENE=C75939 /UG_TITLE=expressed sequence C75939	241	127	209	192.33	33.95	50	18	14	27.33	11.39	-7.04	-3.75	-22.8	-165	-4.608	0.029643	*	174	301	264	246.33	37.71	10	16	23	16.33	3.76	-15.08	-9.78	-25.42	-230	-6.069	0.024892	*	209	156	148	171	19.14	15	37	10	20.67	8.29	-8.27
1433757_a_at	nischarin	BB025231	64652	gb:BB025231 /DB_XREF=gi:15403453 /DB_XREF=BB025231 /CLONE=5330427C19 /FEA=EST /CNT=76 /TID=Mm.22330.4 /TIER=Stack /STK=63 /UG=Mm.22330 /LL=64652 /UG_GENE=Nisch /UG_TITLE=nischarin	772	471	462	568.33	101.87	373	440	362	391.67	24.37	-1.45	-1.01	-1.92	-176.67	-1.687	0.220805		616	818	656	696.67	61.76	189	141	153	161	14.42	-4.33	-3.51	-5.34	-535.67	-8.447	0.009971	*	602	770	848	740	72.58	278	387	200	288.33	54.23	-2.57
1416798_a_at	expressed in non-metastatic cells 4, protein	NM_019731	56520	gb:NM_019731.1 /DB_XREF=gi:9790122 /GEN=Nme4 /FEA=FLmRNA /CNT=94 /TID=Mm.41787.1 /TIER=FL+Stack /STK=69 /UG=Mm.41787 /LL=56520 /DEF=Mus musculus expressed in non-metastatic cells 4, protein (NM23-M4)(nucleoside diphosphate kinase) (Nme4), mRNA. /PROD=expressed in non-metastatic cells 4, protein /FL=gb:NM_019731.1 gb:AF288690.1 gb:AF153451.1 gb:BC027277.1	139	43	109	97	28.35	138	34	22	64.67	36.83	-1.5	-0.59	-23.92	-32.33	-0.696	0.527305		89	189	117	131.67	29.78	34	67	84	61.67	14.68	-2.14	-1.21	-3.83	-70	-2.108	0.128153		178	116	102	132	23.35	25	38	19	27.33	5.61	-4.83
1448822_at	proteasome (prosome, macropain) subunit, beta type 6	BC013897	19175	gb:BC013897.1 /DB_XREF=gi:15530231 /FEA=FLmRNA /CNT=78 /TID=Mm.98.1 /TIER=FL+Stack /STK=37 /UG=Mm.98 /LL=19175 /UG_GENE=Psmb6 /DEF=Mus musculus, Similar to proteasome (prosome, macropain) subunit, beta type 6, clone MGC:14026 IMAGE:4038758, mRNA, complete cds. /PROD=Similar to proteasome (prosome, macropain)subunit, beta type 6 /FL=gb:U13393.1 gb:BC013897.1 gb:NM_008946.1	1697	2110	1892	1899.67	119.28	782	679	516	659	77.44	-2.88	-2.34	-3.65	-1240.67	-8.724	0.001849	*	1716	1561	1802	1693	70.51	717	646	722	695	24.54	-2.44	-2.22	-2.66	-998	-13.367	0.002263	*	1806	1673	1966	1815	84.7	678	540	927	715	113.24	-2.54
1416691_at	GTP binding protein 2	NM_019581	56055	gb:AB024573.1 /DB_XREF=gi:9971155 /GEN=Gtpbp2 /FEA=FLmRNA /CNT=138 /TID=Mm.22147.1 /TIER=FL /STK=3 /UG=Mm.22147 /LL=56055 /DEF=Mus musculus Gtpbp2 mRNA for GTP-binding like protein 2, complete cds. /PROD=GTP-binding like protein 2 /FL=gb:AF168991.1 gb:AB024573.1 gb:NM_019581.1	281	168	183	210.67	35.43	938	908	904	916.67	10.73	4.35	3.41	6.02	706	19.07	0.00121	*	168	912	651	577	217.94	1024	829	149	667.33	265.21	1.16	0.37	3.4	90.33	0.263	0.805892		794	336	128	419.33	196.72	527	813	545	628.33	92.48	1.5
1437591_a_at	WD repeat domain 1	AW542545	22388	gb:AW542545 /DB_XREF=gi:7184962 /DB_XREF=C0158H06-3 /CLONE=C0158H06 /FEA=EST /CNT=17 /TID=Mm.2654.2 /TIER=Stack /STK=16 /UG=Mm.2654 /LL=22388 /UG_GENE=Wdr1 /UG_TITLE=WD repeat domain 1	358	191	276	275	48.21	1198	1391	1479	1356	82.98	4.93	3.74	7.01	1081	11.264	0.001089	*	236	1209	620	688.33	282.95	1517	1017	313	949	349.22	1.38	0.48	4.6	260.67	0.58	0.594308		1080	221	188	496.33	291.99	1380	1083	1032	1165	108.5	2.35
1460009_at	Immediate early response 5 (Ier5), mRNA	BB667115	15939	gb:BB667115 /DB_XREF=gi:16398564 /DB_XREF=BB667115 /CLONE=4022441D06 /FEA=EST /CNT=9 /TID=Mm.12246.2 /TIER=Stack /STK=9 /UG=Mm.12246 /LL=15939 /UG_GENE=Ier5 /UG_TITLE=immediate early response 5	192	27	161	126.67	50.63	35	12	13	20	7.51	-6.33	-1.99	-18.47	-106.67	-2.084	0.167149		146	171	161	159.33	7.26	7	12	11	10	1.53	-15.93	-12.56	-21.45	-149.33	-20.116	0.001634	*	122	84	180	128.67	27.91	11	16	12	13	1.53	-9.9
1451778_at	RIKEN cDNA 2610312F20 gene	BC011210	70461	gb:BC011210.1 /DB_XREF=gi:15277442 /FEA=FLmRNA /CNT=19 /TID=Mm.82592.1 /TIER=FL /STK=1 /UG=Mm.82592 /DEF=Mus musculus, clone MGC:19083 IMAGE:4195538, mRNA, complete cds. /PROD=Unknown (protein for MGC:19083) /FL=gb:BC011210.1	480	362	410	417.33	34.26	103	271	113	162.33	54.41	-2.57	-1.62	-5.77	-255	-3.966	0.02305		350	423	321	364.67	30.34	173	122	71	122	29.44	-2.99	-2.07	-5.03	-242.67	-5.739	0.004579	*	281	481	249	337	72.59	67	143	63	91	26.03	-3.7
1423696_a_at	proteasome (prosome, macropain) 26S subunit, non-ATPase, 6	BC006869	66413	gb:BC006869.1 /DB_XREF=gi:13905153 /FEA=FLmRNA /CNT=240 /TID=Mm.27591.1 /TIER=FL+Stack /STK=148 /UG=Mm.27591 /LL=66413 /UG_GENE=2400006A19Rik /DEF=Mus musculus, RIKEN cDNA 2400006A19 gene, clone MGC:6476 IMAGE:2646325, mRNA, complete cds. /PROD=RIKEN cDNA 2400006A19 gene /FL=gb:BC006869.1	515	251	539	435	92.26	59	98	78	78.33	11.26	-5.55	-3.45	-8.31	-356.67	-3.837	0.058875		609	545	559	571	19.43	43	81	54	59.33	11.29	-9.62	-7.28	-14.06	-511.67	-22.774	0.000116	*	598	511	472	527	37.24	75	100	44	73	16.2	-7.22
1422853_at	src homology 2 domain-containing transforming protein C1	BB753533	20416	gb:NM_011368.2 /DB_XREF=gi:15778827 /GEN=Shc1 /FEA=FLmRNA /CNT=98 /TID=Mm.86595.1 /TIER=FL+Stack /STK=9 /UG=Mm.86595 /LL=20416 /DEF=Mus musculus src homology 2 domain-containing transforming protein C1 (Shc1), mRNA. /PROD=src homology 2 domain-containing transformingprotein C /FL=gb:NM_011368.2 gb:U15784.1	51	31	54	45.33	7.22	154	171	127	150.67	12.81	3.32	2.52	4.62	105.33	7.163	0.004736	*	81	116	95	97.33	10.17	143	138	39	106.67	33.86	1.1	0.52	1.74	9.33	0.264	0.813132		203	79	62	114.67	44.44	109	150	82	113.67	19.77	-1.01
1452548_x_at	histocompatibility 2, D region locus 1 /// histocompatibility 2, T region locus 3 /// similar to histocompatibility 2, T region locus 3 /// MHC class I antigen	M16810	14964 /// 15043 /// 547339 /// 547348	gb:M16810.1 /DB_XREF=gi:202080 /FEA=mRNA /CNT=1 /TID=Mm.33263.11 /TIER=ConsEnd /STK=0 /UG=Mm.33263 /LL=14964 /UG_GENE=H2-D1 /DEF=Mouse thymus leukemia antigen (Tla) mRNA, exon 6. /PROD=thymus leukemia antigen	320	261	267	282.67	18.75	198	225	93	172	40.26	-1.64	-1.16	-2.7	-110.67	-2.492	0.093473		245	419	269	311	54.44	124	135	174	144.33	15.17	-2.15	-1.48	-2.96	-166.67	-2.949	0.082826		303	248	325	292	22.9	59	135	81	91.67	22.58	-3.19
1419709_at	stefin A3	NM_025288	20863	gb:NM_025288.1 /DB_XREF=gi:13384635 /GEN=Stfa3 /FEA=FLmRNA /CNT=11 /TID=Mm.77709.1 /TIER=FL /STK=7 /UG=Mm.77709 /LL=20863 /DEF=Mus musculus stefin A3 (Stfa3), mRNA. /PROD=stefin A3 /FL=gb:NM_025288.1	8	110	4	40.67	34.69	5	89	185	93	52	2.29	0.17	100000000	52.33	0.837	0.455999		8	6	13	9	2.08	157	100	44	100.33	32.62	11.15	4.9	21.17	91.33	2.794	0.10681		11	60	5	25.33	17.42	159	126	148	144.33	9.7	5.7
1453960_a_at	capping protein (actin filament) muscle Z-line, beta	AK007209	12345	gb:AK007209.1 /DB_XREF=gi:12840620 /GEN=Cappb1 /FEA=mRNA /CNT=2 /TID=Mm.2945.3 /TIER=ConsEnd /STK=1 /UG=Mm.2945 /LL=12345 /UG_TITLE=capping protein beta 1 /DEF=Mus musculus adult male testis cDNA, RIKEN full-length enriched library, clone:1700120C01:capping protein beta 1, full insert sequence.	700	744	850	764.67	44.52	1417	1905	2052	1791.33	191.92	2.34	1.89	2.84	1026.67	5.211	0.028018		502	746	509	585.67	80.19	1910	1617	637	1388	384.91	2.37	1.25	3.74	802.33	2.041	0.167819		835	781	679	765	45.74	1992	1773	1787	1850.67	70.78	2.42
1439399_a_at	RNA, U22 small nucleolar	BB493265	83673	gb:BB493265 /DB_XREF=gi:9451892 /DB_XREF=BB493265 /CLONE=D530032D14 /FEA=EST /CNT=8 /TID=Mm.28239.4 /TIER=Stack /STK=8 /UG=Mm.28239 /LL=83673 /UG_GENE=Rnu22 /UG_TITLE=RNA, U22 small nucleolar	1137	707	1130	991.33	142.18	169	322	408	299.67	69.89	-3.31	-2.17	-5.59	-691.67	-4.366	0.023602	*	1245	1151	1167	1187.67	29.04	386	346	223	318.33	49.05	-3.73	-2.96	-5.01	-869.33	-15.253	0.000391	*	928	897	1117	980.67	68.75	254	302	239	265	19	-3.7
1449770_x_at	DNA segment, Chr 16, Brigham & Women's Genetics 1494 expressed	N28171	224019	gb:N28171 /DB_XREF=gi:1146027 /DB_XREF=MDB1494 /FEA=EST /CNT=1 /TID=Mm.196501.2 /TIER=ConsEnd /STK=1 /UG=Mm.196501 /LL=52872 /UG_GENE=D16Bwg1494e /UG_TITLE=DNA segment, Chr 16, Brigham & Womens Genetics 1494 expressed	240	136	172	182.67	30.49	192	52	145	129.67	41.14	-1.41	-0.83	-3.04	-53	-1.035	0.36367		297	353	553	401	77.7	88	173	153	138	25.66	-2.91	-1.82	-4.59	-263	-3.214	0.065266		164	207	226	199	18.34	29	36	21	28.67	4.33	-6.94
1450006_at	nuclear receptor coactivator 4	NM_019744	27057	gb:NM_019744.1 /DB_XREF=gi:9790194 /GEN=Ncoa4 /FEA=FLmRNA /CNT=530 /TID=Mm.28261.1 /TIER=FL /STK=2 /UG=Mm.28261 /LL=27057 /DEF=Mus musculus nuclear receptor coactivator 4 (Ncoa4), mRNA. /PROD=nuclear receptor coactivator 4 /FL=gb:AF159461.1 gb:NM_019744.1	587	541	662	596.67	35.26	1413	1315	1411	1379.67	32.34	2.31	2.09	2.58	783	16.365	8.6e-05	*	537	1454	601	864	295.58	1275	1311	579	1055	238.23	1.22	0.64	2.93	191	0.503	0.642446		1498	638	339	825	347.39	1316	1522	1219	1352.33	89.34	1.64
1450403_at	signal transducer and activator of transcription 2	AF088862	20847	gb:AF088862.1 /DB_XREF=gi:5051641 /GEN=Stat2 /FEA=FLmRNA /CNT=72 /TID=Mm.21935.1 /TIER=FL /STK=1 /UG=Mm.21935 /LL=20847 /DEF=Mus musculus signal transducer and activator of transcription 2 (Stat2) mRNA, complete cds. /PROD=signal transducer and activator of transcription2 /FL=gb:AF187231.1 gb:AF088862.1 gb:NM_019963.1 gb:AF206162.1	126	142	71	113	21.5	346	337	353	345.33	4.63	3.06	2.33	4.45	232.33	10.563	0.006467	*	67	293	137	165.67	66.8	448	292	53	264.33	114.86	1.6	0.42	5.28	98.67	0.743	0.508301		268	160	51	159.67	62.64	263	381	293	312.33	35.41	1.96
1417120_at	DNA segment, Chr 4, Wayne State University 114, expressed	NM_133873	28010	gb:NM_133873.1 /DB_XREF=gi:19527087 /GEN=AA553001 /FEA=FLmRNA /CNT=73 /TID=Mm.29708.1 /TIER=FL+Stack /STK=56 /UG=Mm.29708 /LL=100006 /DEF=Mus musculus expressed sequence AA553001 (AA553001), mRNA. /PROD=expressed sequence AA553001 /FL=gb:BC017525.1 gb:NM_133873.1	728	785	606	706.33	52.8	232	340	254	275.33	32.95	-2.57	-2.05	-3.28	-431	-6.925	0.004267	*	494	578	480	517.33	30.6	339	318	310	322.33	8.65	-1.6	-1.44	-1.78	-195	-6.132	0.017716		471	718	522	570.33	75.29	206	382	270	286	51.43	-1.99
1424931_s_at	immunoglobulin lambda chain, variable 1	M94350	16142	gb:M94350.1 /DB_XREF=gi:200937 /GEN=IgL /FEA=FLmRNA /CNT=22 /TID=Mm.780.1 /TIER=FL+Stack /STK=11 /UG=Mm.780 /LL=16142 /DEF=Mus musculus immunoglobulin lambda chain (IgL) mRNA, complete cds. /PROD=immunoglobulin lambda-chain /FL=gb:M94350.1	324	628	513	488.33	88.62	1013	1136	1326	1158.33	91.04	2.37	1.76	3.45	670	5.273	0.00621		217	119	92	142.67	37.98	1171	2192	1955	1772.67	308.51	12.43	7.56	23.18	1630	5.244	0.032368	*	471	732	416	539.67	97.47	6760	1395	4661	4272	1560.91	7.92
1451743_at	DNA segment, Chr 19, Wayne State University 162, expressed	BC026369	226178	gb:BC026369.1 /DB_XREF=gi:20071329 /FEA=FLmRNA /CNT=52 /TID=Mm.220363.1 /TIER=FL /STK=1 /UG=Mm.220363 /DEF=Mus musculus, similar to hypothetical protein FLJ20367, clone MGC:31104 IMAGE:4160029, mRNA, complete cds. /PROD=similar to hypothetical protein FLJ20367 /FL=gb:BC026369.1	103	43	102	82.67	19.84	275	371	300	315.33	28.75	3.81	2.63	6.41	232.67	6.661	0.003983	*	100	287	152	179.67	55.73	322	165	83	190	70.12	1.06	0.39	2.47	10.33	0.115	0.913978		227	131	126	161.33	32.87	262	251	159	224	32.65	1.39
1451849_a_at	lamin B2	D13455	16907	gb:D13455.1 /DB_XREF=gi:220471 /FEA=FLmRNA /CNT=3 /TID=Mm.7362.2 /TIER=FL /STK=1 /UG=Mm.7362 /LL=16907 /UG_GENE=Lmnb2 /DEF=Mouse mRNA for lamin B3, complete cds. /PROD=lamin B3 /FL=gb:D13455.1	7	87	25	39.67	24.23	57	108	97	87.33	15.5	2.2	1	100000000	47.67	1.657	0.185196		10	60	64	44.67	17.37	91	117	6	71.33	33.52	1.6	0.34	5.06	26.67	0.706	0.530846		41	67	11	39.67	16.18	183	163	100	148.67	25.01	3.75
1423392_at	chloride intracellular channel 4 (mitochondrial)	BB398988	29876	gb:BB398988 /DB_XREF=gi:15411723 /DB_XREF=BB398988 /CLONE=C330012B17 /FEA=FLmRNA /CNT=264 /TID=Mm.22409.1 /TIER=Stack /STK=8 /UG=Mm.22409 /LL=29876 /UG_GENE=Clic4 /UG_TITLE=chloride intracellular channel 4 (mitochondrial) /FL=gb:NM_013885.1 gb:AF102578.1	649	535	684	622.67	44.98	1329	1497	1502	1442.67	56.85	2.32	2.03	2.67	820	11.311	0.00046	*	588	1198	1052	946	183.89	1547	1340	787	1224.67	226.85	1.29	0.82	2.06	278.67	0.954	0.396132		1509	834	785	1042.67	233.6	1560	1418	1265	1414.33	85.18	1.36
1418807_at	RIKEN cDNA 3110070M22 gene	NM_026084	67304	gb:NM_026084.1 /DB_XREF=gi:13385581 /GEN=3110070M22Rik /FEA=FLmRNA /CNT=22 /TID=Mm.46679.1 /TIER=FL+Stack /STK=18 /UG=Mm.46679 /LL=67304 /DEF=Mus musculus RIKEN cDNA 3110070M22 gene (3110070M22Rik), mRNA. /PROD=RIKEN cDNA 3110070M22 /FL=gb:NM_026084.1	6	153	21	60	46.7	172	233	415	273.33	72.99	4.56	1.65	100000000	213.33	2.462	0.080659		36	5	1	14	11.06	129	171	194	164.67	19.03	11.76	4.95	100000000	150.67	6.845	0.005105	*	18	67	17	34	16.5	104	178	240	174	39.31	5.12
1421857_at	a disintegrin and metallopeptidase domain 17	C76813	11491	gb:U69614.1 /DB_XREF=gi:4097827 /FEA=FLmRNA /CNT=134 /TID=Mm.27681.1 /TIER=FL /STK=1 /UG=Mm.27681 /LL=11491 /UG_GENE=Adam17 /DEF=Mus musculus TNF-alpha converting enzyme precursor, mRNA, alternatively spliced, complete cds. /PROD=TNF-alpha converting enzyme precursor /FL=gb:U69613.1 gb:AB021709.1 gb:NM_009615.2 gb:U69614.1	98	102	73	91	9.07	463	592	442	499	46.89	5.48	4.37	6.9	408	8.542	0.010745	*	80	340	153	191	77.42	519	409	89	339	128.97	1.77	0.6	5.8	148	0.984	0.392144		304	112	78	164.67	70.35	403	492	437	444	25.93	2.7
1418086_at	protein phosphatase 1, regulatory (inhibitor) subunit 14A	NM_026731	68458	gb:NM_026731.1 /DB_XREF=gi:15284150 /GEN=Ppp1r14a /FEA=FLmRNA /CNT=43 /TID=Mm.46581.1 /TIER=FL+Stack /STK=30 /UG=Mm.46581 /LL=68458 /DEF=Mus musculus protein phosphatase 1, regulatory (inhibitor) subunit 14A (Ppp1r14a), mRNA. /PROD=protein phosphatase 1, regulatory (inhibitor)subunit 14A /FL=gb:AY050672.1 gb:BC010832.1 gb:AF352573.1 gb:NM_026731.1	12	284	105	133.67	79.82	47	246	196	163	59.77	1.22	0.39	68.74	29.33	0.294	0.784357		30	6	8	14.67	7.69	184	116	49	116.33	38.97	7.93	2.9	58.94	101.67	2.559	0.115826		42	80	52	58	11.37	183	147	161	163.67	10.48	2.82
1454633_at	ethanolamine kinase 1	BG066916	75320	gb:BG066916 /DB_XREF=gi:12549485 /DB_XREF=H3048E04-3 /CLONE=H3048E04 /FEA=EST /CNT=250 /TID=Mm.30163.1 /TIER=Stack /STK=9 /UG=Mm.30163 /LL=30886 /UG_GENE=AI195356 /UG_TITLE=EST AI195356	38	200	37	91.67	54.17	399	472	414	428.33	22.26	4.67	2.35	166.74	336.67	5.749	0.014465	*	46	324	239	203	82.25	690	320	56	355.33	183.87	1.75	0.25	6.05	152.33	0.756	0.508607		156	114	51	107	30.51	275	274	289	279.33	4.84	2.61
1427450_x_at	myosin IB	BI080370	17912	gb:BI080370 /DB_XREF=gi:14498700 /DB_XREF=602876822F1 /CLONE=IMAGE:5008637 /FEA=mRNA /CNT=46 /TID=Mm.3390.2 /TIER=ConsEnd /STK=0 /UG=Mm.3390 /LL=17912 /UG_GENE=Myo1b /UG_TITLE=myosin Ib	177	210	215	200.67	11.92	222	250	291	254.33	20.04	1.27	1.07	1.49	53.67	2.302	0.097826		134	144	116	131.33	8.19	347	273	363	327.67	27.72	2.49	2.09	2.96	196.33	6.792	0.013625	*	272	233	327	277.33	27.27	248	165	287	233.33	35.97	-1.19
1427756_x_at	immunoglobulin heavy chain 4 (serum IgG1)	M60430	16017	gb:M60430.1 /DB_XREF=gi:195159 /FEA=mRNA /CNT=1 /TID=Mm.196085.12 /TIER=ConsEnd /STK=0 /UG=Mm.196085 /LL=16017 /UG_GENE=Igh-4 /DEF=Mouse Ig rearranged H-chain mRNA constant region. /PROD=immunoglobulin heavy chain C region	8909	13253	10564	10908.7	1265.79	1418	1827	3861	2368.67	755.45	-4.61	-2.86	-9.84	-8540	-5.793	0.008071	*	6464	8816	9656	8312	955.29	5963	9777	11755	9165	1699.78	1.1	0.74	1.55	853	0.437	0.690046		14956	9594	11587	12045.7	1564.77	12944	12524	10749	12072.3	672.68	1
1424935_at	ganglioside-induced differentiation-associated protein 1-like 1	BC019941	228858	gb:BC019941.1 /DB_XREF=gi:18044773 /FEA=FLmRNA /CNT=23 /TID=Mm.102080.1 /TIER=FL+Stack /STK=11 /UG=Mm.102080 /DEF=Mus musculus, hypothetical protein MGC3129 similar to ganglioside-induced differentiation-associated protein, clone MGC:28116 IMAGE:3969548, mRNA, complete cds. /PROD=hypothetical protein MGC3129 similar toganglioside-induced differentiation-associated protein /FL=gb:BC019941.1	13	130	6	49.67	40.22	21	194	106	107	49.94	2.15	0.41	100000000	57.33	0.894	0.423936		42	27	55	41.33	8.09	160	130	55	115	31.22	2.78	1.45	4.75	73.67	2.284	0.134751		30	115	9	51.33	32.41	85	104	120	103	10.12	2.01
1439200_x_at	Erythroid differentiation regulator 1, mRNA (cDNA clone MGC:69587 IMAGE:6820436)	BE686792		gb:BE686792 /DB_XREF=gi:10074416 /DB_XREF=uu66g08.x1 /CLONE=IMAGE:3376958 /FEA=EST /CNT=10 /TID=Mm.35829.4 /TIER=Stack /STK=8 /UG=Mm.35829 /LL=170942 /UG_GENE=edr /UG_TITLE=erythroid differentiation regulator	1016	1266	650	977.33	178.87	105	589	245	313	143.8	-3.12	-1.59	-12.96	-664.33	-2.895	0.046834		993	718	733	814.67	89.27	368	166	154	229.33	69.42	-3.55	-2.26	-7.19	-585.33	-5.176	0.007766	*	759	1153	593	835	166.06	235	314	258	269	23.46	-3.1
1446147_at	expressed sequence C79248	BB436856	96982	gb:BB436856 /DB_XREF=gi:16424396 /DB_XREF=BB436856 /CLONE=C820020J16 /FEA=EST /CNT=2 /TID=Mm.153895.2 /TIER=ConsEnd /STK=2 /UG=Mm.153895 /LL=96982 /UG_GENE=C79248 /UG_TITLE=expressed sequence C79248	2137	1957	1723	1939	119.85	1551	1341	1286	1392.67	80.74	-1.39	-1.21	-1.6	-546.33	-3.781	0.02465		2664	1977	2359	2333.33	198.73	1374	829	1241	1148	164.06	-2.03	-1.57	-2.74	-1185.33	-4.6	0.010902		1802	2278	2205	2095	148.01	583	735	894	737.33	89.79	-2.84
1419476_at	ADAM-like, decysin 1	NM_021475	58860	gb:NM_021475.1 /DB_XREF=gi:10946873 /GEN=Dcsn /FEA=FLmRNA /CNT=35 /TID=Mm.36742.1 /TIER=FL+Stack /STK=9 /UG=Mm.36742 /LL=58860 /DEF=Mus musculus decysin (Dcsn), mRNA. /PROD=disintegrin metalloprotease (decysin) /FL=gb:NM_021475.1	346	464	624	478	80.56	110	90	120	106.67	8.82	-4.48	-3.17	-5.96	-371.33	-4.582	0.042524	*	312	286	340	312.67	15.59	110	157	123	130	14.01	-2.41	-2	-2.97	-182.67	-8.714	0.001005		325	409	385	373	24.98	110	159	135	134.67	14.15	-2.77
1452799_at	RIKEN cDNA 2310009E04 gene	AK009249	75578	gb:AK009249.1 /DB_XREF=gi:12843926 /FEA=mRNA /CNT=48 /TID=Mm.13773.1 /TIER=Stack /STK=39 /UG=Mm.13773 /LL=75578 /UG_GENE=2310009E04Rik /UG_TITLE=RIKEN cDNA 2310009E04 gene /DEF=Mus musculus adult male tongue cDNA, RIKEN full-length enriched library, clone:2310009E04:homolog to CDNA FLJ10986 FIS, CLONE PLACE1001869, WEAKLY SIMILAR TO L- RIBULOKINASE (EC 2.7.1.16) (HYPOTHETICAL 27.5 KDA PROTEIN), f…	110	152	112	124.67	13.68	31	11	50	30.67	11.26	-4.07	-2.43	-10.37	-94	-5.306	0.006709		135	133	172	146.67	12.68	34	21	51	35.33	8.69	-4.15	-2.85	-7.07	-111.33	-7.244	0.003049	*	84	73	90	82.33	4.98	16	10	9	11.67	2.19	-7.06
1425831_at	zinc finger protein 101	BC002058	22643	gb:BC002058.1 /DB_XREF=gi:12805198 /FEA=FLmRNA /CNT=4 /TID=Mm.172199.1 /TIER=FL /STK=1 /UG=Mm.172199 /DEF=Mus musculus, Similar to zinc finger protein 101, clone MGC:6101 IMAGE:3593763, mRNA, complete cds. /PROD=Similar to zinc finger protein 101 /FL=gb:BC002058.1	27	194	26	82.33	55.83	79	149	127	118.33	20.67	1.44	0.63	100000000	36	0.605	0.595109		2	49	38	29.67	14.19	159	150	96	135	19.67	4.55	2.38	21.52	105.33	4.342	0.015033	*	63	54	22	46.33	12.44	137	129	89	118.33	14.85	2.55
1419372_at	golgi SNAP receptor complex member 2	NM_019650	56494	gb:NM_019650.1 /DB_XREF=gi:9789972 /GEN=Gosr2 /FEA=FLmRNA /CNT=88 /TID=Mm.195451.1 /TIER=FL+Stack /STK=8 /UG=Mm.195451 /LL=56494 /DEF=Mus musculus golgi SNAP receptor complex member 2 (Gosr2), mRNA. /PROD=golgi SNAP receptor complex member 2 /FL=gb:BC008525.1 gb:NM_019650.1 gb:AF007550.1	118	81	145	114.67	18.55	151	162	37	116.67	39.96	1.02	0.43	1.76	2	0.045	0.966808		122	221	208	183.67	31.06	196	157	205	186	14.73	1.01	0.76	1.43	2.33	0.068	0.950355		224	100	140	154.67	36.54	160	129	172	153.67	12.81	-1.01
1449113_at	GC-rich promoter binding protein 1-like 1	NM_030247	77110	gb:NM_030247.1 /DB_XREF=gi:13384761 /GEN=BC002292 /FEA=FLmRNA /CNT=75 /TID=Mm.41715.1 /TIER=FL+Stack /STK=22 /UG=Mm.41715 /LL=80277 /DEF=Mus musculus hypothetical protein, MGC:8183 (BC002292), mRNA. /PROD=hypothetical protein, MGC:8183 /FL=gb:BC002292.1 gb:NM_030247.1	531	325	512	456	65.73	265	246	270	260.33	7.31	-1.75	-1.33	-2.18	-195.67	-2.959	0.094977		527	461	603	530.33	41.03	197	156	183	178.67	12.03	-2.97	-2.5	-3.51	-351.67	-8.225	0.00888	*	532	518	541	530.33	6.69	68	175	96	113	32.04	-4.69
1425078_x_at	RIKEN cDNA 5830484A20 gene /// similar to RIKEN cDNA 5830484A20	BC007193	109032 /// 546062	gb:BC007193.1 /DB_XREF=gi:13938153 /FEA=FLmRNA /CNT=19 /TID=Mm.197519.1 /TIER=FL /STK=7 /UG=Mm.197519 /DEF=Mus musculus, clone MGC:8305 IMAGE:3593825, mRNA, complete cds. /PROD=Unknown (protein for MGC:8305) /FL=gb:BC007193.1	205	158	198	187	14.64	55	55	66	58.67	3.67	-3.19	-2.69	-3.75	-128.33	-8.503	0.009379	*	99	246	213	186	44.53	55	27	68	50	12.1	-3.72	-2.04	-6.8	-136	-2.947	0.08358		292	173	168	211	40.53	59	66	52	59	4.04	-3.58
1428368_at	Rho GTPase activating protein 21	BM213829	71435	gb:BM213829 /DB_XREF=gi:17771837 /DB_XREF=C0842B11-3 /CLONE=C0842B11 /FEA=mRNA /CNT=96 /TID=Mm.28507.1 /TIER=Stack /STK=48 /UG=Mm.28507 /LL=71435 /UG_GENE=5530401C11Rik /UG_TITLE=RIKEN cDNA 5530401C11 gene	61	21	47	43	11.72	418	358	302	359.33	33.49	8.36	5.56	15.36	316.33	8.915	0.006031	*	100	119	82	100.33	10.68	377	748	352	492.33	128.04	4.91	2.75	7.37	392	3.051	0.091161		72	70	82	74.67	3.71	352	284	324	320	19.73	4.29
1428083_at	RIKEN cDNA 2310043N10 gene	AK018202	66961	gb:AK018202.1 /DB_XREF=gi:12857810 /FEA=mRNA /CNT=302 /TID=Mm.183116.1 /TIER=Stack /STK=135 /UG=Mm.183116 /LL=66961 /UG_GENE=2310043N10Rik /UG_TITLE=RIKEN cDNA 2310043N10 gene /DEF=Mus musculus adult male medulla oblongata cDNA, RIKEN full-length enriched library, clone:6330419P03:unclassifiable transcript, full insert sequence.	4522	5856	4160	4846	515.7	2278	1939	2311	2176	118.88	-2.23	-1.8	-2.69	-2670	-5.045	0.030049		6362	6972	8746	7360	715.02	2430	1749	2013	2064	198.23	-3.57	-2.84	-4.47	-5296	-7.138	0.012821	*	6100	5238	5942	5760	264.96	1305	2189	1135	1543	326.71	-3.73
1436032_at	CDNA clone IMAGE:30303372	BB201888		gb:BB201888 /DB_XREF=gi:15409732 /DB_XREF=BB201888 /CLONE=A430042E15 /FEA=EST /CNT=24 /TID=Mm.19355.2 /TIER=Stack /STK=11 /UG=Mm.19355 /LL=68254 /UG_GENE=2810431L15Rik /UG_TITLE=RIKEN cDNA 2810431L15 gene	180	251	144	191.67	31.43	147	253	123	174.33	39.94	-1.1	-0.7	-1.86	-17.33	-0.341	0.751134		148	249	157	184.67	32.27	321	214	184	239.67	41.58	1.3	0.85	1.98	55	1.045	0.35838		206	170	111	162.33	27.69	384	629	453	488.67	72.94	3.01
1420975_at	bromodomain adjacent to zinc finger domain, 1B	BB253608	22385	gb:NM_011714.1 /DB_XREF=gi:6755992 /GEN=Baz1b /FEA=FLmRNA /CNT=96 /TID=Mm.40331.1 /TIER=FL /STK=2 /UG=Mm.40331 /LL=22385 /DEF=Mus musculus bromodomain adjacent to zinc finger domain, 1B (Baz1b), mRNA. /PROD=bromodomain adjacent to zinc finger domain, 1B /FL=gb:NM_011714.1 gb:AF084480.1	76	23	46	48.33	15.34	216	341	298	285	36.67	5.9	3.63	12.59	236.67	5.954	0.012943	*	36	259	104	133	65.99	449	335	29	271	125.4	2.04	0.44	11.76	138	0.974	0.401316		274	27	70	123.67	76.18	276	229	150	218.33	36.76	1.77
1415801_at	gap junction membrane channel protein alpha 1	M63801	14609	gb:M63801.1 /DB_XREF=gi:191773 /GEN=alpha-1 gap junction /FEA=FLmRNA /CNT=381 /TID=Mm.4504.1 /TIER=FL /STK=2 /UG=Mm.4504 /LL=14609 /DEF=Mus musculus connexin 43 (alpha-1 gap junction) mRNA, complete cds. /PROD=connexin 43 /FL=gb:M63801.1 gb:NM_010288.1 gb:BC006894.1	9	121	16	48.67	36.22	189	214	284	229	28.43	4.71	2.04	100000000	180.33	3.916	0.019212	*	30	323	50	134.33	94.51	267	233	8	169.33	81.26	1.26	0.23	100000000	35	0.281	0.793083		167	54	8	76.33	47.24	351	242	137	243.33	61.78	3.19
1456456_x_at	Melanoma antigen (Mela), mRNA	BB821390	17276	gb:BB821390 /DB_XREF=gi:16994019 /DB_XREF=BB821390 /CLONE=G830011J08 /FEA=EST /CNT=10 /TID=Mm.27979.4 /TIER=Stack /STK=10 /UG=Mm.27979 /LL=17276 /UG_GENE=Mela /UG_TITLE=melanoma antigen, 80 kDa	7	123	3	44.33	39.35	378	287	326	330.33	26.36	7.45	2.98	100000000	286	6.039	0.005798	*	24	4	13	13.67	5.78	414	399	307	373.33	33.45	27.32	15.68	90.29	359.67	10.596	0.007172	*	8	58	9	25	16.5	553	448	516	505.67	30.75	20.23
1426638_at	sine oculis-related homeobox 3 homolog (Drosophila)	D83144	20473	gb:D83144.1 /DB_XREF=gi:1542808 /FEA=FLmRNA /CNT=9 /TID=Mm.15630.1 /TIER=ConsEnd /STK=0 /UG=Mm.15630 /LL=20473 /UG_GENE=Six3 /DEF=Mus musculus mRNA for Six3a, complete cds. /PROD=Six3a /FL=gb:D83144.1	41	118	4	54.33	33.58	4	121	92	72.33	35.18	1.33	0.24	100000000	18	0.37	0.730082		23	38	73	44.67	14.81	111	120	4	78.33	37.26	1.75	0.37	4.63	33.67	0.84	0.470832		25	83	7	38.33	22.93	174	178	144	165.33	10.73	4.31
1426641_at	tribbles homolog 2 (Drosophila)	BB354684	217410	gb:BB354684 /DB_XREF=gi:16405636 /DB_XREF=BB354684 /CLONE=C030001C13 /FEA=mRNA /CNT=375 /TID=Mm.41466.1 /TIER=Stack /STK=9 /UG=Mm.41466 /UG_TITLE=Mus musculus, clone IMAGE:4947563, mRNA, partial cds	26	78	37	47	15.82	290	445	291	342	51.5	7.28	4.29	16.69	295	5.475	0.02147	*	37	198	88	107.67	47.51	259	249	51	186.33	67.73	1.73	0.61	6.71	78.67	0.951	0.401262		129	85	25	79.67	30.14	293	289	218	266.67	24.36	3.35
1452539_a_at	CD3 antigen, zeta polypeptide	X84237	12503	gb:X84237.1 /DB_XREF=gi:809045 /GEN=TCRzeta /FEA=mRNA /CNT=1 /TID=Mm.1224.5 /TIER=ConsEnd /STK=0 /UG=Mm.1224 /LL=12503 /DEF=M.musculus mRNA from T-cell receptor zeta gene locus (TCRiota). /PROD=T-cell receptor iota	109	170	126	135	18.18	584	405	373	454	65.65	3.36	2.4	4.67	319	4.683	0.032268	*	97	289	254	213.33	59.04	513	361	78	317.33	127.46	1.49	0.48	3.27	104	0.74	0.515856		220	131	47	132.67	49.95	260	306	244	270	18.58	2.04
1435449_at	BCL2-like 11 (apoptosis facilitator)	BM120925	12125	gb:BM120925 /DB_XREF=gi:17088951 /DB_XREF=L0945G09-3 /CLONE=L0945G09 /FEA=EST /CNT=53 /TID=Mm.141083.1 /TIER=Stack /STK=10 /UG=Mm.141083 /UG_TITLE=ESTs	321	130	239	230	55.32	243	158	113	171.33	38.12	-1.34	-0.75	-2.35	-58.67	-0.873	0.437591		232	293	276	267	18.18	89	13	113	71.67	30.14	-3.73	-2.17	-12.12	-195.33	-5.55	0.009034	*	269	400	186	285	62.29	187	215	153	185	17.93	-1.54
1450385_at	karyopherin (importin) alpha 3	BM213828	16648	gb:NM_008466.1 /DB_XREF=gi:6680595 /GEN=Kpna3 /FEA=FLmRNA /CNT=207 /TID=Mm.25548.1 /TIER=FL+Stack /STK=9 /UG=Mm.25548 /LL=16648 /DEF=Mus musculus karyopherin (importin) alpha 3 (Kpna3), mRNA. /PROD=karyopherin (importin) alpha 3 /FL=gb:NM_008466.1 gb:BC026885.1 gb:AF020772.1	265	276	272	271	3.21	596	547	600	581	17.04	2.14	2.03	2.26	310	17.878	0.002273	*	216	377	333	308.67	48.04	653	504	257	471.33	115.48	1.53	0.87	2.4	162.67	1.301	0.2942		419	258	201	292.67	65.27	478	435	558	490.33	36.04	1.68
1431748_a_at	ring finger and FYVE like domain containing protein	AK015806	67338	gb:AK015806.1 /DB_XREF=gi:12854285 /FEA=mRNA /CNT=2 /TID=Mm.35060.2 /TIER=ConsEnd /STK=0 /UG=Mm.35060 /LL=67338 /UG_GENE=1700051E09Rik /UG_TITLE=RIKEN cDNA 1700051E09 gene /DEF=Mus musculus adult male testis cDNA, RIKEN full-length enriched library, clone:4930516L10:hypothetical protein, full insert sequence.	16	241	2	86.33	77.44	32	189	141	120.67	46.45	1.4	0.36	100000000	34.33	0.38	0.72713		36	69	5	36.67	18.48	138	92	23	84.33	33.42	2.3	0.69	14.01	47.67	1.248	0.297446		14	78	9	33.67	22.21	141	168	123	144	13.08	4.28
1419585_at	retinitis pigmentosa 2 homolog (human)	BF168611	19889	gb:NM_133669.1 /DB_XREF=gi:19526819 /GEN=Rp2h /FEA=FLmRNA /CNT=33 /TID=Mm.88485.1 /TIER=FL+Stack /STK=8 /UG=Mm.88485 /LL=19889 /DEF=Mus musculus retinitis pigmentosa 2 homolog (human) (Rp2h), mRNA. /PROD=retinitis pigmentosa 2 homolog /FL=gb:NM_133669.1	80	170	58	102.67	34.26	117	218	134	156.33	31.22	1.52	0.84	3.52	53.67	1.158	0.311883		39	79	50	56	11.93	221	149	45	138.33	51.09	2.47	0.93	4.7	82.33	1.569	0.245043		79	68	21	56	17.79	193	185	172	183.33	6.12	3.27
1427922_at	RIKEN cDNA 2310061C15 gene	AW045976	66531	gb:BB785984 /DB_XREF=gi:16954480 /DB_XREF=BB785984 /CLONE=G430109H02 /FEA=mRNA /CNT=73 /TID=Mm.4011.1 /TIER=ConsEnd /STK=1 /UG=Mm.4011 /UG_TITLE=Mus musculus, Similar to DC13 protein, clone MGC:41298 IMAGE:1548292, mRNA, complete cds	279	58	153	163.33	64.01	208	9	75	97.33	58.52	-1.68	-0.49	-152.45	-66	-0.761	0.489361		159	183	131	157.67	15.03	79	107	137	107.67	16.75	-1.46	-1.1	-2.03	-50	-2.222	0.091169		210	145	234	196.33	26.59	65	53	26	48	11.53	-4.09
1420867_at	transmembrane emp24 domain trafficking protein 2	BB609648	56334	gb:NM_019770.1 /DB_XREF=gi:9790014 /GEN=Rnp24-pending /FEA=FLmRNA /CNT=99 /TID=Mm.196449.1 /TIER=FL /STK=2 /UG=Mm.196449 /LL=56334 /DEF=Mus musculus coated vesicle membrane protein (Rnp24-pending), mRNA. /PROD=coated vesicle membrane protein /FL=gb:NM_019770.1 gb:AB025218.1	401	283	431	371.67	45.17	879	853	1058	930	64.44	2.5	2.01	3.2	558.33	7.095	0.003124	*	332	851	640	607.67	150.69	1118	1208	439	921.67	242.73	1.52	0.79	2.85	314	1.099	0.344541		967	430	172	523	234.16	1014	632	1063	903	136.24	1.73
1451792_a_at	praja1, RING-H2 motif containing	AF335252	18744	gb:AF335252.1 /DB_XREF=gi:13195577 /GEN=Pja1 /FEA=FLmRNA /CNT=9 /TID=Mm.8211.2 /TIER=FL /STK=1 /UG=Mm.8211 /LL=18744 /DEF=Mus musculus Praja1 isoform d (Pja1) mRNA, complete cds, alternatively spliced. /PROD=Praja1 isoform d /FL=gb:AF335252.1	4	44	23	23.67	11.55	41	236	179	152	57.89	6.42	2.07	34.07	128.33	2.174	0.152308		21	78	21	40	19	214	112	32	119.33	52.67	2.98	0.74	14.57	79.33	1.417	0.267838		60	59	5	41.33	18.17	140	160	136	145.33	7.42	3.52
1421551_s_at	interferon activated gene 202B	NM_011940	26388	gb:NM_011940.1 /DB_XREF=gi:6754285 /GEN=Ifi202b /FEA=FLmRNA /CNT=4 /TID=Mm.89990.1 /TIER=FL /STK=2 /UG=Mm.89990 /LL=26388 /DEF=Mus musculus interferon activated gene 202B (Ifi202b), mRNA. /PROD=interferon activated gene 202B /FL=gb:AF140672.1 gb:NM_011940.1	583	508	461	517.33	35.53	485	563	488	512	25.51	-1.01	-0.88	-1.16	-5.33	-0.122	0.909398		139	181	156	158.67	12.2	499	433	609	513.67	51.33	3.24	2.61	3.97	355	6.728	0.016121	*	489	482	461	477.33	8.41	1235	1049	2560	1614.67	475.71	3.38
1424893_at	nuclear distribution gene E-like homolog 1 (A. nidulans)	BC021434	83431	gb:BC021434.1 /DB_XREF=gi:18204045 /FEA=FLmRNA /CNT=20 /TID=Mm.31979.2 /TIER=FL+Stack /STK=12 /UG=Mm.31979 /LL=83431 /UG_GENE=Nudel-pending /DEF=Mus musculus, Similar to nuclear distribution gene E-like, clone MGC:29336 IMAGE:5029832, mRNA, complete cds. /PROD=Similar to nuclear distribution gene E-like /FL=gb:BC021434.1	226	150	132	169.33	28.81	48	10	8	22	13.01	-7.7	-3.59	-284.51	-147.33	-4.661	0.021953	*	191	248	287	242	27.87	12	7	22	13.67	4.41	-17.71	-10.98	-38.32	-228.33	-8.091	0.012923	*	259	181	140	193.33	34.9	9	7	5	7	1.15	-27.62
1449551_at	myosin IC	NM_008659	17913	gb:NM_008659.1 /DB_XREF=gi:6678985 /GEN=Myo1c /FEA=FLmRNA /CNT=181 /TID=Mm.25194.1 /TIER=FL /STK=2 /UG=Mm.25194 /LL=17913 /DEF=Mus musculus myosin IC (Myo1c), mRNA. /PROD=myosin IC /FL=gb:U96723.1 gb:AY007255.1 gb:BC021481.1 gb:NM_008659.1	152	167	129	149.33	11.05	691	814	881	795.33	55.64	5.33	4.5	6.31	646	11.389	0.00577	*	92	797	568	485.67	207.64	1149	1262	91	834	372.93	1.72	0.42	6.37	348.33	0.816	0.471931		604	154	47	268.33	170.65	727	765	624	705.33	42.12	2.63
1416316_at	solute carrier family 27 (fatty acid transporter), member 2	BC013442	26458	gb:BC013442.1 /DB_XREF=gi:15488596 /FEA=FLmRNA /CNT=235 /TID=Mm.6611.1 /TIER=FL+Stack /STK=99 /UG=Mm.6611 /LL=26458 /UG_GENE=Slc27a2 /DEF=Mus musculus, solute carrier family 27 (fatty acid transporter), member 2, clone MGC:18372 IMAGE:4236616, mRNA, complete cds. /PROD=solute carrier family 27 (fatty acidtransporter), member 2 /FL=gb:AF033031.1 gb:BC022170.1 gb:BC024735.1 gb:AF072757.1 gb:BC01344…	481	529	358	456	50.92	311	106	276	231	63.31	-1.97	-1.29	-3.67	-225	-2.769	0.052963		197	518	6	240.33	149.38	382	150	170	234	74.22	-1.03	0	-2.85	-6.33	-0.038	0.97215		592	489	650	577	47.08	24	231	119	124.67	59.82	-4.63
1452059_at	solute carrier family 35, member F5	BB752003	74150	gb:BB752003 /DB_XREF=gi:16200477 /DB_XREF=BB752003 /CLONE=G270008P16 /FEA=FLmRNA /CNT=100 /TID=Mm.28654.1 /TIER=Stack /STK=28 /UG=Mm.28654 /LL=74150 /UG_GENE=1300003P13Rik /UG_TITLE=RIKEN cDNA 1300003P13 gene /FL=gb:BC026858.1	192	235	338	255	43.32	116	42	177	111.67	39.03	-2.28	-1.3	-5.52	-143.33	-2.458	0.070504		347	309	608	421.33	93.98	216	171	403	263.33	71.03	-1.6	-0.89	-3.09	-158	-1.341	0.255809		268	254	184	235.33	25.98	115	110	152	125.67	13.25	-1.87
1428820_at	microtubule-associated protein, RP/EB family, member 1	BB464192	13589	gb:BB464192 /DB_XREF=gi:16426977 /DB_XREF=BB464192 /CLONE=D130086I05 /FEA=mRNA /CNT=122 /TID=Mm.143877.1 /TIER=Stack /STK=16 /UG=Mm.143877 /LL=71438 /UG_GENE=5530600P05Rik /UG_TITLE=RIKEN cDNA 5530600P05 gene	159	215	108	160.67	30.9	139	241	198	192.67	29.57	1.2	0.8	1.86	32	0.748	0.495972		92	168	109	123	23.03	220	146	10	125.33	61.5	1.02	0.19	2.06	2.33	0.036	0.974248		129	165	50	114.67	33.96	75	94	126	98.33	14.88	-1.17
1451492_at	Src-like-adaptor 2	AF287467	77799	gb:AF287467.1 /DB_XREF=gi:17351918 /FEA=FLmRNA /CNT=22 /TID=Mm.31910.1 /TIER=FL+Stack /STK=15 /UG=Mm.31910 /LL=77799 /UG_GENE=A930009E21Rik /DEF=Mus musculus Src-like adaptor protein-2 mRNA, complete cds. /PROD=Src-like adaptor protein-2 /FL=gb:AF287467.1 gb:AF434990.1	135	160	187	160.67	15.01	162	136	110	136	15.01	-1.18	-0.93	-1.51	-24.67	-1.162	0.309918		221	243	199	221	12.7	53	81	58	64	8.62	-3.45	-2.76	-4.5	-157	-10.227	0.000966	*	188	168	221	192.33	15.45	134	119	102	118.33	9.24	-1.63
1417883_at	glutathione S-transferase, theta 2	BC012707	14872	gb:BC012707.1 /DB_XREF=gi:15215221 /FEA=FLmRNA /CNT=73 /TID=Mm.24118.1 /TIER=FL+Stack /STK=34 /UG=Mm.24118 /LL=14872 /UG_GENE=Gstt2 /DEF=Mus musculus, glutathione S-transferase, theta 2, clone MGC:13991 IMAGE:3994154, mRNA, complete cds. /PROD=glutathione S-transferase, theta 2 /FL=gb:NM_010361.1 gb:BC012707.1 gb:U48420.1	567	1117	607	763.67	177.04	509	790	932	743.67	124.29	-1.03	-0.6	-1.62	-20	-0.092	0.931265		225	278	293	265.33	20.63	763	687	619	689.67	41.59	2.6	2.22	3.07	424.33	9.14	0.00305	*	477	694	387	519.33	91.12	764	677	739	726.67	25.86	1.4
1435945_a_at	potassium intermediate/small conductance calcium-activated channel, subfamily N, member 4	BG865910	16534	gb:BG865910 /DB_XREF=gi:14216450 /DB_XREF=602788149F1 /CLONE=IMAGE:4913965 /FEA=EST /CNT=15 /TID=Mm.9911.3 /TIER=Stack /STK=12 /UG=Mm.9911 /LL=16534 /UG_GENE=Kcnn4 /UG_TITLE=potassium intermediatesmall conductance calcium-activated channel, subfamily N, member 4	1547	1704	2452	1901	279.2	979	1033	896	969.33	39.84	-1.96	-1.48	-2.46	-931.67	-3.303	0.076453		6054	4636	12656	7782	2471.14	3164	4106	3501	3590.33	275.58	-2.17	-1.03	-3.38	-4191.67	-1.686	0.230858		1704	1542	1433	1559.67	78.73	668	545	391	534.67	80.13	-2.92
1419423_at	stabilin 2	NM_138673	192188	gb:NM_138673.1 /DB_XREF=gi:20149763 /GEN=Stab2-pending /FEA=FLmRNA /CNT=23 /TID=Mm.40289.1 /TIER=FL+Stack /STK=10 /UG=Mm.40289 /LL=192188 /DEF=Mus musculus stabilin 2 (Stab2-pending), mRNA. /PROD=stabilin-2 /FL=gb:NM_138673.1 gb:AF364951.2	768	220	485	491	158.22	1657	1438	1993	1696	161.4	3.45	2.18	7.43	1205	5.331	0.005966	*	519	380	246	381.67	78.81	2013	1506	1291	1603.33	214.03	4.2	2.86	6.64	1221.67	5.356	0.019364	*	668	524	598	596.67	41.57	966	1821	1440	1409	247.3	2.36
1456471_x_at	similar to 3-phosphoglycerate dehyrogenase /// 3-phosphoglycerate dehydrogenase /// similar to 3-phosphoglycerate dehydrogenase /// similar to 3-phosphoglycerate dehyrogenase /// similar to 3-phosphoglycerate dehydrogenase /// similar to 3-phosphoglycerate dehydrogenase	BB204486	224870 /// 236539 /// 269242 /// 383450 /// 434173 /// 546010	gb:BB204486 /DB_XREF=gi:8869439 /DB_XREF=BB204486 /CLONE=A430058C06 /FEA=EST /CNT=10 /TID=Mm.16898.5 /TIER=Stack /STK=10 /UG=Mm.16898 /LL=50895 /UG_GENE=Phgdh /UG_TITLE=3-phosphoglycerate dehydrogenase	597	532	509	546	26.35	65	29	33	42.33	11.39	-12.9	-8.85	-23.23	-503.67	-17.545	0.000702	*	804	1305	980	1029.67	146.74	50	43	88	60.33	13.98	-17.07	-11.21	-28.72	-969.33	-6.576	0.021353	*	672	500	475	549	61.92	58	52	109	73	18.08	-7.52
1423284_at	MANSC domain containing 1	AK002644	67729	gb:AK002644.1 /DB_XREF=gi:12832780 /FEA=FLmRNA /CNT=66 /TID=Mm.57648.1 /TIER=Stack /STK=18 /UG=Mm.57648 /LL=67729 /UG_GENE=9130403P13Rik /UG_TITLE=RIKEN cDNA 9130403P13 gene /DEF=Mus musculus adult male kidney cDNA, RIKEN full-length enriched library, clone:0610017A09:homolog to CDNA FLJ10298 FIS, CLONE NT2RM1001115, WEAKLY SIMILAR TO ENDOCHITINASE 2 PRECURSOR (EC 3.2.1.14), full insert sequence.…	230	20	485	245	134.44	160	29	14	67.67	46.37	-3.62	-0.33	-100000000	-177.33	-1.247	0.317636		392	423	719	511.33	104.22	59	173	998	410	295.84	-1.25	-0.51	-100000000	-101.33	-0.323	0.771827		210	123	154	162.33	25.46	13	25	67	35	16.37	-4.64
1460196_at	carbonyl reductase 1	NM_007620	12408	gb:NM_007620.1 /DB_XREF=gi:6671689 /GEN=Cbr1 /FEA=FLmRNA /CNT=120 /TID=Mm.26940.1 /TIER=FL+Stack /STK=62 /UG=Mm.26940 /LL=12408 /DEF=Mus musculus carbonyl reductase 1 (Cbr1), mRNA. /PROD=carbonyl reductase /FL=gb:BC012714.1 gb:U31966.1 gb:NM_007620.1	768	821	724	771	28.04	309	269	422	333.33	45.81	-2.31	-1.87	-3.01	-437.67	-8.148	0.002654		655	766	851	757.33	56.75	361	158	278	265.67	58.92	-2.85	-2.03	-4.55	-491.67	-6.01	0.003876	*	556	558	627	580.33	23.34	184	167	247	199.33	24.33	-2.91
1438390_s_at	pituitary tumor-transforming 1	AV105428	30939	gb:AV105428 /DB_XREF=gi:5252976 /DB_XREF=AV105428 /CLONE=2510016C06 /FEA=EST /CNT=11 /TID=Mm.6856.3 /TIER=Stack /STK=11 /UG=Mm.6856 /LL=30939 /UG_GENE=Pttg1 /UG_TITLE=pituitary tumor-transforming 1	1386	1152	1108	1215.33	86.27	2867	1972	1793	2210.67	332.21	1.82	1.34	2.35	995.33	2.9	0.087336		1024	1227	858	1036.33	106.7	2459	2333	3041	2611	218.06	2.52	2.03	3.16	1574.67	6.486	0.008194	*	1182	1284	1139	1201.67	43	3122	1970	3141	2744.33	387.21	2.28
1416876_at	parvin, gamma	NM_022321	64099	gb:NM_022321.1 /DB_XREF=gi:11612500 /GEN=Parvg /FEA=FLmRNA /CNT=86 /TID=Mm.202348.1 /TIER=FL /STK=2 /UG=Mm.202348 /LL=64099 /DEF=Mus musculus parvin, gamma (Parvg), mRNA. /PROD=parvin, gamma /FL=gb:AF312712.1 gb:NM_022321.1 gb:BC011200.1	178	114	113	135	21.5	427	610	429	488.67	60.67	3.62	2.61	5.16	353.67	5.495	0.018912	*	131	424	268	274.33	84.64	554	352	111	339	128.05	1.24	0.44	2.89	64.67	0.421	0.698316		422	118	96	212	105.19	433	402	393	409.33	12.12	1.93
1417699_at	general transcription factor IIF, polypeptide 1	AV325174	98053	gb:AV325174 /DB_XREF=gi:16395443 /DB_XREF=AV325174 /CLONE=6330401E03 /FEA=FLmRNA /CNT=101 /TID=Mm.24632.1 /TIER=Stack /STK=10 /UG=Mm.24632 /LL=98053 /UG_GENE=C76800 /UG_TITLE=expressed sequence C76800 /FL=gb:BC023081.1 gb:NM_133801.1	81	203	100	128	37.9	347	520	431	432.67	49.95	3.38	2.15	6.71	304.67	4.859	0.009871	*	30	223	127	126.67	55.71	449	297	18	254.67	126.21	2.01	0.35	8.09	128	0.928	0.427505		130	191	29	116.67	47.24	295	356	366	339	22.19	2.91
1450846_at	basic leucine zipper and W2 domains 1	AV144956	66882	gb:AV144956 /DB_XREF=gi:5349089 /DB_XREF=AV144956 /CLONE=2810440D21 /FEA=FLmRNA /CNT=465 /TID=Mm.21848.1 /TIER=Stack /STK=8 /UG=Mm.21848 /LL=66882 /UG_GENE=1200015E15Rik /UG_TITLE=RIKEN cDNA 1200015E15 gene /FL=gb:BC005466.1 gb:NM_025824.1	367	506	417	430	40.65	964	1011	1245	1073.33	86.9	2.5	2.04	3.08	643.33	6.706	0.008064	*	333	638	394	455	93.18	1006	808	302	705.33	209.61	1.55	0.75	2.75	250.33	1.091	0.361123		573	485	309	455.67	77.61	999	847	1023	956.33	55.1	2.1
1426766_at	RIKEN cDNA 6330403K07 gene	AK018106	103712	gb:AK018106.1 /DB_XREF=gi:12857669 /FEA=mRNA /CNT=137 /TID=Mm.27768.1 /TIER=Stack /STK=72 /UG=Mm.27768 /LL=103712 /UG_GENE=6330403K07Rik /UG_TITLE=RIKEN cDNA 6330403K07 gene /DEF=Mus musculus adult male medulla oblongata cDNA, RIKEN full-length enriched library, clone:6330403K07:hypothetical protein, full insert sequence.	24	128	7	53	37.82	501	546	487	511.33	17.8	9.65	4.42	100000000	458.33	10.965	0.002058	*	28	14	9	17	5.69	422	415	295	377.33	41.22	22.2	13.68	49.98	360.33	8.66	0.011648	*	22	60	23	35	12.5	331	459	396	395.33	36.95	11.3
1448254_at	pleiotrophin	BC002064	19242	gb:BC002064.1 /DB_XREF=gi:12805210 /FEA=FLmRNA /CNT=242 /TID=Mm.3063.1 /TIER=FL+Stack /STK=112 /UG=Mm.3063 /LL=19242 /UG_GENE=Ptn /DEF=Mus musculus, pleiotrophin, clone MGC:6148 IMAGE:3488877, mRNA, complete cds. /PROD=pleiotrophin /FL=gb:NM_008973.1 gb:BC002064.1	40	17	32	29.67	6.74	96	121	176	131	23.63	4.42	2.75	7.52	101.33	4.124	0.041607	*	104	61	32	65.67	20.92	174	135	142	150.33	12	2.29	1.47	4.85	84.67	3.511	0.035559		62	87	68	72.33	7.54	103	217	148	156	33.15	2.16
1424513_at	ATPase, H+ transporting, lysosomal V0 subunit a isoform 2	AF218252	21871	gb:AW911472 /DB_XREF=gi:8076720 /DB_XREF=uf71e09.y1 /CLONE=IMAGE:1527592 /FEA=FLmRNA /CNT=116 /TID=Mm.1158.2 /TIER=ConsEnd /STK=0 /UG=Mm.1158 /LL=21871 /UG_GENE=Atp6v0a2 /UG_TITLE=ATPase, H+ transporting, lysosomal V0 subunit a isoform 2 /FL=gb:AF218252.1 gb:BC018369.1 gb:AB022323.1 gb:AF388674.1	83	11	47	47	20.78	179	196	142	172.33	15.94	3.67	2.06	13.51	125.33	4.785	0.010263	*	50	167	223	146.67	50.97	331	238	30	199.67	88.98	1.36	0.34	3.7	53	0.517	0.639019		234	86	21	113.67	63.02	141	235	217	197.67	28.81	1.74
1424784_at	RIKEN cDNA 1700029I01 gene /// similar to RIKEN cDNA 1700029I01 /// similar to RIKEN cDNA 1700029I01	AV047635	433791 /// 545705 /// 70005	gb:BC024323.1 /DB_XREF=gi:19353046 /FEA=FLmRNA /CNT=46 /TID=Mm.38181.1 /TIER=FL+Stack /STK=16 /UG=Mm.38181 /DEF=Mus musculus, clone MGC:19361 IMAGE:4242170, mRNA, complete cds. /PROD=Unknown (protein for MGC:19361) /FL=gb:BC024323.1	146	105	214	155	31.79	2	33	7	14	9.61	-11.07	-4.64	-100000000	-141	-4.246	0.037927	*	151	165	171	162.33	5.93	36	2	13	17	10.02	-9.55	-4.83	-309.77	-145.33	-12.488	0.000744	*	112	185	90	129	28.71	37	41	44	40.67	2.03	-3.17
1427111_s_at	RIKEN cDNA 1300006N24 gene	BG145492	71766	gb:BG145492 /DB_XREF=gi:12648899 /DB_XREF=uu70g02.y1 /CLONE=IMAGE:3382059 /FEA=mRNA /CNT=57 /TID=Mm.220848.1 /TIER=Stack /STK=8 /UG=Mm.220848 /UG_TITLE=Mus musculus, similar to putative, clone IMAGE:5343087, mRNA, partial cds	117	48	111	92	22.07	236	306	313	285	24.58	3.1	2.14	5.19	193	5.842	0.004435	*	122	128	127	125.67	1.86	322	237	142	233.67	51.99	1.86	1.18	2.54	108	2.076	0.17321		149	159	91	133	21.2	71	164	100	111.67	27.47	-1.19
1426558_x_at	gb:BB283527 /DB_XREF=gi:8983976 /DB_XREF=BB283527 /CLONE=A930102I15 /FEA=FLmRNA /CNT=118 /TID=Mm.154145.1 /TIER=Stack /STK=18 /UG=Mm.154145 /LL=66376 /UG_GENE=2310011F05Rik /UG_TITLE=RIKEN cDNA 2310011F05 gene /FL=gb:BC025129.1	BB283527		gb:BB283527 /DB_XREF=gi:8983976 /DB_XREF=BB283527 /CLONE=A930102I15 /FEA=FLmRNA /CNT=118 /TID=Mm.154145.1 /TIER=Stack /STK=18 /UG=Mm.154145 /LL=66376 /UG_GENE=2310011F05Rik /UG_TITLE=RIKEN cDNA 2310011F05 gene /FL=gb:BC025129.1	116	132	56	101.33	23.13	267	248	251	255.33	5.9	2.52	1.83	4.04	154	6.451	0.016952		76	83	62	73.67	6.17	292	204	335	277	38.55	3.76	2.82	4.85	203.33	5.208	0.031419	*	100	82	71	84.33	8.45	361	388	378	375.67	7.88	4.45
1454686_at	RIKEN cDNA 6430706D22 gene	BM248225	381280	gb:BM248225 /DB_XREF=gi:17883495 /DB_XREF=K0813E12-3 /CLONE=K0813E12 /FEA=EST /CNT=150 /TID=Mm.22226.2 /TIER=Stack /STK=8 /UG=Mm.22226 /UG_TITLE=Mus musculus, clone MGC:7054 IMAGE:3156506, mRNA, complete cds	80	91	57	76	10.02	310	278	277	288.33	10.84	3.79	3.09	4.88	212.33	14.388	0.000141	*	89	179	109	125.67	27.28	346	149	111	202	72.83	1.61	0.63	3.06	76.33	0.981	0.41007		140	94	67	100.33	21.31	343	243	212	266	39.53	2.65
1417065_at	early growth response 1	NM_007913	13653	gb:NM_007913.1 /DB_XREF=gi:6681284 /GEN=Egr1 /FEA=FLmRNA /CNT=130 /TID=Mm.181959.1 /TIER=FL+Stack /STK=58 /UG=Mm.181959 /LL=13653 /DEF=Mus musculus early growth response 1 (Egr1), mRNA. /PROD=early growth response 1 /FL=gb:M20157.1 gb:M22326.1 gb:NM_007913.1	1415	1206	1880	1500.33	199.19	2200	1776	2024	2000	122.99	1.33	1.06	1.74	499.67	2.134	0.113477		3975	4512	2276	3587.67	673.91	1529	3824	1602	2318.33	753.13	-1.55	-0.88	-3.45	-1269.33	-1.256	0.278249		1916	2077	1375	1789.33	212.32	3835	1950	1891	2558.67	638.39	1.43
1450114_at	kinase suppressor of ras	NM_013571	16706	gb:NM_013571.1 /DB_XREF=gi:7305214 /GEN=Ksr /FEA=FLmRNA /CNT=37 /TID=Mm.4745.1 /TIER=FL /STK=2 /UG=Mm.4745 /LL=16706 /DEF=Mus musculus kinase suppressor of ras (Ksr), mRNA. /PROD=kinase suppressor of ras /FL=gb:NM_013571.1 gb:U43585.1	25	57	20	34	11.59	93	143	181	139	25.48	4.09	2.3	9.62	105	3.751	0.037379	*	12	29	26	22.33	5.24	276	185	25	162	73.36	7.25	1.81	15.24	139.67	1.899	0.196701		108	20	23	50.33	28.85	66	117	82	88.33	15.06	1.75
1439350_s_at	CDC91 cell division cycle 91-like 1 (S. cerevisiae)	AV292566	228812	gb:AV292566 /DB_XREF=gi:16392477 /DB_XREF=AV292566 /CLONE=5430426F17 /FEA=EST /CNT=8 /TID=Mm.5434.2 /TIER=Stack /STK=8 /UG=Mm.5434 /UG_TITLE=Mus musculus, clone IMAGE:3499034, mRNA, partial cds	142	182	165	163	11.59	171	188	175	178	5.13	1.09	0.97	1.25	15	1.183	0.328643		24	77	54	51.67	15.34	163	178	207	182.67	12.91	3.54	2.33	6.96	131	6.532	0.003135	*	174	116	165	151.67	18.02	245	204	124	191	35.53	1.26
1449846_at	eosinophil-associated, ribonuclease A family, member 2	AF306665	13587	gb:AF306665.1 /DB_XREF=gi:10998785 /GEN=Ear2 /FEA=FLmRNA /CNT=22 /TID=Mm.20370.1 /TIER=FL /STK=5 /UG=Mm.20370 /LL=13587 /DEF=Mus musculus eosinophil-associated ribonuclease EAR2 (Ear2) mRNA, complete cds. /PROD=eosinophil-associated ribonuclease EAR2 /FL=gb:AF306665.1 gb:U72031.1 gb:NM_007895.1	204	214	241	219.67	11.05	1197	1424	1429	1350	76.51	6.15	5.42	6.96	1130.33	14.621	0.003924	*	150	237	123	170	34.39	1319	805	653	925.67	201.5	5.45	3.22	9.03	755.67	3.697	0.060512		216	186	190	197.33	9.4	1377	1221	651	1083	220.64	5.49
1427424_at	UDP-N-acetyl-alpha-D-galactosamine:polypeptide N-acetylgalactosaminyltransferase 6	BB399489	207839	gb:BB399489 /DB_XREF=gi:16413119 /DB_XREF=BB399489 /CLONE=C330014C18 /FEA=mRNA /CNT=13 /TID=Mm.132399.1 /TIER=ConsEnd /STK=1 /UG=Mm.132399 /LL=58224 /UG_GENE=Galnt6 /UG_TITLE=UDP-N-acetyl-alpha-D-galactosamine:polypeptide N-acetylgalactosaminyltransferase 6	53	32	14	33	11.27	273	358	295	308.67	25.47	9.35	5.84	21.49	275.67	9.897	0.003121	*	46	339	222	202.33	85.15	347	338	12	232.33	110.2	1.15	0.24	4.17	30	0.215	0.840614		199	77	7	94.33	56.1	55	224	242	173.67	59.56	1.84
1432436_a_at	adenylate kinase 3	AK007618	56248	gb:AK007618.1 /DB_XREF=gi:12841270 /FEA=mRNA /CNT=1 /TID=Mm.27450.2 /TIER=ConsEnd /STK=0 /UG=Mm.27450 /LL=56248 /UG_GENE=Akl3l-pending /UG_TITLE=adenylate kinase 3 alpha like /DEF=Mus musculus 10 day old male pancreas cDNA, RIKEN full-length enriched library, clone:1810027K10:adenylate kinase 3 alpha like, full insert sequence.	13	89	29	43.67	23.13	194	165	249	202.67	24.63	4.64	2.37	36.19	159	4.705	0.009361	*	9	311	153	157.67	87.21	321	255	50	208.67	81.59	1.32	0.4	14.97	51	0.427	0.691423		100	28	7	45	28.16	168	176	68	137.33	34.74	3.05
1423467_at	membrane-spanning 4-domains, subfamily A, member 4B	BB199001	60361	gb:BB199001 /DB_XREF=gi:16271244 /DB_XREF=BB199001 /CLONE=A430010G10 /FEA=FLmRNA /CNT=42 /TID=Mm.33957.1 /TIER=Stack /STK=18 /UG=Mm.33957 /LL=60361 /UG_GENE=Ly116 /UG_TITLE=lymphocyte antigen 116 /FL=gb:AF237913.1 gb:NM_021718.1 gb:AF230640.1	1	10	3	4.67	2.73	3792	3580	2671	3347.67	343.82	717.36	355.04	18737.3	3343	9.723	0.010409	*	9	2	2	4.33	2.33	3071	2740	3357	3056	178.27	705.23	370.33	6173.14	3051.67	17.117	0.003391	*	3	5	4	4	0.58	1837	2781	2462	2360	277.24	590
1430634_a_at	phosphofructokinase, platelet	BB076574	56421	gb:BB076574 /DB_XREF=gi:8641634 /DB_XREF=BB076574 /CLONE=9330125N24 /FEA=mRNA /CNT=8 /TID=Mm.108076.2 /TIER=ConsEnd /STK=1 /UG=Mm.108076 /LL=56421 /UG_GENE=Pfkp /UG_TITLE=phosphofructokinase, platelet	13	12	28	17.67	5.17	111	185	125	140.33	22.7	7.94	4.81	15.88	122.67	5.27	0.027574	*	62	201	118	127	40.38	217	73	55	115	51.26	-1.1	-0.44	-4.33	-12	-0.184	0.86351		122	16	41	59.67	31.99	149	193	29	123.67	49.01	2.07
1456870_at	RIKEN cDNA A430107D22 gene	AI481597	320484	gb:AI481597 /DB_XREF=gi:4374823 /DB_XREF=vh22f08.x1 /CLONE=IMAGE:876231 /FEA=EST /CNT=20 /TID=Mm.34162.1 /TIER=ConsEnd /STK=6 /UG=Mm.34162 /UG_TITLE=ESTs, Weakly similar to 1615347A ras p21 GTPase activating protein (M.musculus)	478	337	389	401.33	41.17	1412	1656	1391	1486.33	85.05	3.7	3.08	4.55	1085	11.483	0.001688	*	299	780	441	506.67	142.68	1031	860	345	745.33	206.16	1.47	0.72	3.02	238.67	0.952	0.401217		1053	396	171	540	264.6	712	871	583	722	83.29	1.34
1418189_s_at	metastasis associated lung adenocarcinoma transcript 1 (non-coding RNA)	AF146523	72289	gb:AA560093 /DB_XREF=gi:2331558 /DB_XREF=vl29d03.r1 /CLONE=IMAGE:973637 /FEA=FLmRNA /CNT=85 /TID=Mm.218611.1 /TIER=ConsEnd /STK=0 /UG=Mm.218611 /LL=54409 /UG_GENE=Ramp2 /UG_TITLE=receptor (calcitonin) activity modifying protein 2 /FL=gb:AF146523.1 gb:AF209906.1 gb:NM_019444.1	102	129	58	96.33	20.69	729	1125	946	933.33	114.49	9.69	6.64	15.5	837	7.194	0.015785	*	85	149	106	113.33	18.84	787	289	210	428.67	180.61	3.78	1.14	7.03	315.33	1.736	0.22194		194	134	78	135.33	33.49	464	957	405	608.67	175	4.5
1427628_at	T-cell receptor beta, variable 8.2	BF658725	21607	gb:BF658725 /DB_XREF=gi:11923859 /DB_XREF=maa99h05.y1 /CLONE=IMAGE:3825248 /FEA=mRNA /CNT=4 /TID=Mm.1312.1 /TIER=ConsEnd /STK=0 /UG=Mm.1312 /LL=21607 /UG_GENE=Tcrb-V8.2 /UG_TITLE=T-cell receptor beta, variable 8.2	85	29	70	61.33	16.74	298	206	163	222.33	39.82	3.63	2.18	6.9	161	3.728	0.040539	*	82	121	99	100.67	11.29	137	139	173	149.67	11.68	1.49	1.2	1.88	49	3.016	0.039362		65	10	40	38.33	15.9	99	126	122	115.67	8.41	3.02
1418240_at	guanylate nucleotide binding protein 2	NM_010260	14469	gb:NM_010260.1 /DB_XREF=gi:6753949 /GEN=Gbp2 /FEA=FLmRNA /CNT=109 /TID=Mm.24038.1 /TIER=FL+Stack /STK=27 /UG=Mm.24038 /LL=14469 /DEF=Mus musculus guanylate nucleotide binding protein 2 (Gbp2), mRNA. /PROD=guanylate nucleotide binding protein 2 /FL=gb:AF109168.1 gb:BC011336.1 gb:NM_010260.1 gb:AF077007.1	1850	1640	2100	1863.33	132.96	816	809	753	792.67	19.94	-2.35	-2.06	-2.65	-1070.67	-7.964	0.013543	*	1153	1001	907	1020.33	71.67	860	644	776	760	62.86	-1.34	-1.12	-1.61	-260.33	-2.731	0.053372		2158	1992	1397	1849	231.02	784	906	1161	950.33	111.07	-1.95
1426399_at	von Willebrand factor A domain containing 1	BB183736	246228	gb:BB183736 /DB_XREF=gi:16270274 /DB_XREF=BB183736 /CLONE=A230109G23 /FEA=FLmRNA /CNT=141 /TID=Mm.26515.1 /TIER=Stack /STK=30 /UG=Mm.26515 /UG_TITLE=Mus musculus von Willebrand factor A-related protein (Warp) mRNA, complete cds /FL=gb:AY030094.1 gb:BC026919.1 gb:BC020136.1	98	45	81	74.67	15.62	196	235	192	207.67	13.72	2.78	2.02	4.29	133	6.397	0.003244	*	97	141	122	120	12.74	141	126	133	133.33	4.33	1.11	0.94	1.36	13.33	0.991	0.409133		112	81	83	92	10.02	198	204	183	195	6.24	2.12
1422319_at	Friend virus susceptibility 4	NM_010245	14352	gb:NM_010245.1 /DB_XREF=gi:6857788 /GEN=Fv4 /FEA=FLmRNA /CNT=1 /TID=Mm.213078.1 /TIER=FL /STK=1 /UG=Mm.213078 /LL=14352 /DEF=Mus musculus Friend virus susceptibility 4 (Fv4), mRNA. /PROD=Friend virus susceptibility 4 /FL=gb:NM_010245.1	8	101	32	47	27.87	69	104	136	103	19.35	2.19	1	89.66	56	1.65	0.182851		10	7	25	14	5.57	68	77	33	59.33	13.42	4.24	2.13	12.68	45.33	3.12	0.061352		9	16	23	16	4.04	124	108	134	122	7.57	7.63
1456341_a_at	Kruppel-like factor 9	AV354744	16601	gb:AV354744 /DB_XREF=gi:6395801 /DB_XREF=AV354744 /CLONE=7330401E16 /FEA=EST /CNT=14 /TID=Mm.19788.5 /TIER=Stack /STK=11 /UG=Mm.19788 /LL=16601 /UG_GENE=Klf9 /UG_TITLE=Kruppel-like factor 9	1710	1385	1705	1600	107.51	314	374	338	342	17.44	-4.68	-4.06	-5.36	-1258	-11.55	0.006141	*	2517	1503	3354	2458	535.15	570	741	470	593.67	79.12	-4.14	-2.56	-6.14	-1864.33	-3.446	0.070448		1520	1908	1782	1736.67	114.28	310	375	477	387.33	48.6	-4.48
1419228_at	elaC homolog 1 (E. coli)	NM_028983	114615	gb:NM_028983.1 /DB_XREF=gi:13386363 /GEN=8430417G19Rik /FEA=FLmRNA /CNT=15 /TID=Mm.96408.1 /TIER=FL+Stack /STK=12 /UG=Mm.96408 /LL=74527 /DEF=Mus musculus RIKEN cDNA 8430417G19 gene (8430417G19Rik), mRNA. /PROD=RIKEN cDNA 8430417G19 /FL=gb:NM_028983.1	278	186	209	224.33	27.64	177	47	67	97	40.41	-2.31	-1.3	-7.42	-127.33	-2.601	0.067957		261	318	238	272.33	23.78	59	29	140	76	33.15	-3.58	-2.04	-12.73	-196.33	-4.812	0.010909	*	221	162	297	226.67	39.07	60	52	80	64	8.33	-3.54
1426839_at	polymerase (DNA-directed), delta 3, accessory subunit	AK010805	67967	gb:AK010805.1 /DB_XREF=gi:12846502 /FEA=mRNA /CNT=108 /TID=Mm.37562.1 /TIER=Stack /STK=14 /UG=Mm.37562 /LL=67967 /UG_GENE=2410142G14Rik /UG_TITLE=RIKEN cDNA 2410142G14 gene /DEF=Mus musculus ES cells cDNA, RIKEN full-length enriched library, clone:2410142G14:similar to HYPOTHETICAL 54.2 KDA PROTEIN (FRAGMENT), full insert sequence.	122	85	100	102.33	10.74	375	303	227	301.67	42.73	2.95	2.17	3.91	199.33	4.524	0.036335	*	41	166	120	109	36.5	233	135	164	177.33	29.07	1.63	0.95	3.73	68.33	1.465	0.220349		107	118	109	111.33	3.38	247	195	223	221.67	15.03	1.99
1424860_at	RIKEN cDNA D930016D06 gene	BM200153	100662	gb:BC023132.1 /DB_XREF=gi:18605613 /FEA=FLmRNA /CNT=39 /TID=Mm.31098.1 /TIER=FL+Stack /STK=13 /UG=Mm.31098 /LL=100662 /UG_GENE=AI451450 /DEF=Mus musculus, clone MGC:27898 IMAGE:3499319, mRNA, complete cds. /PROD=Unknown (protein for MGC:27898) /FL=gb:BC023132.1	281	267	228	258.67	15.86	198	160	155	171	13.58	-1.51	-1.29	-1.79	-87.67	-4.2	0.014392		298	203	211	237.33	30.42	150	66	120	112	24.58	-2.12	-1.44	-3.44	-125.33	-3.205	0.034824		284	371	316	323.67	25.41	80	146	136	120.67	20.54	-2.68
1450097_s_at	guanine nucleotide binding protein, alpha 12	BF302166	14673	gb:BF302166 /DB_XREF=gi:11248689 /DB_XREF=602033120F1 /CLONE=IMAGE:4167988 /FEA=FLmRNA /CNT=45 /TID=Mm.140610.1 /TIER=ConsEnd /STK=0 /UG=Mm.140610 /LL=14673 /UG_GENE=Gna12 /UG_TITLE=guanine nucleotide binding protein, alpha 12 /FL=gb:M63659.1 gb:NM_010302.1	107	30	138	91.67	32.11	266	483	377	375.33	62.65	4.09	2.34	9.92	283.67	4.03	0.027771	*	7	260	203	156.67	76.62	426	466	138	343.33	103.31	2.19	0.89	11.53	186.67	1.451	0.226081		241	61	7	103	70.74	415	343	262	340	44.19	3.3
1449226_at	hypermethylated in cancer 1	NM_010430	15248	gb:NM_010430.1 /DB_XREF=gi:6754193 /GEN=Hic1 /FEA=FLmRNA /CNT=40 /TID=Mm.57250.1 /TIER=FL+Stack /STK=18 /UG=Mm.57250 /LL=15248 /DEF=Mus musculus hypermethylated in cancer 1 (Hic1), mRNA. /PROD=hypermethylated in cancer 1 /FL=gb:NM_010430.1	165	86	183	144.67	29.79	124	49	211	128	46.81	-1.13	-0.6	-2.94	-16.67	-0.3	0.781369		146	268	163	192.33	38.15	90	118	91	99.67	9.17	-1.93	-1.27	-2.68	-92.67	-2.362	0.128977		176	108	285	189.67	51.55	94	147	108	116.33	15.86	-1.63
1454713_s_at	histidine decarboxylase	BG072171	15186	gb:BG072171 /DB_XREF=gi:12554740 /DB_XREF=H3107E11-3 /CLONE=H3107E11 /FEA=EST /CNT=67 /TID=Mm.18603.2 /TIER=Stack /STK=64 /UG=Mm.18603 /LL=15186 /UG_GENE=Hdc /UG_TITLE=histidine decarboxylase cluster	31	40	26	32.33	4.1	9	37	19	21.67	8.19	-1.49	-0.87	-4	-10.67	-1.165	0.329885		7	6	7	6.67	0.33	21	15	5	13.67	4.67	2.05	0.9	3.23	7	1.496	0.272063		123	178	160	153.67	16.19	36	168	128	110.67	39.08	-1.39
1425856_at	Calcium and integrin binding 1 (calmyrin), mRNA (cDNA clone MGC:5709 IMAGE:3599986)	BC005570	23991	gb:BC005570.1 /DB_XREF=gi:13542729 /FEA=FLmRNA /CNT=3 /TID=Mm.99059.1 /TIER=FL /STK=1 /UG=Mm.99059 /DEF=Mus musculus, Similar to protein kinase, DNA activated, catalytic polypeptide interacting protein, clone MGC:7098 IMAGE:3157513, mRNA, complete cds. /PROD=Similar to protein kinase, DNA activated,catalytic polypeptide interacting protein /FL=gb:BC005570.1	12	20	26	19.33	4.06	294	234	256	261.33	17.52	13.52	9.82	20.87	242	13.454	0.003635	*	8	17	11	12	2.65	221	174	191	195.33	13.74	16.28	11.65	25.83	183.33	13.103	0.004354	*	10	11	12	11	0.58	85	197	183	155	35.23	14.09
1454953_at	ring finger protein 157	BB246182	217340	gb:BB246182 /DB_XREF=gi:16355455 /DB_XREF=BB246182 /CLONE=A730013I06 /FEA=EST /CNT=47 /TID=Mm.15571.4 /TIER=Stack /STK=33 /UG=Mm.15571 /LL=11820 /UG_GENE=App /UG_TITLE=amyloid beta (A4) precursor protein	128	231	101	153.33	39.61	231	295	209	245	25.79	1.6	1.07	2.83	91.67	1.939	0.136006		14	26	18	19.33	3.53	269	222	125	205.33	42.4	10.62	6.52	16.83	186	4.372	0.047346	*	29	142	92	87.67	32.69	272	214	285	257	21.83	2.93
1449526_a_at	glycerophosphodiester phosphodiesterase domain containing 3	NM_024228	68616	gb:NM_024228.1 /DB_XREF=gi:13195651 /GEN=1110015E22Rik /FEA=FLmRNA /CNT=17 /TID=Mm.27893.1 /TIER=FL+Stack /STK=8 /UG=Mm.27893 /LL=68616 /DEF=Mus musculus RIKEN cDNA 1110015E22 gene (1110015E22Rik), mRNA. /PROD=RIKEN cDNA 1110015E22 /FL=gb:BC002172.1 gb:NM_024228.1	7030	7211	7075	7105.33	54.41	157	32	31	73.33	41.83	-96.89	-49.98	-1571.29	-7032	-102.461	0	*	5950	5655	4633	5412.67	399.03	25	19	53	32.33	10.48	-167.4	-106.91	-360.76	-5380.33	-13.479	0.00543	*	7595	6448	5104	6382.33	719.84	22	27	16	21.67	3.18	-294.57
1428288_at	RIKEN cDNA 2310051E17 gene	AW488885	70273	gb:AK009928.1 /DB_XREF=gi:12845025 /FEA=mRNA /CNT=144 /TID=Mm.183017.1 /TIER=Stack /STK=60 /UG=Mm.183017 /LL=70273 /UG_GENE=2310051E17Rik /UG_TITLE=RIKEN cDNA 2310051E17 gene /DEF=Mus musculus adult male tongue cDNA, RIKEN full-length enriched library, clone:2310051E17:unclassifiable transcript, full insert sequence.	1654	1324	1349	1442.33	106.08	571	401	450	474	50.52	-3.04	-2.47	-3.8	-968.33	-8.241	0.00444	*	2101	1522	2712	2111.67	343.56	630	1118	879	875.67	140.88	-2.41	-1.63	-3.55	-1236	-3.329	0.053518		1565	1711	1874	1716.67	89.25	522	688	1243	817.67	218	-2.1
1419691_at	cathelicidin antimicrobial peptide	NM_009921	12796	gb:NM_009921.1 /DB_XREF=gi:6753471 /GEN=Cnlp /FEA=FLmRNA /CNT=16 /TID=Mm.3834.1 /TIER=FL /STK=7 /UG=Mm.3834 /LL=12796 /DEF=Mus musculus cathelin-like protein (Cnlp), mRNA. /PROD=cathelin-like protein /FL=gb:U43409.1 gb:NM_009921.1	27	515	304	282	141.3	119	272	251	214	47.89	-1.32	-0.23	-2.82	-68	-0.456	0.685788		13	21	15	16.33	2.4	291	264	190	248.33	30.19	15.2	11.14	21.16	232	7.66	0.016036	*	140	180	29	116.33	45.17	394	154	225	257.67	71.18	2.21
1448546_at	Ras association (RalGDS/AF-6) domain family 3	BB703307	192678	gb:BC011511.1 /DB_XREF=gi:15079336 /FEA=FLmRNA /CNT=145 /TID=Mm.41265.1 /TIER=FL+Stack /STK=60 /UG=Mm.41265 /LL=192678 /UG_GENE=Rassf3 /DEF=Mus musculus, clone MGC:19436 IMAGE:3495833, mRNA, complete cds. /PROD=Unknown (protein for MGC:19436) /FL=gb:NM_138956.1 gb:BC011511.1 gb:AF332864.1	678	978	875	843.67	88.01	156	233	182	190.33	22.62	-4.43	-3.42	-5.8	-653.33	-7.19	0.013315	*	943	717	1075	911.67	104.53	203	197	163	187.67	12.45	-4.86	-3.85	-5.98	-724	-6.878	0.019034	*	487	820	803	703.33	108.28	184	237	171	197.33	20.19	-3.56
1450007_at	RIKEN cDNA 1500003O03 gene	NM_019769	56398	gb:NM_019769.1 /DB_XREF=gi:9790224 /GEN=Chp-pending /FEA=FLmRNA /CNT=378 /TID=Mm.27065.1 /TIER=FL /STK=2 /UG=Mm.27065 /LL=56398 /DEF=Mus musculus calcium binding protein P22 (Chp-pending), mRNA. /PROD=calcium binding protein P22 /FL=gb:NM_019769.1 gb:AB025217.1	99	92	69	86.67	9.06	855	881	1120	952	84.33	10.98	8.78	13.86	865.33	10.202	0.008766	*	56	568	194	272.67	152.95	832	924	24	593.33	285.9	2.18	0.41	28.85	320.67	0.989	0.394332		605	154	71	276.67	165.91	725	627	520	624	59.2	2.26
1419416_a_at	retinoic acid receptor, gamma	NM_011244	19411	gb:NM_011244.1 /DB_XREF=gi:7110710 /GEN=Rarg /FEA=FLmRNA /CNT=30 /TID=Mm.1273.1 /TIER=FL /STK=1 /UG=Mm.1273 /LL=19411 /DEF=Mus musculus retinoic acid receptor, gamma (Rarg), mRNA. /PROD=retinoic acid receptor, gamma /FL=gb:BC012923.1 gb:NM_011244.1 gb:M34476.1 gb:BC013709.1	14	76	12	34	21.01	133	276	288	232.33	49.79	6.83	2.97	100000000	198.33	3.67	0.041905	*	17	183	107	102.33	47.98	274	77	47	132.67	71.2	1.3	0.15	6.25	30.33	0.353	0.744049		132	65	10	69	35.28	168	206	81	151.67	37	2.2
1430777_a_at	golgi phosphoprotein 3	AK014644	66629	gb:AK014644.1 /DB_XREF=gi:12852630 /FEA=mRNA /CNT=4 /TID=Mm.22435.2 /TIER=ConsEnd /STK=1 /UG=Mm.22435 /LL=66629 /UG_GENE=Golph3 /UG_TITLE=golgi phosphoprotein 3 /DEF=Mus musculus 10 days neonate skin cDNA, RIKEN full-length enriched library, clone:4733401N08:homolog to GOLGI PROTEIN, full insert sequence.	16	29	55	33.33	11.46	185	90	131	135.33	27.51	4.06	2.21	9.73	102	3.422	0.049694	*	79	230	205	171.33	46.73	114	162	110	128.67	16.71	-1.33	-0.72	-2.08	-42.67	-0.86	0.464326		200	21	22	81	59.5	187	161	62	136.67	38.08	1.69
1421324_a_at	thymoma viral proto-oncogene 2	NM_007434	11652	gb:NM_007434.1 /DB_XREF=gi:6680673 /GEN=Akt2 /FEA=FLmRNA /CNT=8 /TID=Mm.177194.1 /TIER=FL /STK=2 /UG=Mm.177194 /LL=11652 /DEF=Mus musculus thymoma viral proto-oncogene 2 (Akt2), mRNA. /PROD=thymoma viral proto-oncogene 2 /FL=gb:NM_007434.1 gb:U22445.1	130	117	89	112	12.1	262	296	409	322.33	44.43	2.88	2.12	3.82	210.33	4.568	0.034316	*	178	279	288	248.33	35.26	544	348	49	313.67	143.92	1.26	0.31	2.36	65.33	0.441	0.698241		327	45	59	143.67	91.76	339	332	235	302	33.56	2.1
1448348_at	GPI-anchored membrane protein 1	BE981338	53872	gb:BE981338 /DB_XREF=gi:10650341 /DB_XREF=UI-M-CG0p-bdb-a-10-0-UI.s1 /CLONE=UI-M-CG0p-bdb-a-10-0-UI /FEA=FLmRNA /CNT=427 /TID=Mm.1098.1 /TIER=Stack /STK=22 /UG=Mm.1098 /LL=53872 /UG_GENE=Gpiap1 /UG_TITLE=GPI-anchored membrane protein 1 /FL=gb:NM_016739.1 gb:U27838.1	82	13	88	61	24.06	316	456	306	359.33	48.42	5.89	3.35	16.99	298.33	5.518	0.012461	*	91	408	144	214.33	98.03	381	262	124	255.67	74.26	1.19	0.51	4.99	41.33	0.336	0.754866		311	57	55	141	85	478	341	187	335.33	84.05	2.38
1426368_at	similar to Ras and Rab interactor 2 (Ras interaction/interference protein 2)	AK014548	547368	gb:AK014548.1 /DB_XREF=gi:12852473 /FEA=FLmRNA /CNT=295 /TID=Mm.3069.1 /TIER=Stack /STK=49 /UG=Mm.3069 /LL=74030 /UG_GENE=4632403N06Rik /UG_TITLE=RIKEN cDNA 4632403N06 gene /DEF=Mus musculus 0 day neonate skin cDNA, RIKEN full-length enriched library, clone:4632403N06:homolog to PUTATIVE RAS INHIBITOR (FRAGMENT), full insert sequence. /FL=gb:BC005529.1	55	52	96	67.67	14.19	107	272	132	170.33	51.34	2.52	1.2	4.51	102.67	1.927	0.176699		78	112	110	100	11.02	219	224	131	191.33	30.2	1.91	1.36	2.6	91.33	2.841	0.080295		98	35	62	65	18.25	232	239	151	207.33	28.24	3.19
1434676_at	myotubularin related protein 9	BM118290	210376	gb:BE991958 /DB_XREF=gi:10672318 /DB_XREF=UI-M-BZ1-beb-d-07-0-UI.s1 /CLONE=UI-M-BZ1-beb-d-07-0-UI /FEA=EST /CNT=71 /TID=Mm.6128.1 /TIER=Stack /STK=27 /UG=Mm.6128 /LL=105422 /UG_GENE=AA516943 /UG_TITLE=expressed sequence AA516943	610	618	582	603.33	10.91	1599	1622	1403	1541.33	69.48	2.55	2.35	2.76	938	13.336	0.004609	*	639	773	498	636.67	79.39	1351	1354	1010	1238.33	114.17	1.95	1.52	2.54	601.67	4.327	0.015854		620	670	589	626.33	23.6	1163	1419	1684	1422	150.41	2.27
1460635_at	Fas-activated serine/threonine kinase	NM_023229	66587	gb:NM_023229.1 /DB_XREF=gi:12963588 /GEN=Fastk /FEA=FLmRNA /CNT=228 /TID=Mm.28123.1 /TIER=FL+Stack /STK=158 /UG=Mm.28123 /LL=66587 /DEF=Mus musculus Fas-activated serinethreonine kinase (Fastk), mRNA. /PROD=Fas-activated serinethreonine kinase /FL=gb:BC013547.1 gb:NM_023229.1 gb:AF168682.1	531	593	414	512.67	52.48	175	200	227	200.67	15.01	-2.55	-2.06	-3.13	-312	-5.716	0.020518	*	420	485	524	476.33	30.33	327	286	249	287.33	22.53	-1.66	-1.41	-1.96	-189	-5.002	0.009204		492	481	491	488	3.51	122	204	156	160.67	23.79	-3.04
1448997_at	pleckstrin homology, Sec7 and coiled-coil domains 1	AB013464	19157	gb:AB013464.1 /DB_XREF=gi:3660534 /GEN=CLM1-A /FEA=FLmRNA /CNT=81 /TID=Mm.20443.1 /TIER=FL /STK=1 /UG=Mm.20443 /LL=19157 /DEF=Mus musculus CLM1-A mRNA for cytohesin 1, complete cds. /PROD=cytohesin 1 /FL=gb:NM_011180.1 gb:AB035538.1 gb:AF051337.1 gb:AB013464.1	16	62	18	32	15.01	114	211	125	150	30.66	4.69	2.31	20.86	118	3.456	0.042794	*	36	269	74	126.33	72.17	239	97	9	115	67	-1.1	-0.06	-26.87	-11.33	-0.115	0.913954		115	34	31	60	27.51	179	233	25	145.67	62.31	2.43
1437344_x_at	Keratin complex 1, acidic, gene 13 (Krt1-13), mRNA	AV085233	16663	gb:AV085233 /DB_XREF=gi:5216681 /DB_XREF=AV085233 /CLONE=2310010M09 /FEA=EST /CNT=20 /TID=Mm.4646.4 /TIER=Stack /STK=20 /UG=Mm.4646 /LL=16663 /UG_GENE=Krt1-13 /UG_TITLE=keratin complex 1, acidic, gene 13	8	14	50	24	13.11	3	11	7	7	2.31	-3.43	-0.34	-9.38	-17	-1.277	0.323521		261	130	248	213	41.67	11	20	98	43	27.62	-4.95	-2.17	-100000000	-170	-3.4	0.033936	*	56	5	4	21.67	17.17	10	8	6	8	1.15	-2.71
1434751_at	iduronate 2-sulfatase	BB493523	15931	gb:BB493523 /DB_XREF=gi:16441767 /DB_XREF=BB493523 /CLONE=D530033I21 /FEA=EST /CNT=46 /TID=Mm.7973.3 /TIER=Stack /STK=25 /UG=Mm.7973 /LL=15931 /UG_GENE=Ids /UG_TITLE=iduronate 2-sulfatase	58	106	71	78.33	14.33	184	281	260	241.67	29.46	3.09	2.18	4.6	163.33	4.985	0.016865	*	51	84	107	80.67	16.25	244	165	64	157.67	52.09	1.95	0.86	3.54	77	1.411	0.274509		138	125	37	100	31.72	198	242	202	214	14.05	2.14
1450116_at	DNA segment, Chr 3, ERATO Doi 300, expressed	NM_019995	56790	gb:NM_019995.1 /DB_XREF=gi:9910329 /GEN=P38ip-pending /FEA=FLmRNA /CNT=35 /TID=Mm.37356.1 /TIER=FL /STK=2 /UG=Mm.37356 /LL=56790 /DEF=Mus musculus transcription factor (p38 interacting protein) (P38ip-pending), mRNA. /PROD=transcription factor (p38 interacting protein) /FL=gb:NM_019995.1 gb:AF139179.1	135	149	168	150.67	9.56	353	388	399	380	13.87	2.52	2.24	2.86	229.33	13.614	0.000343	*	122	252	104	159.33	46.62	464	256	119	279.67	100.29	1.76	0.67	3.9	120.33	1.088	0.360588		219	200	78	165.67	44.18	203	272	251	242	20.42	1.46
1449227_at	cholesterol 25-hydroxylase	NM_009890	12642	gb:NM_009890.1 /DB_XREF=gi:6857768 /GEN=Ch25h /FEA=FLmRNA /CNT=31 /TID=Mm.30824.1 /TIER=FL+Stack /STK=18 /UG=Mm.30824 /LL=12642 /DEF=Mus musculus cholesterol 25-hydroxylase (Ch25h), mRNA. /PROD=cholesterol 25-hydroxylase /FL=gb:AF059213.1 gb:NM_009890.1	279	78	189	182	58.13	649	545	581	591.67	30.49	3.25	2.11	6.87	409.67	6.241	0.008111	*	322	276	226	274.67	27.72	232	227	366	275	45.52	1	0.7	1.35	0.33	0.006	0.995369		521	354	627	500.67	79.46	417	532	939	629.33	158.35	1.26
1427255_s_at	zinc finger protein 445	BI729900	235682	gb:BI729900 /DB_XREF=gi:15706913 /DB_XREF=603349576F1 /CLONE=IMAGE:5357226 /FEA=mRNA /CNT=67 /TID=Mm.27140.1 /TIER=ConsEnd /STK=0 /UG=Mm.27140 /UG_TITLE=Mus musculus, clone IMAGE:4953934, mRNA, partial cds	352	40	233	208.33	90.91	858	947	850	885	31.09	4.25	2.46	15.06	676.67	7.043	0.010912	*	197	728	412	445.67	154.21	802	780	178	586.67	204.43	1.32	0.51	3.39	141	0.551	0.613275		731	206	126	354.33	189.74	731	781	688	733.33	26.87	2.07
1449936_at	RIKEN cDNA 8430419L09 gene	NM_028982	74525	gb:NM_028982.1 /DB_XREF=gi:13386361 /GEN=8430419L09Rik /FEA=FLmRNA /CNT=81 /TID=Mm.34182.1 /TIER=FL /STK=3 /UG=Mm.34182 /LL=74525 /DEF=Mus musculus RIKEN cDNA 8430419L09 gene (8430419L09Rik), mRNA. /PROD=RIKEN cDNA 8430419L09 /FL=gb:NM_028982.1	13	11	7	10.33	1.76	179	231	124	178	30.89	17.23	11.36	26.04	167.67	5.419	0.031955	*	14	98	86	66	26.23	195	139	51	128.33	41.91	1.94	0.78	6.01	62.33	1.261	0.28787		82	6	53	47	22.14	224	142	96	154	37.43	3.28
1419660_at	RIKEN cDNA 1600012F09 gene	NM_025904	67008	gb:AK011774.1 /DB_XREF=gi:12848111 /FEA=FLmRNA /CNT=72 /TID=Mm.22641.1 /TIER=Stack /STK=23 /UG=Mm.22641 /LL=67008 /UG_GENE=1600012F09Rik /UG_TITLE=RIKEN cDNA 1600012F09 gene /DEF=Mus musculus 10 days embryo whole body cDNA, RIKEN full-length enriched library, clone:2610044N01:homolog to GK003, full insert sequence. /FL=gb:NM_025904.1	115	140	92	115.67	13.86	311	367	428	368.67	33.79	3.19	2.5	4.13	253	6.928	0.009051	*	135	119	136	130	5.51	334	426	271	343.67	45	2.64	2.06	3.26	213.67	4.712	0.039849	*	175	203	63	147	42.77	343	295	347	328.33	16.71	2.23
1426753_at	PHD finger protein 17	BG065238	269424	gb:BM197879 /DB_XREF=gi:17750209 /DB_XREF=C0350B08-3 /CLONE=C0350B08 /FEA=mRNA /CNT=207 /TID=Mm.28483.1 /TIER=Stack /STK=18 /UG=Mm.28483 /UG_TITLE=Mus musculus, Similar to hypothetical protein FLJ22479, clone IMAGE:4487274, mRNA, partial cds	18	354	56	142.67	106.23	129	336	336	267	69	1.87	0.7	100000000	124.33	0.982	0.390356		59	47	85	63.67	11.22	419	401	145	321.67	88.49	5.05	2.64	8.39	258	2.893	0.097977		88	122	10	73.33	33.15	284	363	206	284.33	45.32	3.88
1422047_at	cadherin 5	NM_009868	12562	gb:NM_009868.1 /DB_XREF=gi:6753377 /GEN=Cdh5 /FEA=FLmRNA /CNT=15 /TID=Mm.21767.1 /TIER=FL /STK=1 /UG=Mm.21767 /LL=12562 /DEF=Mus musculus cadherin 5 (Cdh5), mRNA. /PROD=cadherin 5 /FL=gb:D63942.1 gb:NM_009868.1	41	41	9	30.33	10.67	145	219	221	195	25.01	6.43	3.83	15.49	164.67	6.057	0.012086	*	51	123	65	79.67	22.04	244	162	31	145.67	62.03	1.83	0.53	4.09	66	1.003	0.403097		69	63	29	53.67	12.45	99	125	95	106.33	9.4	1.98
1448547_at	Ras association (RalGDS/AF-6) domain family 3	BB703307	192678	gb:BB703307 /DB_XREF=gi:16052142 /DB_XREF=BB703307 /CLONE=7420450N11 /FEA=FLmRNA /CNT=145 /TID=Mm.41265.1 /TIER=Stack /STK=10 /UG=Mm.41265 /LL=192678 /UG_GENE=Rassf3 /UG_TITLE=Ras association domain family 3 protein /FL=gb:NM_138956.1 gb:BC011511.1 gb:AF332864.1	752	970	924	882	66.34	358	416	327	367	26.08	-2.4	-2.02	-2.85	-515	-7.224	0.008642	*	930	1044	1023	999	35.03	290	303	289	294	4.51	-3.4	-3.19	-3.61	-705	-19.962	0.002142	*	619	774	728	707	45.96	419	300	184	301	67.84	-2.35
1420940_x_at	regulator of G-protein signaling 5	BF585144	19737	gb:NM_009063.1 /DB_XREF=gi:6677744 /GEN=Rgs5 /FEA=FLmRNA /CNT=77 /TID=Mm.20954.1 /TIER=FL /STK=2 /UG=Mm.20954 /LL=19737 /DEF=Mus musculus regulator of G-protein signaling 5 (Rgs5), mRNA. /PROD=regulator of G-protein signaling 5 /FL=gb:U67188.1 gb:NM_009063.1	115	37	81	77.67	22.58	240	309	184	244.33	36.15	3.15	1.94	6.21	166.67	3.91	0.024219		64	134	63	87	23.5	237	331	280	282.67	27.17	3.25	2.16	5.94	195.67	5.447	0.005853	*	85	56	88	76.33	10.2	305	181	387	291	59.88	3.81
1427349_x_at	RIKEN cDNA 2810021G02 gene	AK012776	353208	gb:AK012776.1 /DB_XREF=gi:12849742 /FEA=mRNA /CNT=22 /TID=Mm.154145.2 /TIER=ConsEnd /STK=6 /UG=Mm.154145 /LL=66376 /UG_GENE=2310011F05Rik /UG_TITLE=RIKEN cDNA 2310011F05 gene /DEF=Mus musculus 10, 11 days embryo whole body cDNA, RIKEN full-length enriched library, clone:2810021G02:Zinc finger, C2H2 type containing protein, full insert sequence.	69	110	66	81.67	14.19	86	167	145	132.67	24.18	1.62	1.05	2.49	51	1.819	0.159878		45	61	21	42.33	11.62	148	219	88	151.67	37.86	3.58	1.88	7.12	109.33	2.761	0.091106		96	94	52	80.67	14.34	239	201	217	219	11.02	2.71
1429533_at	inner membrane protein, mitochondrial	BB222675	76614	gb:BB222675 /DB_XREF=gi:8891287 /DB_XREF=BB222675 /CLONE=A530079A07 /FEA=mRNA /CNT=115 /TID=Mm.183073.1 /TIER=Stack /STK=15 /UG=Mm.183073 /LL=76614 /UG_GENE=Immt /UG_TITLE=inner membrane protein, mitochondrial	88	182	40	103.33	41.7	360	585	422	455.67	67.1	4.41	2.46	13.31	352.33	4.46	0.016626	*	57	442	123	207.33	118.87	653	353	51	352.33	173.78	1.7	0.29	30.42	145	0.689	0.533531		304	99	59	154	75.88	532	458	206	398.67	98.67	2.59
1423325_at	pinin	AV135835	18949	gb:BF721477 /DB_XREF=gi:12022479 /DB_XREF=mab17d12.x1 /CLONE=IMAGE:3970607 /FEA=FLmRNA /CNT=140 /TID=Mm.22347.1 /TIER=Stack /STK=10 /UG=Mm.22347 /LL=18949 /UG_GENE=Pnn /UG_TITLE=pinin /FL=gb:NM_008891.1	49	89	23	53.67	19.19	188	247	225	220	17.21	4.1	2.52	10.01	166.33	6.451	0.003094	*	22	183	80	95	47.08	242	42	5	96.33	73.61	1.01	0	6.32	1.33	0.015	0.988677		38	50	10	32.67	11.85	50	133	61	81.33	26.03	2.49
1456745_x_at	serologically defined breast cancer antigen 84	BB253632	66366	gb:BB253632 /DB_XREF=gi:8946378 /DB_XREF=BB253632 /CLONE=A730058G02 /FEA=EST /CNT=8 /TID=Mm.141276.4 /TIER=Stack /STK=8 /UG=Mm.141276 /LL=66366 /UG_GENE=Sdbcag84 /UG_TITLE=serologically defined breast cancer antigen 84	345	370	463	392.67	35.9	616	711	725	684	34.24	1.74	1.48	2.09	291.33	5.873	0.004229		349	271	370	330	30.12	813	712	1226	917	157.23	2.78	1.94	3.74	587	3.667	0.060129		173	395	362	310	69.16	577	631	1018	742	138.88	2.39
1422512_a_at	opioid growth factor receptor	AW476433	72075	gb:AW476433 /DB_XREF=gi:7046539 /DB_XREF=uq75g05.y1 /CLONE=IMAGE:2936984 /FEA=FLmRNA /CNT=129 /TID=Mm.21474.1 /TIER=Stack /STK=8 /UG=Mm.21474 /LL=72075 /UG_GENE=Ogfr /UG_TITLE=opioid growth factor receptor /FL=gb:NM_031373.1 gb:AF303894.1	57	47	25	43	9.45	143	154	179	158.67	10.65	3.69	2.65	5.84	115.67	8.123	0.001326	*	69	311	159	179.67	70.62	203	191	23	139	58.1	-1.29	-0.41	-4.49	-40.67	-0.445	0.680355		185	22	34	80.33	52.45	137	229	213	193	28.38	2.4
1425008_a_at	interferon activated gene 203 /// similar to interferon-inducible protein 203	BC008167	15950 /// 547362	gb:L14559.1 /DB_XREF=gi:293378 /FEA=FLmRNA /CNT=15 /TID=Mm.18530.2 /TIER=ConsEnd /STK=0 /UG=Mm.18530 /LL=15950 /UG_GENE=Ifi203 /UG_TITLE=interferon activated gene 203 /DEF=Mus musculus interferon induced 203 protein (Ifi203) mRNA sequence, 3end. /FL=gb:BC008167.1	133	179	165	159	13.61	9	35	7	17	9.02	-9.35	-4.89	-73.52	-142	-8.696	0.00178	*	76	145	97	106	20.42	17	23	29	23	3.46	-4.61	-2.97	-6.85	-83	-4.007	0.051914		132	159	51	114	32.45	10	17	14	13.67	2.03	-8.34
1448428_at	neuroblastoma, suppression of tumorigenicity 1	NM_008675	17965	gb:NM_008675.1 /DB_XREF=gi:6679017 /GEN=Nbl1 /FEA=FLmRNA /CNT=122 /TID=Mm.9404.1 /TIER=FL+Stack /STK=75 /UG=Mm.9404 /LL=17965 /DEF=Mus musculus neuroblastoma, suppression of tumorigenicity 1 (Nbl1), mRNA. /PROD=neuroblastoma, suppression of tumorigenicity 1 /FL=gb:NM_008675.1 gb:D50263.1	42	284	113	146.33	71.82	86	229	179	164.67	41.9	1.13	0.5	5.96	18.33	0.22	0.838738		65	16	23	34.67	15.3	170	160	93	141	24.17	4.07	2.14	15.06	106.33	3.717	0.02759	*	40	197	99	112	45.79	204	166	104	158	29.14	1.41
1439214_a_at	apoptosis inhibitor 5	AV118744	11800	gb:AV118744 /DB_XREF=gi:5300895 /DB_XREF=AV118744 /CLONE=2610209P19 /FEA=EST /CNT=9 /TID=Mm.692.4 /TIER=Stack /STK=8 /UG=Mm.692 /LL=11800 /UG_GENE=Api5 /UG_TITLE=apoptosis inhibitory protein 5	86	50	82	72.67	11.39	214	218	282	238	22.03	3.28	2.47	4.55	165.33	6.666	0.006895	*	83	137	104	108	15.72	319	243	56	206	78.14	1.91	0.71	3.34	98	1.229	0.33587		245	133	65	147.67	52.48	299	265	369	311	30.62	2.11
1449954_at	hyaluronidase 1 /// N-acetyltransferase 6	NM_008317	15586 /// 56441	gb:NM_008317.1 /DB_XREF=gi:6680332 /GEN=Hyal1 /FEA=FLmRNA /CNT=17 /TID=Mm.10305.1 /TIER=FL /STK=3 /UG=Mm.10305 /LL=15586 /DEF=Mus musculus hyaluronidase 1 (Hyal1), mRNA. /PROD=hyaluronidase 1 /FL=gb:NM_008317.1 gb:AF422176.1 gb:BC021636.1 gb:AF011567.1	232	341	232	268.33	36.33	91	25	45	53.67	19.54	-5	-2.92	-12.67	-214.67	-5.204	0.013047	*	279	376	185	280	55.14	130	133	111	124.67	6.89	-2.25	-1.51	-3.02	-155.33	-2.795	0.10409		244	235	389	289.33	49.9	19	69	23	37	16.04	-7.82
1453740_a_at	cyclin L2	BI112766	56036	gb:BI112766 /DB_XREF=gi:14563667 /DB_XREF=602898775F1 /CLONE=IMAGE:5028499 /FEA=mRNA /CNT=51 /TID=Mm.13725.2 /TIER=ConsEnd /STK=0 /UG=Mm.13725 /LL=56036 /UG_GENE=Pcee-pending /UG_TITLE=Paneth cell enhanced expression	395	373	314	360.67	24.18	3006	3263	3319	3196	96.37	8.86	7.89	10.05	2835.33	28.538	0.000629	*	155	2046	1474	1225	559.9	3011	2479	137	1875.67	882.79	1.53	0.32	6.72	650.67	0.622	0.573102		2230	423	98	917	663.17	1982	2423	2192	2199	127.35	2.4
1419130_at	deaminase domain containing 1	NM_025748	66757	gb:NM_025748.1 /DB_XREF=gi:13385211 /GEN=4933426M09Rik /FEA=FLmRNA /CNT=21 /TID=Mm.133346.1 /TIER=FL+Stack /STK=13 /UG=Mm.133346 /LL=66757 /DEF=Mus musculus RIKEN cDNA 4933426M09 gene (4933426M09Rik), mRNA. /PROD=RIKEN cDNA 4933426M09 /FL=gb:NM_025748.1	316	303	337	318.67	9.91	150	143	68	120.33	26.24	-2.65	-1.94	-4.14	-198.33	-7.07	0.009625		290	382	315	329	27.47	137	165	209	170.33	20.95	-1.93	-1.52	-2.5	-158.67	-4.593	0.011809		378	288	330	332	26	137	108	74	106.33	18.21	-3.12
1418489_a_at	calcitonin receptor-like	AB015595	54598	gb:AB015595.1 /DB_XREF=gi:4586828 /FEA=FLmRNA /CNT=37 /TID=Mm.75467.1 /TIER=FL /STK=1 /UG=Mm.75467 /LL=54598 /UG_GENE=Calcrl /DEF=Mus musculus mRNA for calcitonin receptor-like receptor precursor, complete cds. /PROD=calcitonin receptor-like receptor precursor /FL=gb:NM_018782.1 gb:AF146525.1 gb:AB015595.1	11	17	10	12.67	2.19	143	120	165	142.67	12.99	11.26	8.35	16.15	130	9.868	0.008406	*	58	137	8	67.67	37.55	147	81	32	86.67	33.32	1.28	0.39	14.96	19	0.378	0.724568		124	27	45	65.33	29.79	88	39	62	63	14.15	-1.04
1418148_at	abhydrolase domain containing 1	NM_021304	57742	gb:NM_021304.2 /DB_XREF=gi:15011863 /GEN=Labh1-pending /FEA=FLmRNA /CNT=54 /TID=Mm.80532.1 /TIER=FL+Stack /STK=29 /UG=Mm.80532 /LL=57742 /DEF=Mus musculus lung alphabeta hydrolase 1 (Labh1-pending), mRNA. /PROD=lung alphabeta hydrolase 1 /FL=gb:AF189764.2 gb:NM_021304.2 gb:BC013505.1	319	361	235	305	37.04	173	124	126	141	16.01	-2.16	-1.63	-2.85	-164	-4.064	0.032226		411	464	357	410.67	30.89	135	158	122	138.33	10.53	-2.97	-2.49	-3.54	-272.33	-8.345	0.007313	*	375	281	317	324.33	27.38	97	138	110	115	12.1	-2.82
1420951_a_at	Son cell proliferation protein	BB701473	20658	gb:NM_019973.1 /DB_XREF=gi:9910307 /GEN=Son /FEA=FLmRNA /CNT=117 /TID=Mm.46401.1 /TIER=FL /STK=2 /UG=Mm.46401 /LL=20658 /DEF=Mus musculus Son cell proliferation protein (Son), mRNA. /PROD=truncated SON protein /FL=gb:NM_019973.1 gb:AF193607.1	216	93	217	175.33	41.17	588	458	609	551.67	47.22	3.15	2.19	5.2	376.33	6.007	0.0041	*	153	421	260	278	77.89	631	472	197	433.33	126.77	1.56	0.74	3.22	155.33	1.044	0.366418		317	216	130	221	54.04	355	458	338	383.67	37.49	1.74
1448680_at	serine (or cysteine) peptidase inhibitor, clade A, member 1c	NM_009245	20702	gb:NM_009245.1 /DB_XREF=gi:6678082 /GEN=Spi1-3 /FEA=FLmRNA /CNT=66 /TID=Mm.196591.1 /TIER=FL+Stack /STK=48 /UG=Mm.196591 /LL=20702 /DEF=Mus musculus serine protease inhibitor 1-3 (Spi1-3), mRNA. /PROD=serine protease inhibitor 1-3 /FL=gb:M75720.1 gb:NM_009245.1	296	335	432	354.33	40.43	1098	900	1077	1025	62.79	2.89	2.36	3.63	670.67	8.98	0.001714	*	618	328	324	423.33	97.34	799	585	690	691.33	61.78	1.63	1.14	2.67	268	2.325	0.092651		404	395	601	466.67	67.22	899	779	734	804	49.24	1.72
1433775_at	expressed sequence C77080	BB163333	97130	gb:BB163333 /DB_XREF=gi:16268752 /DB_XREF=BB163333 /CLONE=A130072D05 /FEA=EST /CNT=125 /TID=Mm.22929.1 /TIER=Stack /STK=61 /UG=Mm.22929 /LL=97130 /UG_GENE=C77080 /UG_TITLE=expressed sequence C77080	252	371	296	306.33	34.74	48	76	106	76.67	16.75	-4	-2.76	-6.42	-229.67	-5.955	0.010599	*	575	476	653	568	51.22	623	865	671	719.67	73.98	1.27	1.01	1.59	151.67	1.686	0.175924		201	447	224	290.67	78.45	192	276	33	167	71.25	-1.74
1424768_at	caldesmon 1	BI248947	109624	gb:BC019435.1 /DB_XREF=gi:18043855 /FEA=FLmRNA /CNT=234 /TID=Mm.130433.1 /TIER=FL+Stack /STK=16 /UG=Mm.130433 /DEF=Mus musculus, Similar to Caldesmon 1, clone MGC:30319 IMAGE:5148205, mRNA, complete cds. /PROD=Similar to Caldesmon 1 /FL=gb:BC019435.1	158	113	117	129.33	14.38	406	408	359	391	16.01	3.02	2.52	3.74	261.67	12.159	0.00028	*	102	390	271	254.33	83.56	428	352	111	297	95.55	1.17	0.49	2.8	42.67	0.336	0.753945		186	117	79	127.33	31.32	229	253	288	256.67	17.13	2.02
1456546_at	Adult male testis cDNA, RIKEN full-length enriched library, clone:1700097N02 product:unclassifiable, full insert sequence	BE852123		gb:BE852123 /DB_XREF=gi:10310552 /DB_XREF=uw23d06.x1 /CLONE=IMAGE:3417515 /FEA=EST /CNT=11 /TID=Mm.2799.2 /TIER=Stack /STK=9 /UG=Mm.2799 /UG_TITLE=ESTs	232	179	146	185.67	25.05	193	37	62	97.33	48.37	-1.91	-0.99	-10.51	-88.33	-1.622	0.203336		191	208	171	190	10.69	40	28	96	54.67	20.95	-3.48	-2.11	-9.43	-135.33	-5.753	0.010674	*	120	208	196	174.67	27.55	67	27	51	48.33	11.62	-3.61
1430533_a_at	catenin (cadherin associated protein), beta 1, 88kDa	BI134907	12387	gb:BI134907 /DB_XREF=gi:14585155 /DB_XREF=UI-M-BH3-bso-b-07-0-UI.s1 /CLONE=UI-M-BH3-bso-b-07-0-UI /FEA=mRNA /CNT=38 /TID=Mm.3476.3 /TIER=ConsEnd /STK=1 /UG=Mm.3476 /LL=12387 /UG_GENE=Catnb /UG_TITLE=catenin beta	371	410	198	326.33	65.15	1392	1680	1464	1512	86.53	4.63	3.43	6.96	1185.67	10.946	0.000582	*	312	935	738	661.67	183.85	1493	1373	193	1019.67	414.78	1.54	0.49	3.41	358	0.789	0.492292		1364	498	319	727	322.66	1216	1107	1046	1123	49.72	1.54
1424357_at	transmembrane protein 45b	BC026654	235135	gb:BC026654.1 /DB_XREF=gi:20071860 /FEA=FLmRNA /CNT=59 /TID=Mm.31552.1 /TIER=FL+Stack /STK=36 /UG=Mm.31552 /DEF=Mus musculus, clone MGC:37581 IMAGE:4988382, mRNA, complete cds. /PROD=Unknown (protein for MGC:37581) /FL=gb:BC018222.1 gb:BC026654.1	1208	1359	716	1094.33	194.12	18	83	52	51	18.77	-21.46	-11.91	-55.83	-1043.33	-5.35	0.031906	*	1121	820	97	679.33	303.86	135	105	40	93.33	28.04	-7.28	-1.85	-17.41	-586	-1.92	0.192649		353	380	1539	757.33	390.91	116	203	103	140.67	31.39	-5.38
1422992_s_at	phosphatidylinositol 3-kinase catalytic delta polypeptide	NM_008840	18707	gb:NM_008840.1 /DB_XREF=gi:6679318 /GEN=Pik3cd /FEA=FLmRNA /CNT=15 /TID=Mm.153755.1 /TIER=FL /STK=0 /UG=Mm.153755 /LL=18707 /DEF=Mus musculus phosphatidylinositol 3-kinase catalytic delta polypeptide (Pik3cd), mRNA. /PROD=phosphatidylinositol 3-kinase catalytic deltapolypeptide /FL=gb:U86587.1 gb:NM_008840.1	5	28	6	13	7.51	756	1003	958	905.67	75.95	69.67	35.04	1384.53	892.67	11.696	0.006737	*	4	509	168	227	148.74	824	618	4	482	246.29	2.12	0.31	100000000	255	0.886	0.435501		537	76	3	205.33	167.17	511	541	494	515.33	13.74	2.51
1416893_at	RIKEN cDNA 3110001A13 gene	BC021353	66540	gb:NM_025626.1 /DB_XREF=gi:13385087 /GEN=3110001A13Rik /FEA=FLmRNA /CNT=137 /TID=Mm.200627.1 /TIER=FL /STK=1 /UG=Mm.200627 /LL=66540 /DEF=Mus musculus RIKEN cDNA 3110001A13 gene (3110001A13Rik), mRNA. /PROD=RIKEN cDNA 3110001A13 /FL=gb:NM_025626.1 gb:BC021353.1	190	327	231	249.33	40.6	1011	1082	799	964	85.01	3.87	2.91	5.42	714.67	7.586	0.005553	*	143	812	503	486	193.31	1246	507	195	649.33	311.63	1.34	0.27	4.4	163.33	0.445	0.683341		506	260	167	311	101.13	554	886	460	633.33	129.21	2.04
1423745_at	RIKEN cDNA 1110031B06 gene	BC023182	67826	gb:BC023182.1 /DB_XREF=gi:18606256 /FEA=FLmRNA /CNT=205 /TID=Mm.26680.1 /TIER=FL+Stack /STK=129 /UG=Mm.26680 /DEF=Mus musculus, clone MGC:37030 IMAGE:4949809, mRNA, complete cds. /PROD=Unknown (protein for MGC:37030) /FL=gb:BC023182.1	225	183	258	222	21.7	339	459	372	390	35.79	1.76	1.41	2.2	168	4.014	0.023246		189	243	184	205.33	18.89	476	584	454	504.67	40.17	2.46	2.01	3.02	299.33	6.743	0.007876	*	235	213	306	251.33	28.06	452	369	373	398	27.02	1.58
1460380_at	desmoglein 2	AB072269	13511	gb:AB072269.1 /DB_XREF=gi:19744168 /GEN=mDSG2 /FEA=FLmRNA /CNT=32 /TID=Mm.42229.1 /TIER=FL /STK=1 /UG=Mm.42229 /LL=13511 /DEF=Mus musculus mDSG2 mRNA for desmoglein 2, complete cds. /PROD=desmoglein 2 /FL=gb:AB072269.1	78	15	71	54.67	19.94	238	285	227	250	17.79	4.57	2.81	11.48	195.33	7.311	0.001956	*	53	243	161	152.33	55.02	285	138	63	162	65.2	1.06	0.33	2.95	9.67	0.113	0.915391		175	22	43	80	47.89	86	45	107	79.33	18.21	-1.01
1417714_x_at	hemoglobin alpha, adult chain 1	NM_008218	15122	gb:NM_008218.1 /DB_XREF=gi:6680174 /GEN=Hba-a1 /FEA=FLmRNA /CNT=194 /TID=Mm.196110.1 /TIER=FL+Stack /STK=37 /UG=Mm.196110 /LL=15122 /DEF=Mus musculus hemoglobin alpha, adult chain 1 (Hba-a1), mRNA. /PROD=hemoglobin alpha, adult chain 1 /FL=gb:L75940.1 gb:NM_008218.1	4470	6458	5932	5620	594.71	482	59	213	251.33	123.6	-22.36	-11.94	-117.45	-5368.67	-8.838	0.009664	*	4306	5889	10082	6759	1723.2	246	322	161	243	46.5	-27.81	-15.21	-46.54	-6516	-3.78	0.06326		9357	5241	8491	7696.33	1252.86	422	1260	437	706.33	276.87	-10.9
1425868_at	Histone 2, H2bb (Hist2h2bb), mRNA	BC019122	229608	gb:BC019122.1 /DB_XREF=gi:17512298 /FEA=FLmRNA /CNT=3 /TID=Mm.214641.1 /TIER=FL /STK=1 /UG=Mm.214641 /DEF=Mus musculus, Similar to H2B histone family, member J, clone MGC:29103 IMAGE:5003093, mRNA, complete cds. /PROD=Similar to H2B histone family, member J /FL=gb:BC019122.1	205	110	133	149.33	28.61	72	44	23	46.33	14.19	-3.22	-1.85	-6.79	-103	-3.225	0.050094		211	273	341	275	37.54	21	18	71	36.67	17.19	-7.5	-3.99	-33	-238.33	-5.772	0.012424	*	261	226	191	226	20.21	31	44	53	42.67	6.39	-5.3
1425583_at	gb:BC010605.1 /DB_XREF=gi:14714898 /FEA=FLmRNA /CNT=15 /TID=Mm.1232.3 /TIER=FL /STK=1 /UG=Mm.1232 /DEF=Mus musculus, clone MGC:6728 IMAGE:3588654, mRNA, complete cds. /PROD=Unknown (protein for MGC:6728) /FL=gb:BC010605.1	BC010605		gb:BC010605.1 /DB_XREF=gi:14714898 /FEA=FLmRNA /CNT=15 /TID=Mm.1232.3 /TIER=FL /STK=1 /UG=Mm.1232 /DEF=Mus musculus, clone MGC:6728 IMAGE:3588654, mRNA, complete cds. /PROD=Unknown (protein for MGC:6728) /FL=gb:BC010605.1	58	135	21	71.33	33.58	120	224	145	163	31.34	2.29	1.14	10.27	91.67	1.996	0.117023		39	25	48	37.33	6.69	194	180	113	162.33	25	4.35	2.95	6.58	125	4.831	0.03073	*	62	107	56	75	16.09	373	267	459	366.33	55.53	4.88
1450104_at	a disintegrin and metallopeptidase domain 10	BG921598	11487	gb:NM_007399.1 /DB_XREF=gi:6680637 /GEN=Adam10 /FEA=FLmRNA /CNT=44 /TID=Mm.3911.1 /TIER=FL /STK=2 /UG=Mm.3911 /LL=11487 /DEF=Mus musculus a disintegrin and metalloprotease domain 10 (Adam10), mRNA. /PROD=a disintegrin and metalloprotease domain 10 /FL=gb:NM_007399.1 gb:AF011379.1	20	30	12	20.67	5.21	240	289	175	234.67	33.02	11.35	7.34	20.08	214	6.402	0.020835	*	13	139	15	55.67	41.67	224	153	17	131.33	60.73	2.36	0.47	100000000	75.67	1.027	0.369229		192	34	14	80	56.3	168	266	50	161.33	62.44	2.02
1417213_a_at	RNA binding motif protein 6	BB706030	19654	gb:BB706030 /DB_XREF=gi:16054865 /DB_XREF=BB706030 /CLONE=7420485L10 /FEA=FLmRNA /CNT=125 /TID=Mm.12931.1 /TIER=Stack /STK=10 /UG=Mm.12931 /LL=19654 /UG_GENE=Rbm6 /UG_TITLE=RNA binding motif protein 6 /FL=gb:BC026129.1 gb:NM_011251.1	236	154	181	190.33	24.13	640	756	680	692	34.02	3.64	2.95	4.65	501.67	12.028	0.000487	*	132	435	285	284	87.47	685	354	152	397	155.36	1.4	0.47	3.29	113	0.634	0.569226		372	271	122	255	72.61	492	519	482	497.67	11.05	1.95
1423140_at	lysosomal acid lipase 1	AI596237	16889	gb:AI596237 /DB_XREF=gi:4605285 /DB_XREF=uk23g09.x1 /CLONE=IMAGE:1969888 /FEA=FLmRNA /CNT=218 /TID=Mm.181935.1 /TIER=Stack /STK=40 /UG=Mm.181935 /LL=16889 /UG_GENE=Lip1 /UG_TITLE=lysosomal acid lipase 1 /FL=gb:NM_021460.1	72	32	79	61	14.64	813	674	643	710	52.27	11.64	8.13	19.44	649	11.956	0.003959	*	76	111	92	93	10.12	501	463	585	516.33	36.04	5.55	4.52	6.95	423.33	11.308	0.004485	*	85	61	41	62.33	12.72	591	643	601	611.67	15.93	9.81
1420954_a_at	adducin 1 (alpha)	BF140063	11518	gb:AW495651 /DB_XREF=gi:7065932 /DB_XREF=UI-M-BH3-avc-h-05-0-UI.s1 /CLONE=UI-M-BH3-avc-h-05-0-UI /FEA=FLmRNA /CNT=144 /TID=Mm.29052.1 /TIER=Stack /STK=9 /UG=Mm.29052 /LL=11518 /UG_GENE=Add1 /UG_TITLE=adducin 1 (alpha) /FL=gb:AF096839.1 gb:NM_013457.1	55	101	60	72	14.57	341	350	410	367	21.66	5.1	3.75	7.71	295	11.302	0.000703	*	49	291	171	170.33	69.86	372	276	66	238	90.35	1.4	0.47	4.66	67.67	0.592	0.587309		288	62	65	138.33	74.84	280	299	165	248	41.86	1.79
1416688_at	synaptosomal-associated protein 91	NM_013669	20616	gb:NM_013669.1 /DB_XREF=gi:7305506 /GEN=Snap91 /FEA=FLmRNA /CNT=101 /TID=Mm.4870.1 /TIER=FL+Stack /STK=74 /UG=Mm.4870 /LL=20616 /DEF=Mus musculus synaptosomal-associated protein, 91 kDa (Snap91), mRNA. /PROD=synaptosomal-associated protein, 91 kDa /FL=gb:NM_013669.1 gb:M83985.1	51	105	87	81	15.87	157	202	169	176	13.45	2.17	1.59	3.26	95	4.565	0.010955		126	83	93	100.67	12.99	206	237	236	226.33	10.17	2.25	1.83	2.88	125.67	7.617	0.001992		73	61	58	64	4.58	184	230	147	187	24.01	2.92
1433438_x_at	melanoma antigen	BB794642	17276	gb:BB794642 /DB_XREF=gi:16964261 /DB_XREF=BB794642 /CLONE=G431001E10 /FEA=EST /CNT=219 /TID=Mm.27979.2 /TIER=Stack /STK=215 /UG=Mm.27979 /LL=17276 /UG_GENE=Mela /UG_TITLE=melanoma antigen, 80 kDa	28	16	18	20.67	3.71	987	699	557	747.67	126.49	36.18	23.88	55.39	727	5.745	0.028875	*	3	5	6	4.67	0.88	460	775	615	616.67	90.94	132.14	89.67	202.89	612	6.73	0.021365	*	3	11	31	15	8.33	3141	905	1281	1775.67	691.24	118.38
1426226_at	dual-specificity tyrosine-(Y)-phosphorylation regulated kinase 1a	U58497	13548	gb:AA671602 /DB_XREF=gi:2643681 /DB_XREF=vl08e10.r1 /CLONE=IMAGE:963594 /FEA=FLmRNA /CNT=83 /TID=Mm.4041.1 /TIER=ConsEnd /STK=0 /UG=Mm.4041 /LL=13548 /UG_GENE=Dyrk1a /UG_TITLE=dual-specificity tyrosine-(Y)-phosphorylation regulated kinase 1a /FL=gb:U58497.1	111	31	66	69.33	23.15	470	457	408	445	18.88	6.42	4.11	14.27	375.67	12.575	0.00029	*	47	316	145	169.33	78.6	517	418	85	340	130.66	2.01	0.65	8.98	170.67	1.119	0.338242		322	56	23	133.67	94.65	334	385	217	312	49.73	2.33
1434380_at	RIKEN cDNA 9830147J24 gene	BM241271	229900	gb:BM241271 /DB_XREF=gi:17876541 /DB_XREF=K0614F09-3 /CLONE=K0614F09 /FEA=EST /CNT=67 /TID=Mm.532.1 /TIER=Stack /STK=33 /UG=Mm.532 /UG_TITLE=ESTs, Weakly similar to A Chain A, Crystal Structure Of The Human Acyl Protein Thioesterase 1 At 1.5 A Resolution (H.sapiens)	1831	1674	1615	1706.67	64.46	471	608	348	475.67	75.09	-3.59	-2.82	-4.87	-1231	-12.439	0.000274	*	1266	984	882	1044	114.84	336	398	347	360.33	19.1	-2.9	-2.33	-3.5	-683.67	-5.873	0.024485	*	1923	1781	1302	1668.67	187.86	447	601	645	564.33	60.03	-2.96
1416437_a_at	mitogen-activated protein kinase 8 interacting protein 3	AF262046	30957	gb:AF262046.1 /DB_XREF=gi:11527194 /GEN=Syd2 /FEA=FLmRNA /CNT=159 /TID=Mm.43081.1 /TIER=FL /STK=1 /UG=Mm.43081 /LL=30957 /DEF=Mus musculus sunday driver 2 (Syd2) mRNA, complete cds. /PROD=sunday driver 2 /FL=gb:NM_013931.1 gb:AF262046.1 gb:AB043125.1 gb:AB043124.1 gb:AF178637.1	87	148	47	94	29.37	281	419	391	363.67	42.12	3.87	2.42	8.09	269.67	5.252	0.008548	*	79	286	90	151.67	67.24	355	293	59	235.67	90.13	1.55	0.51	6.13	84	0.747	0.499719		230	85	52	122.33	54.67	235	287	188	236.67	28.59	1.93
1421269_at	UDP-glucose ceramide glucosyltransferase	AA591863	22234	gb:AA591863 /DB_XREF=gi:2405526 /DB_XREF=vk91h11.s1 /CLONE=IMAGE:962085 /FEA=FLmRNA /CNT=25 /TID=Mm.12971.1 /TIER=ConsEnd /STK=0 /UG=Mm.12971 /LL=22234 /UG_GENE=Ugcg /UG_TITLE=UDP-glucose ceramide glucosyltransferase /FL=gb:NM_011673.1 gb:D89866.1	330	97	311	246	74.7	1229	1230	1053	1170.67	58.83	4.76	3.14	9.54	924.67	9.724	0.000811	*	185	689	324	399.33	150.29	769	531	136	478.67	184.6	1.2	0.4	3.49	79.33	0.333	0.756313		632	405	93	376.67	156.24	723	898	841	820.67	51.53	2.18
1420278_at	hypothetical protein 1700020H15	AV204466	232717	gb:AV204466 /DB_XREF=gi:6145319 /DB_XREF=AV204466 /CLONE=1700055D06 /FEA=EST /CNT=1 /TID=Mm.56997.1 /TIER=ConsEnd /STK=1 /UG=Mm.56997 /UG_TITLE=EST, Moderately similar to trypsinogen 1 (M.musculus)	6	225	18	83	71.08	6	156	129	97	46.16	1.17	0.21	100000000	14	0.165	0.878066		1	6	9	5.33	2.33	173	169	8	116.67	54.35	21.88	4.77	85.97	111.33	2.047	0.176822		5	57	5	22.33	17.33	182	123	139	148	17.62	6.63
1432143_a_at	high mobility group box transcription factor 1	AK006835	73389	gb:AK006835.1 /DB_XREF=gi:12840111 /FEA=mRNA /CNT=1 /TID=Mm.87639.2 /TIER=ConsEnd /STK=0 /UG=Mm.87639 /LL=73389 /UG_GENE=1700058O05Rik /UG_TITLE=RIKEN cDNA 1700058O05 gene /DEF=Mus musculus adult male testis cDNA, RIKEN full-length enriched library, clone:1700058O05:homolog to HMG-BOX CONTAINING PROTEIN 1, full insert sequence.	146	173	80	133	27.62	497	587	512	532	27.84	4	2.94	6.12	399	10.174	0.000526	*	101	450	290	280.33	100.86	556	617	108	427	160.47	1.52	0.53	4.16	146.67	0.774	0.489745		425	185	34	214.67	113.84	424	502	479	468.33	23.14	2.18
1452518_a_at	IL2-inducible T-cell kinase	L10628	16428	gb:L10628.1 /DB_XREF=gi:193018 /FEA=mRNA /CNT=1 /TID=Mm.16009.2 /TIER=ConsEnd /STK=0 /UG=Mm.16009 /LL=16428 /UG_GENE=Itk /UG_TITLE=IL2-inducible T-cell kinase /DEF=Mus musculus mRNA sequence.	14	36	17	22.33	6.89	213	298	163	224.67	39.41	10.06	5.89	21.2	202.33	5.058	0.032648	*	9	225	64	99.33	64.81	190	78	16	94.67	50.92	-1.05	0	-9.73	-4.67	-0.057	0.957706		147	92	33	90.67	32.92	205	194	27	142	57.59	1.57
1451655_at	schlafen 8	BC024709	276950	gb:BC024709.1 /DB_XREF=gi:19354100 /FEA=FLmRNA /CNT=8 /TID=Mm.36023.1 /TIER=FL /STK=3 /UG=Mm.36023 /DEF=Mus musculus, clone MGC:30719 IMAGE:3982223, mRNA, complete cds. /PROD=Unknown (protein for MGC:30719) /FL=gb:BC024709.1	1337	1265	948	1183.33	119.49	308	467	402	392.33	46.15	-3.02	-2.34	-3.93	-791	-6.175	0.013049	*	487	598	406	497	55.65	453	293	126	290.67	94.4	-1.71	-1.06	-3.72	-206.33	-1.883	0.149397		978	1023	1059	1020	23.43	419	499	526	481.33	32.13	-2.12
1450089_a_at	signal recognition particle receptor, B subunit	NM_009275	20818	gb:NM_009275.1 /DB_XREF=gi:6678136 /GEN=Srprb /FEA=FLmRNA /CNT=67 /TID=Mm.7588.1 /TIER=FL /STK=2 /UG=Mm.7588 /LL=20818 /DEF=Mus musculus signal recognition particle receptor, B subunit (Srprb), mRNA. /PROD=signal recognition particle receptor, B subunit /FL=gb:NM_009275.1 gb:U17343.1	304	299	372	325	23.54	247	227	299	257.67	21.46	-1.26	-1.05	-1.52	-67.33	-2.114	0.102655		280	360	403	347.67	36.04	341	369	139	283	72.45	-1.23	-0.82	-2.16	-64.67	-0.799	0.483852		389	317	114	273.33	82.33	433	346	414	397.67	26.41	1.45
1417648_s_at	sorting nexin 5	NM_024225	69178	gb:BM207865 /DB_XREF=gi:17763865 /DB_XREF=C0619B08-3 /CLONE=C0619B08 /FEA=FLmRNA /CNT=386 /TID=Mm.20847.1 /TIER=Stack /STK=83 /UG=Mm.20847 /LL=69178 /UG_GENE=Snx5 /UG_TITLE=sorting nexin 5 /FL=gb:NM_024225.1 gb:BC002242.1	1308	1388	1270	1322	34.78	406	303	310	339.67	33.23	-3.89	-3.33	-4.66	-982.33	-20.423	3.4e-05	*	1112	919	905	978.67	66.79	346	251	464	353.67	61.61	-2.77	-2.09	-3.94	-625	-6.878	0.002397	*	1353	1430	1430	1404.33	25.67	394	461	558	471	47.61	-2.98
1420823_at	sema domain, immunoglobulin domain (Ig), transmembrane domain (TM) and short cytoplasmic domain, (semaphorin) 4D	AV256403	20354	gb:NM_013660.1 /DB_XREF=gi:7305470 /GEN=Sema4d /FEA=FLmRNA /CNT=213 /TID=Mm.33903.1 /TIER=FL /STK=2 /UG=Mm.33903 /LL=20354 /DEF=Mus musculus sema domain, immunoglobulin domain (Ig), transmembrane domain (TM) and short cytoplasmic domain, (semaphorin) 4D (Sema4d), mRNA. /PROD=sema domain, immunoglobulin domain (Ig),transmembrane domain (TM) and short cytoplasmic domain,(semaphorin) 4D /FL=gb:NM_01…	80	232	61	124.33	54.11	574	829	553	652	88.71	5.24	2.87	18.64	527.67	5.078	0.011596	*	24	631	205	286.67	179.92	575	537	27	379.67	176.67	1.32	0.27	100000000	93	0.369	0.730965		432	116	22	190	124.01	580	454	461	498.33	40.88	2.62
1451022_at	low density lipoprotein receptor-related protein 6	BB437173	16974	gb:BB437173 /DB_XREF=gi:16424405 /DB_XREF=BB437173 /CLONE=D030001M05 /FEA=FLmRNA /CNT=48 /TID=Mm.20861.1 /TIER=Stack /STK=11 /UG=Mm.20861 /LL=16974 /UG_GENE=Lrp6 /UG_TITLE=low density lipoprotein receptor-related protein 6 /FL=gb:NM_008514.1 gb:AF074265.1	39	74	42	51.67	11.2	90	176	209	158.33	35.47	3.06	1.77	5.25	106.67	2.868	0.083736		14	11	15	13.33	1.2	180	56	11	82.33	50.53	6.17	0	12.69	69	1.365	0.30537		6	73	9	29.33	21.85	116	185	131	144	20.95	4.91
1417249_at	polymerase (DNA directed), mu	NM_017401	54125	gb:NM_017401.1 /DB_XREF=gi:8394000 /GEN=Polm /FEA=FLmRNA /CNT=78 /TID=Mm.3330.1 /TIER=FL+Stack /STK=51 /UG=Mm.3330 /LL=54125 /DEF=Mus musculus polymerase (DNA directed), mu (Polm), mRNA. /PROD=polymerase (DNA directed), mu /FL=gb:AF176098.1 gb:NM_017401.1	294	89	246	209.67	61.9	332	264	174	256.67	45.76	1.22	0.72	2.48	47	0.611	0.57715		361	426	343	376.67	25.21	248	203	250	233.67	15.34	-1.61	-1.38	-1.88	-143	-4.846	0.013379		292	262	327	293.67	18.78	50	57	105	70.67	17.29	-4.16
1452160_at	TCDD-inducible poly(ADP-ribose) polymerase	BB707122	99929	gb:BB762264 /DB_XREF=gi:16207488 /DB_XREF=BB762264 /CLONE=G370006O12 /FEA=mRNA /CNT=248 /TID=Mm.21712.1 /TIER=Stack /STK=55 /UG=Mm.21712 /UG_TITLE=Mus musculus, clone IMAGE:3485144, mRNA	142	193	100	145	26.89	262	320	365	315.67	29.81	2.18	1.59	3.21	170.67	4.251	0.013446		105	166	100	123.67	21.22	420	251	193	288	68.09	2.33	1.35	3.71	164.33	2.304	0.127088		174	197	40	137	48.95	488	409	561	486	43.89	3.55
1452348_s_at	interferon activated gene 203 /// interferon activated gene 204 /// interferon activated gene 205 /// myeloid cell nuclear differentiation antigen /// similar to Interferon-activatable protein 205 (IFI-205) (D3 protein)	AI481797	15950 /// 15951 /// 226695 /// 381308 /// 545386	gb:AI481797 /DB_XREF=gi:4375023 /DB_XREF=vf99b08.x1 /CLONE=IMAGE:851895 /FEA=mRNA /CNT=24 /TID=Mm.215120.2 /TIER=Stack /STK=10 /UG=Mm.215120 /LL=15952 /UG_GENE=Ifi205 /UG_TITLE=interferon activated gene 205	90	210	63	121	45.18	153	232	186	190.33	22.91	1.57	0.93	4.13	69.33	1.369	0.265557		47	55	52	51.33	2.33	171	235	173	193	21.01	3.76	3.05	4.51	141.67	6.702	0.020229	*	96	111	73	93.33	11.05	303	212	405	306.67	55.74	3.29
1425802_a_at	Fc receptor-like mucin-like 1	AF329487	98752	gb:AF329487.1 /DB_XREF=gi:16506254 /FEA=FLmRNA /CNT=4 /TID=Mm.1850.1 /TIER=FL /STK=1 /UG=Mm.1850 /DEF=Mus musculus FCRL mRNA, complete cds. /PROD=FCRL /FL=gb:AF329487.1	485	723	456	554.67	84.58	740	790	704	744.67	24.94	1.34	1.07	1.8	190	2.155	0.144981		415	379	236	343.33	54.66	938	921	838	899	30.89	2.62	2.06	3.56	555.67	8.85	0.002477	*	406	540	494	480	39.31	817	701	809	775.67	37.4	1.62
1422510_at	CTD (carboxy-terminal domain, RNA polymerase II, polypeptide A) small phosphatase-like	NM_133710	69274	gb:NM_133710.1 /DB_XREF=gi:19526887 /GEN=2810418J22Rik /FEA=FLmRNA /CNT=142 /TID=Mm.28747.1 /TIER=FL+Stack /STK=61 /UG=Mm.28747 /LL=69274 /DEF=Mus musculus RIKEN cDNA 2810418J22 gene (2810418J22Rik), mRNA. /PROD=RIKEN cDNA 2810418J22 /FL=gb:NM_133710.1	261	340	235	278.67	31.57	296	288	313	299	7.37	1.07	0.9	1.32	20.33	0.627	0.589034		87	160	135	127.33	21.42	388	524	386	432.67	45.67	3.4	2.49	4.87	305.33	6.053	0.010578	*	119	218	241	192.67	37.43	147	144	118	136.33	9.21	-1.41
1438969_x_at	DEAH (Asp-Glu-Ala-His) box polypeptide 30	BB105391	72831	gb:BB105391 /DB_XREF=gi:8757959 /DB_XREF=BB105391 /CLONE=9430095G16 /FEA=EST /CNT=9 /TID=Mm.30243.7 /TIER=Stack /STK=9 /UG=Mm.30243 /LL=72831 /UG_GENE=2810477H02Rik /UG_TITLE=RIKEN cDNA 2810477H02 gene	269	300	290	286.33	9.13	844	696	644	728	59.91	2.54	2.18	2.92	441.67	7.288	0.016155	*	293	192	248	244.33	29.21	539	584	738	620.33	60.25	2.54	1.98	3.31	376	5.615	0.012318		373	312	257	314	33.5	584	662	640	628.67	23.22	2
1423854_a_at	RAS-like, family 11, member B	BC008101	68939	gb:BC008101.1 /DB_XREF=gi:14198067 /FEA=FLmRNA /CNT=110 /TID=Mm.182194.1 /TIER=FL+Stack /STK=90 /UG=Mm.182194 /LL=68939 /UG_GENE=1190017B18Rik /DEF=Mus musculus, Similar to hypothetical protein MGC2827, clone MGC:7064 IMAGE:3156762, mRNA, complete cds. /PROD=Similar to hypothetical protein MGC2827 /FL=gb:BC008101.1	300	46	202	182.67	73.96	158	17	29	68	45.13	-2.69	-0.73	-100000000	-114.67	-1.323	0.269718		208	187	160	185	13.89	32	21	79	44	17.79	-4.2	-2.48	-12.59	-141	-6.248	0.004038	*	198	340	310	282.67	43.21	15	36	14	21.67	7.17	-13.05
1428675_at	RIKEN cDNA 1110049F12 gene	AK004208	66193	gb:AK004208.1 /DB_XREF=gi:12835308 /FEA=mRNA /CNT=79 /TID=Mm.29131.1 /TIER=Stack /STK=26 /UG=Mm.29131 /LL=66193 /UG_GENE=1110049F12Rik /UG_TITLE=RIKEN cDNA 1110049F12 gene /DEF=Mus musculus 18 days embryo whole body cDNA, RIKEN full-length enriched library, clone:1110049F12:homolog to AD039 (HYPOTHETICAL 24.2 KDA PROTEIN), full insert sequence.	1015	888	846	916.33	50.8	340	429	292	353.67	40.13	-2.59	-2.13	-3.24	-562.67	-8.691	0.001216	*	960	772	1035	922.33	78.22	388	481	576	481.67	54.27	-1.91	-1.53	-2.44	-440.67	-4.629	0.012881		734	876	935	848.33	59.65	543	497	476	505.33	19.78	-1.68
1453724_a_at	serine (or cysteine) peptidase inhibitor, clade F, member 1	AK012411	20317	gb:AK012411.1 /DB_XREF=gi:12849137 /GEN=Serpinf1 /FEA=mRNA /CNT=30 /TID=Mm.2044.2 /TIER=ConsEnd /STK=0 /UG=Mm.2044 /LL=20317 /UG_TITLE=serine (or cysteine) proteinase inhibitor, clade F (alpha-2 antiplasmin, pigment epithelium derived factor), member 1 /DEF=Mus musculus 11 days embryo whole body cDNA, RIKEN full-length enriched library, clone:2700051P09:serine (or cysteine) proteinase inhibitor, …	39	42	37	39.33	1.45	205	343	261	269.67	40.07	6.86	5.15	8.61	230.33	5.744	0.028822	*	29	42	122	64.33	29.08	342	351	25	239.33	107.2	3.72	0.9	15.73	175	1.576	0.240012		217	22	11	83.33	66.91	534	213	280	342.33	97.77	4.11
1422809_at	regulating synaptic membrane exocytosis 2	NM_053271	116838	gb:NM_053271.1 /DB_XREF=gi:16716606 /GEN=Serg2 /FEA=FLmRNA /CNT=40 /TID=Mm.125521.1 /TIER=FL+Stack /STK=11 /UG=Mm.125521 /LL=116838 /DEF=Mus musculus synaptic exocytosis regulator 2 (Serg2), mRNA. /PROD=synaptic exocytosis regulator 2 /FL=gb:NM_053271.1 gb:AB021131.1	0	220	0	73.33	73.33	0	263	223	162	81.82	2.21	0.31	100000000	88.67	0.807	0.465424		0	1	7	2.67	2.19	261	116	1	126	75.22	47.25	0.84	100000000	123.33	1.639	0.242695		16	67	0	27.67	20.2	180	163	128	157	15.31	5.67
1434341_x_at	RIKEN cDNA 1110020P15 gene	BF681728	66152	gb:BF681728 /DB_XREF=gi:11955623 /DB_XREF=602117220F2 /CLONE=IMAGE:3468340 /FEA=EST /CNT=44 /TID=Mm.22138.2 /TIER=Stack /STK=34 /UG=Mm.22138 /UG_TITLE=Mus musculus, Similar to ubiquinol-cytochrome c reductase complex (7.2 kD), clone MGC:37480 IMAGE:4984172, mRNA, complete cds	260	619	231	370	124.78	750	397	720	622.33	113	1.68	0.95	3.91	252.33	1.499	0.208941		367	385	141	297.67	78.51	679	998	1078	918.33	121.87	3.09	1.99	5.61	620.67	4.281	0.017939		289	217	287	264.33	23.67	742	635	755	710.67	38.02	2.69
1449083_at	RIKEN cDNA 1810060J02 gene	AA067702	67015	gb:NM_025911.1 /DB_XREF=gi:13385403 /GEN=1810060J02Rik /FEA=FLmRNA /CNT=81 /TID=Mm.9864.1 /TIER=FL+Stack /STK=23 /UG=Mm.9864 /LL=67015 /DEF=Mus musculus RIKEN cDNA 1810060J02 gene (1810060J02Rik), mRNA. /PROD=RIKEN cDNA 1810060J02 /FL=gb:NM_025911.1 gb:BC024946.1	197	147	172	172	14.43	364	406	364	378	14	2.2	1.9	2.58	206	10.245	0.000514		163	180	122	155	17.21	446	428	477	450.33	14.31	2.91	2.44	3.58	295.33	13.193	0.000232	*	137	184	147	156	14.29	473	462	423	452.67	15.17	2.9
1421384_at	lysosomal trafficking regulator	NM_010748	17101	gb:NM_010748.1 /DB_XREF=gi:6754591 /GEN=Lyst /FEA=FLmRNA /CNT=11 /TID=Mm.1423.1 /TIER=FL /STK=2 /UG=Mm.1423 /LL=17101 /DEF=Mus musculus lysosomal trafficking regulator (Lyst), mRNA. /PROD=lysosomal trafficking regulator /FL=gb:U70015.1 gb:NM_010748.1	69	25	74	56	15.57	382	303	284	323	30.01	5.77	3.81	10.77	267	7.899	0.00421	*	103	314	205	207.33	60.92	206	251	160	205.67	26.27	-1.01	-0.51	-1.6	-1.67	-0.025	0.981686		238	16	9	87.67	75.19	312	198	156	222	46.6	2.53
1424631_a_at	Immunoglobulin heavy chain (gamma polypeptide)	BC025447	380794	gb:BC025447.1 /DB_XREF=gi:19343850 /FEA=FLmRNA /CNT=37 /TID=Mm.14438.1 /TIER=FL+Stack /STK=22 /UG=Mm.14438 /LL=104961 /UG_GENE=AU044919 /DEF=Mus musculus, clone MGC:29400 IMAGE:5068622, mRNA, complete cds. /PROD=Unknown (protein for MGC:29400) /FL=gb:BC025447.1	1948	8077	6720	5581.67	1858.58	4384	3471	7167	5007.33	1111.53	-1.11	-0.48	-2.09	-574.33	-0.265	0.806709		2428	1521	1489	1812.67	307.81	8023	12876	9325	10074.7	1450.22	5.56	3.86	8.2	8262	5.573	0.025258	*	13455	8513	6214	9394	2136.21	13230	9357	11628	11405	1123.58	1.21
1426936_at	cDNA sequence BC005512 /// similar to BC005512 protein /// hypothetical LOC432650 /// similar to BC005512 protein /// hypothetical LOC433593 /// hypothetical LOC434667	BC002257	192885 /// 277193 /// 432650 /// 432898 /// 433593 /// 434667	gb:BC002257.1 /DB_XREF=gi:12805558 /FEA=mRNA /CNT=182 /TID=Mm.220992.1 /TIER=Stack /STK=36 /UG=Mm.220992 /DEF=Mus musculus, clone IMAGE:3493956, mRNA, partial cds. /PROD=Unknown (protein for IMAGE:3493956)	1	8	2	3.67	2.19	167	84	137	129.33	24.26	35.27	16.1	1815.01	125.67	5.158	0.034409	*	11	44	3	19.33	12.55	168	130	21	106.33	44.05	5.5	1.45	100000000	87	1.899	0.179972		75	3	3	27	24	137	99	261	165.67	48.91	6.14
1416704_at	mitogen activated protein kinase 14	BC012235	26416	gb:BC012235.1 /DB_XREF=gi:15126597 /FEA=FLmRNA /CNT=164 /TID=Mm.4437.1 /TIER=FL /STK=1 /UG=Mm.4437 /LL=26416 /UG_GENE=Mapk14 /DEF=Mus musculus, mitogen activated protein kinase 14, clone MGC:18431 IMAGE:4195842, mRNA, complete cds. /PROD=mitogen activated protein kinase 14 /FL=gb:U10871.1 gb:NM_011951.1 gb:BC012235.1 gb:D83073.1	115	33	100	82.67	25.21	570	957	727	751.33	112.38	9.09	5.53	18.76	668.67	5.806	0.022673	*	100	600	225	308.33	150.23	835	254	91	393.33	225.79	1.28	0.07	7.06	85	0.313	0.771827		386	29	96	170.33	109.55	561	675	323	519.67	103.69	3.05
1453752_at	ribosomal protein L17	BF453369	319195	gb:BF453369 /DB_XREF=gi:11519538 /DB_XREF=maa59b01.y1 /CLONE=IMAGE:3821112 /FEA=mRNA /CNT=14 /TID=Mm.5290.2 /TIER=ConsEnd /STK=0 /UG=Mm.5290 /LL=78977 /UG_GENE=Pop3-pending /UG_TITLE=popeye 3	146	94	136	125.33	15.93	539	469	669	559	58.59	4.46	3.41	5.92	433.67	7.142	0.012992	*	160	203	100	154.33	29.87	291	178	580	349.67	119.7	2.27	0.95	4.09	195.33	1.583	0.240534		134	120	137	130.33	5.24	426	576	497	499.67	43.32	3.83
1434944_at	dystrophia myotonica-protein kinase	AW108486	13400	gb:AW108486 /DB_XREF=gi:6079286 /DB_XREF=um21h05.x1 /CLONE=IMAGE:2225241 /FEA=EST /CNT=34 /TID=Mm.6529.2 /TIER=Stack /STK=22 /UG=Mm.6529 /LL=13400 /UG_GENE=Dm15 /UG_TITLE=dystrophia myotonica kinase, B15	791	633	392	605.33	116.01	414	389	499	434	33.29	-1.39	-0.94	-1.9	-171.33	-1.42	0.274892		646	497	393	512	73.42	441	517	346	434.67	49.46	-1.18	-0.86	-1.58	-77.33	-0.874	0.438102		912	974	1163	1016.33	75.49	443	436	241	373.33	66.2	-2.72
1418885_a_at	isocitrate dehydrogenase 3 (NAD+) beta	NM_130884	170718	gb:NM_130884.1 /DB_XREF=gi:18700023 /GEN=Idh3b /FEA=FLmRNA /CNT=130 /TID=Mm.29590.1 /TIER=FL+Stack /STK=16 /UG=Mm.29590 /LL=170718 /DEF=Mus musculus isocitrate dehydrogenase 3 (NAD+) beta (Idh3b), mRNA. /PROD=isocitrate dehydrogenase 3 (NAD+) beta /FL=gb:BC009022.1 gb:NM_130884.1 gb:AY035212.1	2227	3650	1742	2539.67	572.55	458	446	495	466.33	14.75	-5.45	-3.42	-7.5	-2073.33	-3.62	0.068419		1958	2038	1487	1827.67	171.89	493	500	377	456.67	39.88	-4	-3.23	-4.94	-1371	-7.77	0.01199	*	2039	1749	2548	2112	233.52	463	513	464	480	16.5	-4.4
1418252_at	peptidyl arginine deiminase, type II	NM_008812	18600	gb:NM_008812.1 /DB_XREF=gi:6679264 /GEN=Pdi2 /FEA=FLmRNA /CNT=76 /TID=Mm.2296.1 /TIER=FL+Stack /STK=27 /UG=Mm.2296 /LL=18600 /DEF=Mus musculus peptidyl arginine deiminase, type II (Pdi2), mRNA. /PROD=peptidyl arginine deiminase, type II /FL=gb:NM_008812.1 gb:D16580.1	815	447	1039	767	172.57	243	106	111	153.33	44.86	-5	-2.73	-10.29	-613.67	-3.442	0.062616		898	914	1652	1154.67	248.71	190	287	631	369.33	133.8	-3.13	-1.65	-8.05	-785.33	-2.781	0.067209		804	673	841	772.67	50.97	157	151	174	160.67	6.89	-4.81
1433491_at	erythrocyte protein band 4.1-like 2	BE951907	13822	gb:AV262885 /DB_XREF=gi:6250808 /DB_XREF=AV262885 /CLONE=4930432K05 /FEA=EST /CNT=264 /TID=Mm.814.1 /TIER=Stack /STK=12 /UG=Mm.814 /LL=52582 /UG_GENE=D10Ertd398e /UG_TITLE=DNA segment, Chr 10, ERATO Doi 398, expressed	263	228	253	248	10.41	490	669	626	595	53.95	2.4	2.02	2.81	347	6.316	0.020194	*	235	331	223	263	34.18	737	651	175	521	174.77	1.98	0.87	3.28	258	1.449	0.276014		301	357	90	249.33	81.29	498	504	464	488.67	12.45	1.96
1425576_at	S-adenosylhomocysteine hydrolase-like 1	BC018218	229709	gb:BC018218.1 /DB_XREF=gi:17390492 /FEA=FLmRNA /CNT=38 /TID=Mm.220328.1 /TIER=FL /STK=1 /UG=Mm.220328 /DEF=Mus musculus, S-adenosylhomocysteine hydrolase-like 1, clone MGC:18748 IMAGE:4007102, mRNA, complete cds. /PROD=S-adenosylhomocysteine hydrolase-like 1 /FL=gb:BC018218.1	108	261	123	164	48.69	466	533	525	508	21.13	3.1	2.07	6.07	344	6.481	0.009914	*	115	646	178	313	167.49	719	465	112	432	176	1.38	0.39	11.86	119	0.49	0.649988		420	184	157	253.67	83.53	405	508	270	394.33	68.91	1.55
1433758_at	nischarin	BB025231	64652	gb:BB025231 /DB_XREF=gi:15403453 /DB_XREF=BB025231 /CLONE=5330427C19 /FEA=EST /CNT=76 /TID=Mm.22330.4 /TIER=Stack /STK=63 /UG=Mm.22330 /LL=64652 /UG_GENE=Nisch /UG_TITLE=nischarin	979	1216	805	1000	119.11	603	684	568	618.33	34.35	-1.62	-1.28	-1.98	-381.67	-3.079	0.075265		890	1413	863	1055.33	179	602	495	391	496	60.91	-2.13	-1.46	-2.97	-559.33	-2.958	0.076316		1180	1414	1026	1206.67	112.8	307	456	309	357.33	49.34	-3.38
1454904_at	X-linked myotubular myopathy gene 1	BG976607	17772	gb:BG066923 /DB_XREF=gi:12549492 /DB_XREF=H3048E11-3 /CLONE=H3048E11 /FEA=EST /CNT=386 /TID=Mm.30502.2 /TIER=Stack /STK=10 /UG=Mm.30502 /LL=13803 /UG_GENE=Enc1 /UG_TITLE=ectodermal-neural cortex 1	432	498	380	436.67	34.14	260	210	294	254.67	24.39	-1.71	-1.4	-2.11	-182	-4.337	0.015253		774	975	905	884.67	58.91	339	259	209	269	37.86	-3.29	-2.59	-4.36	-615.67	-8.792	0.001846	*	512	491	185	396	105.67	221	216	172	203	15.57	-1.95
1454703_x_at	RNA, U22 small nucleolar	BF163381	83673	gb:BF163381 /DB_XREF=gi:11043635 /DB_XREF=601771740F1 /CLONE=IMAGE:3991137 /FEA=EST /CNT=73 /TID=Mm.28239.2 /TIER=Stack /STK=67 /UG=Mm.28239 /LL=83673 /UG_GENE=Rnu22 /UG_TITLE=RNA, U22 small nucleolar	418	143	345	302	82.25	55	148	73	92	28.48	-3.28	-1.6	-7.26	-210	-2.413	0.113063		337	353	286	325.33	20.2	38	87	48	57.67	14.95	-5.64	-3.89	-9.9	-267.67	-10.651	0.00067	*	347	321	443	370.33	37.1	146	119	99	121.33	13.62	-3.05
1424307_at	Rho GTPase activating protein 1	BC006592	228359	gb:BB825698 /DB_XREF=gi:17003941 /DB_XREF=BB825698 /CLONE=G830039D06 /FEA=FLmRNA /CNT=138 /TID=Mm.22413.1 /TIER=Stack /STK=9 /UG=Mm.22413 /UG_TITLE=Mus musculus, Similar to Rho GTPase activating protein 1, clone MGC:7050 IMAGE:3156467, mRNA, complete cds /FL=gb:BC006592.1	95	26	109	76.67	25.65	240	378	293	303.67	40.19	3.96	2.39	8.98	227	4.761	0.013196	*	109	245	116	156.67	44.21	282	188	81	183.67	58.06	1.17	0.52	2.47	27	0.37	0.731423		166	84	65	105	30.99	156	212	206	191.33	17.75	1.82
1451732_at	PRP4 pre-mRNA processing factor 4 homolog B (yeast)	U48737	19134	gb:BI453872 /DB_XREF=gi:15244528 /DB_XREF=603174745F1 /CLONE=IMAGE:5253994 /FEA=FLmRNA /CNT=108 /TID=Mm.10027.1 /TIER=ConsEnd /STK=0 /UG=Mm.10027 /LL=19134 /UG_GENE=Prpk /UG_TITLE=pre-mRNA protein kinase /FL=gb:U48737.1	71	89	84	81.33	5.36	205	211	186	200.67	7.54	2.47	2.19	2.81	119.33	12.901	0.000375	*	18	134	95	82.33	34.08	183	177	66	142	38.04	1.72	0.79	5.64	59.67	1.168	0.308301		136	126	176	146	15.28	236	131	229	198.67	33.89	1.36
1425908_at	guanine nucleotide binding protein, beta 1	BC003294	14688	gb:BC003294.1 /DB_XREF=gi:13097008 /FEA=FLmRNA /CNT=2 /TID=Mm.190621.1 /TIER=FL /STK=1 /UG=Mm.190621 /DEF=Mus musculus, clone MGC:7934 IMAGE:3583848, mRNA, complete cds. /PROD=Unknown (protein for MGC:7934) /FL=gb:BC003294.1	369	266	193	276	51.05	31	38	35	34.67	2.03	-7.96	-5.48	-10.59	-241.33	-4.723	0.041761	*	360	235	197	264	49.24	4	8	22	11.33	5.46	-23.29	-11.63	-113.35	-252.67	-5.1	0.034567	*	298	396	294	329.33	33.35	17	11	7	11.67	2.91	-28.23
1425324_x_at	immunoglobulin heavy chain 4 (serum IgG1)	AF466769	16017	gb:AF466769.1 /DB_XREF=gi:18568339 /FEA=FLmRNA /CNT=8 /TID=Mm.196085.2 /TIER=FL /STK=3 /UG=Mm.196085 /LL=16017 /UG_GENE=Igh-4 /DEF=Mus musculus monoclonal antibody BBK-2 heavy chain mRNA, complete cds. /PROD=monoclonal antibody BBK-2 heavy chain /FL=gb:AF466769.1 gb:BC002121.1 gb:M63551.1	8893	12638	9797	10442.7	1128.26	1316	1690	4006	2337.33	841.29	-4.47	-2.69	-11.07	-8105.33	-5.759	0.005713	*	5420	7823	7462	6901.67	748.13	7620	10680	10651	9650.33	1015.2	1.4	1.09	1.8	2748.67	2.18	0.100758		15176	9001	10690	11622.3	1842.52	11817	11722	10308	11282.3	487.94	-1.03
1435660_at	similar to RIKEN cDNA 5830484A20	BB548008	545340	gb:BB548008 /DB_XREF=gi:16447630 /DB_XREF=BB548008 /CLONE=E230002F20 /FEA=EST /CNT=28 /TID=Mm.197519.2 /TIER=Stack /STK=14 /UG=Mm.197519 /UG_TITLE=Mus musculus, clone MGC:8305 IMAGE:3593825, mRNA, complete cds	439	314	419	390.67	38.77	166	103	82	117	25.24	-3.34	-2.34	-5.3	-273.67	-5.916	0.006506	*	236	383	319	312.67	42.55	30	72	104	68.67	21.43	-4.55	-2.79	-9.57	-244	-5.121	0.014978	*	478	414	348	413.33	37.53	38	84	73	65	13.87	-6.36
1422640_at	protocadherin beta 9	NM_053134	93880	gb:NM_053134.1 /DB_XREF=gi:16716434 /GEN=Pcdhb9 /FEA=FLmRNA /CNT=35 /TID=Mm.125898.1 /TIER=FL+Stack /STK=23 /UG=Mm.125898 /LL=93880 /DEF=Mus musculus protocadherin beta 9 (Pcdhb9), mRNA. /PROD=protocadherin beta 9 /FL=gb:NM_053134.1 gb:AY013791.1	28	11	22	20.33	4.98	85	165	95	115	25.17	5.66	3.24	10.26	94.67	3.69	0.058985		20	21	28	23	2.52	128	144	76	116	20.53	5.04	3.45	6.97	93	4.497	0.043588		17	33	8	19.33	7.31	166	160	171	165.67	3.18	8.57
1420854_at	elastin	BB229377	13717	gb:NM_007925.1 /DB_XREF=gi:6679636 /GEN=Eln /FEA=FLmRNA /CNT=145 /TID=Mm.111845.1 /TIER=FL /STK=2 /UG=Mm.111845 /LL=13717 /DEF=Mus musculus elastin (Eln), mRNA. /PROD=elastin /FL=gb:U08210.1 gb:NM_007925.1	29	63	19	37	13.32	28	349	327	234.67	103.53	6.34	1.64	17.89	197.67	1.894	0.194689		19	18	67	34.67	16.17	233	144	73	150	46.29	4.33	1.75	19.28	115.33	2.352	0.118223		37	78	25	46.67	16.05	333	160	255	249.33	50.02	5.34
1420927_at	beta galactoside alpha 2,6 sialyltransferase 1	BG075800	20440	gb:NM_009175.1 /DB_XREF=gi:6677952 /GEN=Siat1 /FEA=FLmRNA /CNT=96 /TID=Mm.149029.1 /TIER=FL /STK=2 /UG=Mm.149029 /LL=20440 /DEF=Mus musculus sialyltransferase 1 (beta-galactoside alpha-2,6-sialyltransferase) (Siat1), mRNA. /PROD=sialyltransferase 1 /FL=gb:NM_009175.1 gb:D16106.1	98	114	57	89.67	16.97	513	741	653	635.67	66.39	7.09	5.09	10.61	546	7.968	0.010662	*	72	572	183	275.67	151.59	782	592	63	479	215.11	1.74	0.4	18.71	203.33	0.773	0.487379		522	101	79	234	144.14	654	501	323	492.67	95.64	2.11
1451658_a_at	polymerase (RNA) III (DNA directed) polypeptide C	BC026793	74414	gb:BC026793.1 /DB_XREF=gi:20070908 /FEA=FLmRNA /CNT=5 /TID=Mm.41154.1 /TIER=FL /STK=3 /UG=Mm.41154 /LL=74414 /UG_GENE=4933407E01Rik /DEF=Mus musculus, Similar to RIKEN cDNA 4933407E01 gene, clone MGC:25832 IMAGE:4168218, mRNA, complete cds. /PROD=Similar to RIKEN cDNA 4933407E01 gene /FL=gb:BC026793.1	35	77	34	48.67	14.17	227	370	290	295.67	41.38	6.08	3.79	11.98	247	5.647	0.018307	*	38	215	127	126.67	51.1	407	343	30	260	116.47	2.05	0.5	6.83	133.33	1.048	0.377977		189	72	18	93	50.47	248	264	167	226.33	30.02	2.43
1422411_s_at	eosinophil-associated, ribonuclease A family, member 1 /// eosinophil-associated, ribonuclease A family, member 2 /// eosinophil-associated, ribonuclease A family, member 3 /// eosinophil-associated, ribonuclease A family, member 12	NM_017388	13586 /// 13587 /// 503845 /// 53876	gb:NM_017388.1 /DB_XREF=gi:8393282 /GEN=Ear3 /FEA=FLmRNA /CNT=1 /TID=Mm.195444.1 /TIER=FL /STK=1 /UG=Mm.195444 /LL=53876 /DEF=Mus musculus eosinophil-associated ribonuclease 3 (Ear3), mRNA. /PROD=eosinophil-associated ribonuclease 3 /FL=gb:NM_017388.1	32	49	114	65	24.99	298	289	306	297.67	4.91	4.58	2.8	12.46	232.67	9.137	0.009258	*	21	64	53	46	12.9	341	235	151	242.33	54.97	5.27	2.89	10.49	196.33	3.477	0.063373		50	61	47	52.67	4.26	247	344	176	255.67	48.69	4.85
1450821_at	p300/CBP-associated factor	NM_020005	18519	gb:NM_020005.1 /DB_XREF=gi:9910479 /GEN=Pcaf /FEA=FLmRNA /CNT=23 /TID=Mm.38756.1 /TIER=FL /STK=0 /UG=Mm.38756 /LL=18519 /DEF=Mus musculus p300CBP-associated factor (Pcaf), mRNA. /PROD=p300CBP-associated factor /FL=gb:NM_020005.1 gb:AF254442.1	53	55	49	52.33	1.76	203	199	196	199.33	2.03	3.81	3.6	4.04	147	54.699	1e-06	*	21	225	151	132.33	59.62	210	209	36	151.67	57.83	1.15	0.38	4.71	19.33	0.233	0.827392		157	71	21	83	39.72	61	169	154	128	33.78	1.54
1438824_at	solute carrier family 20, member 1	BB465699	20515	gb:BB465699 /DB_XREF=gi:16427124 /DB_XREF=BB465699 /CLONE=D230004H07 /FEA=EST /CNT=10 /TID=Mm.16757.3 /TIER=Stack /STK=9 /UG=Mm.16757 /LL=20515 /UG_GENE=Slc20a1 /UG_TITLE=solute carrier family 20, member 1	247	312	137	232	51.07	6	52	30	29.33	13.28	-7.91	-3.85	-31.68	-202.67	-3.84	0.050212		240	270	180	230	26.46	39	15	21	25	7.21	-9.2	-5.9	-17.84	-205	-7.476	0.011716	*	342	334	138	271.33	66.71	146	40	30	72	37.11	-3.77
1419112_at	nemo like kinase	NM_008702	18099	gb:NM_008702.1 /DB_XREF=gi:6679071 /GEN=Nlk /FEA=FLmRNA /CNT=58 /TID=Mm.9001.1 /TIER=FL+Stack /STK=13 /UG=Mm.9001 /LL=18099 /DEF=Mus musculus nemo like kinase (Nlk), mRNA. /PROD=nemo like kinase /FL=gb:NM_008702.1 gb:AF036332.1	283	84	258	208.33	62.58	672	689	615	658.67	22.38	3.16	2.11	6.26	450.33	6.776	0.011391	*	217	198	219	211.33	6.69	537	507	696	580	58.64	2.74	2.27	3.23	368.67	6.246	0.023178	*	231	170	150	183.67	24.36	369	471	275	371.67	56.6	2.02
1425146_at	RIKEN cDNA 2410075B13 gene	BC024536	223648	gb:BC024536.1 /DB_XREF=gi:19353613 /FEA=FLmRNA /CNT=39 /TID=Mm.17610.1 /TIER=FL /STK=5 /UG=Mm.17610 /LL=78652 /UG_GENE=2410075B13Rik /DEF=Mus musculus, clone MGC:37569 IMAGE:4988004, mRNA, complete cds. /PROD=Unknown (protein for MGC:37569) /FL=gb:BC024536.1	118	28	141	95.67	34.48	137	103	73	104.33	18.49	1.09	0.61	2.75	8.67	0.222	0.838635		140	213	107	153.33	31.32	103	126	120	116.33	6.89	-1.32	-0.87	-1.79	-37	-1.154	0.358765		181	119	171	157	19.22	24	48	73	48.33	14.15	-3.25
1419168_at	mitogen-activated protein kinase 6	BC024684	50772	gb:NM_015806.1 /DB_XREF=gi:7657323 /GEN=Mapk6 /FEA=FLmRNA /CNT=87 /TID=Mm.18856.1 /TIER=FL+Stack /STK=12 /UG=Mm.18856 /LL=50772 /DEF=Mus musculus mitogen-activated protein kinase 6 (Mapk6), mRNA. /PROD=mitogen-activated protein kinase 6 /FL=gb:NM_015806.1 gb:AF132850.1	63	19	63	48.33	14.67	242	280	267	263	11.15	5.44	3.6	10.89	214.67	11.651	0.000453	*	10	36	43	29.67	10.04	233	27	13	91	71.11	3.07	0	9.8	61.33	0.854	0.480088		16	99	11	42	28.54	90	134	149	124.33	17.7	2.96
1419606_a_at	troponin T1, skeletal, slow	NM_011618	21955	gb:NM_011618.1 /DB_XREF=gi:6755840 /GEN=Tnnt1 /FEA=FLmRNA /CNT=15 /TID=Mm.711.1 /TIER=FL+Stack /STK=8 /UG=Mm.711 /LL=21955 /DEF=Mus musculus troponin T1, skeletal, slow (Tnnt1), mRNA. /PROD=troponin T1, skeletal, slow /FL=gb:NM_011618.1 gb:U92883.1 gb:AF020946.1	10	201	41	84	59.18	71	232	168	157	46.8	1.87	0.67	100000000	73	0.968	0.390766		49	8	13	23.33	12.91	212	182	95	163	35.09	6.99	3.18	78.42	139.67	3.736	0.044457	*	44	143	62	83	30.45	272	132	170	191.33	41.8	2.31
1438511_a_at	RIKEN cDNA 1190002H23 gene	BB408123	66214	gb:BB408123 /DB_XREF=gi:9227519 /DB_XREF=BB408123 /CLONE=C430004L05 /FEA=EST /CNT=12 /TID=Mm.29811.2 /TIER=Stack /STK=10 /UG=Mm.29811 /LL=66214 /UG_GENE=1190002H23Rik /UG_TITLE=RIKEN cDNA 1190002H23 gene	458	620	265	447.67	102.61	186	163	132	160.33	15.65	-2.79	-1.7	-4.03	-287.33	-2.768	0.104166		361	346	341	349.33	6.01	107	207	114	142.67	32.23	-2.45	-1.78	-3.9	-206.67	-6.304	0.020511		389	306	349	348	23.97	198	154	183	178.33	12.91	-1.95
1424838_at	RIKEN cDNA A330049M08 gene	BC005730	230822	gb:BC005730.1 /DB_XREF=gi:13543103 /FEA=FLmRNA /CNT=22 /TID=Mm.35548.1 /TIER=FL+Stack /STK=14 /UG=Mm.35548 /DEF=Mus musculus, clone MGC:11811 IMAGE:3595770, mRNA, complete cds. /PROD=Unknown (protein for MGC:11811) /FL=gb:BC005730.1	40	23	74	45.67	14.99	218	246	238	234	8.33	5.12	3.31	11.16	188.33	10.982	0.001338	*	56	101	101	86	15	310	108	127	181.67	64.4	2.11	0.86	3.75	95.67	1.447	0.273298		84	18	44	48.67	19.19	53	62	106	73.67	16.37	1.51
1449554_at	transducin-like enhancer of split 3, homolog of Drosophila E(spl)	NM_009389	21887	gb:NM_009389.1 /DB_XREF=gi:6678360 /GEN=Tle3 /FEA=FLmRNA /CNT=130 /TID=Mm.24255.1 /TIER=FL /STK=7 /UG=Mm.24255 /LL=21887 /DEF=Mus musculus transducin-like enhancer of split 3, homolog of Drosophila E(spl) (Tle3), mRNA. /PROD=transducin-like enhancer of split 3, homolog ofDrosophila E(spl) /FL=gb:NM_009389.1	117	210	183	170	27.62	428	527	444	466.33	30.68	2.74	2.11	3.8	296.33	7.178	0.00208	*	73	323	220	205.33	72.54	453	378	130	320.33	97.6	1.56	0.68	4.03	115	0.946	0.401975		236	175	81	164	45.08	425	396	325	382	29.7	2.33
1428114_at	solute carrier family 14 (urea transporter), member 1	AW556396	108052	gb:AW556396 /DB_XREF=gi:7201825 /DB_XREF=L0267G02-3 /CLONE=L0267G02 /FEA=mRNA /CNT=128 /TID=Mm.33832.1 /TIER=Stack /STK=108 /UG=Mm.33832 /LL=70682 /UG_GENE=3021401A05Rik /UG_TITLE=RIKEN cDNA 3021401A05 gene	100	120	115	111.67	6.01	277	319	264	286.67	16.6	2.57	2.25	2.92	175	9.914	0.00443	*	179	142	124	148.33	16.19	275	323	278	292	15.52	1.97	1.63	2.44	143.67	6.405	0.00307		63	118	75	85.33	16.7	154	171	230	185	23.03	2.17
1418778_at	RIKEN cDNA 9030408N13 gene	NM_025779	66815	gb:NM_025779.1 /DB_XREF=gi:13385247 /GEN=9030408N13Rik /FEA=FLmRNA /CNT=27 /TID=Mm.31056.1 /TIER=FL+Stack /STK=18 /UG=Mm.31056 /LL=66815 /DEF=Mus musculus RIKEN cDNA 9030408N13 gene (9030408N13Rik), mRNA. /PROD=RIKEN cDNA 9030408N13 gene /FL=gb:NM_025779.1	37	15	47	33	9.45	176	114	196	162	24.68	4.91	3.03	9.59	129	4.88	0.023267	*	72	74	57	67.67	5.36	117	126	122	121.67	2.6	1.8	1.58	2.08	54	9.056	0.003283		85	46	61	64	11.36	214	190	156	186.67	16.83	2.92
1426333_a_at	inhibitor of kappaB kinase beta	AF026524	16150	gb:AF026524.1 /DB_XREF=gi:3213210 /GEN=IKKbeta /FEA=FLmRNA /CNT=3 /TID=Mm.28269.2 /TIER=FL /STK=0 /UG=Mm.28269 /LL=16150 /DEF=Mus musculus IKB kinase beta (IKKbeta) mRNA, complete cds. /PROD=IKB kinase beta /FL=gb:AF026524.1	257	153	185	198.33	30.75	633	758	642	677.67	40.25	3.42	2.66	4.65	479.33	9.463	0.000954	*	298	424	264	328.67	48.67	594	323	277	398	98.9	1.21	0.69	1.89	69.33	0.629	0.575158		488	197	119	268	112.28	328	444	345	372.33	36.17	1.39
1419327_at	expressed sequence AA415817	NM_053181	94184	gb:NM_053181.1 /DB_XREF=gi:16716470 /GEN=AA415817 /FEA=FLmRNA /CNT=32 /TID=Mm.22635.1 /TIER=FL+Stack /STK=11 /UG=Mm.22635 /LL=94184 /DEF=Mus musculus expressed sequence AA415817 (AA415817), mRNA. /PROD=KIAA0251 hypothetical protein /FL=gb:NM_053181.1 gb:BC005541.1	85	180	68	111	34.85	1601	1408	1547	1518.67	57.49	13.68	8.97	28.34	1407.67	20.94	0.000128	*	93	157	102	117.33	20	1471	1724	3248	2147.67	554.99	18.3	10.03	29.7	2030.33	3.656	0.067084		136	123	113	124	6.66	1419	1634	1401	1484.67	74.85	11.97
1450136_at	CD38 antigen	NM_007646	12494	gb:NM_007646.1 /DB_XREF=gi:6680881 /GEN=Cd38 /FEA=FLmRNA /CNT=17 /TID=Mm.97734.1 /TIER=FL /STK=2 /UG=Mm.97734 /LL=12494 /DEF=Mus musculus CD38 antigen (Cd38), mRNA. /PROD=CD38 antigen /FL=gb:L11332.1 gb:NM_007646.1	85	86	54	75	10.5	419	466	403	429.33	18.91	5.72	4.59	7.5	354.33	16.383	0.000389	*	67	253	112	144	56.03	464	364	73	300.33	117.28	2.09	0.68	6.39	156.33	1.203	0.318877		459	100	59	206	127.05	397	292	298	329	34.04	1.6
1416755_at	DnaJ (Hsp40) homolog, subfamily B, member 1	AK002290	81489	gb:NM_018808.1 /DB_XREF=gi:9055241 /GEN=Dnajb1 /FEA=FLmRNA /CNT=181 /TID=Mm.2982.1 /TIER=FL+Stack /STK=71 /UG=Mm.2982 /LL=81489 /DEF=Mus musculus DnaJ (Hsp40) homolog, subfamily B, member 1 (Dnajb1), mRNA. /PROD=DnaJ (Hsp40) homolog, subfamily B, member 1 /FL=gb:AB028272.1 gb:BC012962.1 gb:NM_018808.1	2239	1257	1508	1668	294.55	1102	1043	1514	1219.67	148.15	-1.37	-0.93	-1.92	-448.33	-1.36	0.268463		2538	1278	2910	2242	493.82	662	723	805	730	41.43	-3.07	-1.94	-4.25	-1512	-3.051	0.091138		1120	2183	1519	1607.33	310.02	2320	2809	1657	2262	333.82	1.41
1419620_at	pituitary tumor-transforming 1	NM_013917	30939	gb:NM_013917.1 /DB_XREF=gi:7305426 /GEN=Pttg1 /FEA=FLmRNA /CNT=15 /TID=Mm.6856.1 /TIER=FL+Stack /STK=8 /UG=Mm.6856 /LL=30939 /DEF=Mus musculus pituitary tumor-transforming 1 (Pttg1), mRNA. /PROD=pituitary tumor-transforming 1 /FL=gb:AF071209.1 gb:NM_013917.1	347	302	238	295.67	31.62	59	141	40	80	30.99	-3.7	-2.17	-10.27	-215.67	-4.871	0.008223	*	209	199	130	179.33	24.84	67	78	79	74.67	3.84	-2.4	-1.83	-3.01	-104.67	-4.165	0.04896		311	220	281	270.67	26.77	61	22	34	39	11.53	-6.94
1416468_at	aldehyde dehydrogenase family 1, subfamily A1	NM_013467	11668	gb:NM_013467.1 /DB_XREF=gi:7304880 /GEN=Aldh1a1 /FEA=FLmRNA /CNT=197 /TID=Mm.4514.1 /TIER=FL+Stack /STK=87 /UG=Mm.4514 /LL=11668 /DEF=Mus musculus aldehyde dehydrogenase family 1, subfamily A1 (Aldh1a1), mRNA. /PROD=alcohol dehydrogenase family 1, subfamily A1 /FL=gb:NM_013467.1 gb:M74570.1	229	136	213	192.67	28.71	45	28	14	29	8.96	-6.64	-4.03	-13.89	-163.67	-5.442	0.021506	*	86	117	193	132	31.79	11	36	75	40.67	18.62	-3.25	-1.52	-13.48	-91.33	-2.479	0.083343		423	330	116	289.67	90.89	12	18	32	20.67	5.93	-14.02
1455058_at	myotubularin related protein 9	BM118290	210376	gb:BM118290 /DB_XREF=gi:17081308 /DB_XREF=L0863H05-3 /CLONE=L0863H05 /FEA=EST /CNT=71 /TID=Mm.6128.1 /TIER=Stack /STK=11 /UG=Mm.6128 /LL=105422 /UG_GENE=AA516943 /UG_TITLE=expressed sequence AA516943	680	653	664	665.67	7.84	1731	1449	1422	1534	98.81	2.3	2.06	2.55	868.33	8.761	0.012296	*	604	592	504	566.67	31.52	1287	1229	1147	1221	40.61	2.15	1.94	2.4	654.33	12.727	0.000311		716	687	646	683	20.31	1382	1518	2056	1652	205.78	2.42
1422128_at	ribosomal protein L14	NM_025974	67115	gb:NM_025974.1 /DB_XREF=gi:13385471 /GEN=3100001N19Rik /FEA=FLmRNA /CNT=6 /TID=Mm.43749.1 /TIER=FL /STK=1 /UG=Mm.43749 /LL=67115 /DEF=Mus musculus RIKEN cDNA 3100001N19 gene (3100001N19Rik), mRNA. /PROD=RIKEN cDNA 3100001N19 /FL=gb:NM_025974.1	198	302	218	239.33	31.86	401	458	489	449.33	25.77	1.88	1.5	2.44	210	5.125	0.007696		216	111	175	167.33	30.55	394	512	589	498.33	56.7	2.98	2.13	4.42	331	5.139	0.013478	*	194	240	177	203.67	18.82	539	461	507	502.33	22.64	2.47
1456635_at	gb:AW909306 /DB_XREF=gi:8074542 /DB_XREF=uf46h05.x1 /CLONE=IMAGE:1514457 /FEA=EST /CNT=16 /TID=Mm.220944.3 /TIER=Stack /STK=8 /UG=Mm.220944 /LL=78814 /UG_GENE=5031415C07Rik /UG_TITLE=RIKEN cDNA 5031415C07 gene	AW909306		gb:AW909306 /DB_XREF=gi:8074542 /DB_XREF=uf46h05.x1 /CLONE=IMAGE:1514457 /FEA=EST /CNT=16 /TID=Mm.220944.3 /TIER=Stack /STK=8 /UG=Mm.220944 /LL=78814 /UG_GENE=5031415C07Rik /UG_TITLE=RIKEN cDNA 5031415C07 gene	40	113	36	63	25.03	1216	1146	936	1099.33	84.13	17.45	10.34	50.56	1036.33	11.807	0.003805	*	41	52	13	35.33	11.61	1112	985	1234	1110.33	71.88	31.42	20.07	68.71	1075	14.763	0.003688	*	114	81	23	72.67	26.6	1590	1870	1875	1778.33	94.18	24.47
1426165_a_at	caspase 3	D86352	12367	gb:D86352.1 /DB_XREF=gi:2317649 /FEA=FLmRNA /CNT=1 /TID=Mm.34405.2 /TIER=FL /STK=1 /UG=Mm.34405 /LL=12367 /UG_GENE=Casp3 /DEF=Mouse mRNA for CPP32, complete cds. /PROD=CPP32 /FL=gb:D86352.1	50	21	59	43.33	11.46	144	106	193	147.67	25.18	3.41	2.09	6.32	104.33	3.771	0.036867	*	26	165	82	91	40.38	193	57	57	102.33	45.33	1.12	0.28	4.53	11.33	0.187	0.861107		148	26	33	69	39.55	107	125	155	129	14	1.87
1448531_at	lamin B2	NM_010722	16907	gb:NM_010722.1 /DB_XREF=gi:6754557 /GEN=Lmnb2 /FEA=FLmRNA /CNT=104 /TID=Mm.7362.1 /TIER=FL+Stack /STK=63 /UG=Mm.7362 /LL=16907 /DEF=Mus musculus lamin B2 (Lmnb2), mRNA. /PROD=lamin B2 /FL=gb:NM_010722.1	155	115	174	148	17.39	183	16	131	110	49.34	-1.35	-0.74	-5.16	-38	-0.726	0.529833		115	130	146	130.33	8.95	140	16	130	95.33	39.77	-1.37	-0.8	-4.37	-35	-0.859	0.473801		194	116	120	143.33	25.36	33	16	16	21.67	5.67	-6.62
1425367_at	integrin alpha L	AF065902	16408	gb:AF065902.1 /DB_XREF=gi:4587849 /GEN=Itgal /FEA=FLmRNA /CNT=16 /TID=Mm.1618.1 /TIER=FL /STK=2 /UG=Mm.1618 /LL=16408 /DEF=Mus musculus strain DBA2J integrin alpha L (Itgal) mRNA, complete cds. /PROD=integrin alpha L /FL=gb:AF065901.1 gb:M60778.1 gb:AF065902.1	219	213	215	215.67	1.76	784	658	702	714.67	36.92	3.31	3.03	3.6	499	13.5	0.005346	*	160	504	288	317.33	100.38	540	374	171	361.67	106.7	1.14	0.52	2.6	44.33	0.303	0.777314		513	178	175	288.67	112.17	554	548	358	486.67	64.36	1.69
1416515_at	fascin homolog 1, actin bundling protein (Strongylocentrotus) purpuratus)	NM_007984	14086	gb:BE952057 /DB_XREF=gi:10592039 /DB_XREF=UI-M-CD0-ayi-c-03-0-UI.s1 /CLONE=UI-M-CD0-ayi-c-03-0-UI /FEA=FLmRNA /CNT=205 /TID=Mm.13194.1 /TIER=Stack /STK=22 /UG=Mm.13194 /LL=14086 /UG_GENE=Fscn1 /UG_TITLE=fascin homolog 1 (actin bundling protein, Strongylocentrotus purpuratus) /FL=gb:NM_007984.1 gb:L33726.1	97	20	85	67.33	23.92	894	783	968	881.67	53.76	13.09	8.15	31.61	814.33	13.84	0.00124	*	77	977	620	558	261.65	923	391	35	449.67	258.02	-1.24	-0.25	-22.47	-108.33	-0.295	0.78281		540	11	63	204.67	168.34	242	399	368	336.33	48.01	1.64
1426200_at	Immunoglobulin lambda chain, mAb 667	AY058910	384422	gb:AY058910.1 /DB_XREF=gi:16902045 /FEA=FLmRNA /CNT=1 /TID=Mm.220159.1 /TIER=FL /STK=1 /UG=Mm.220159 /DEF=Mus musculus anti-HLA class II antibody F3.3 kappa light chain variable region mRNA, complete cds. /PROD=anti-HLA class II antibody F3.3 kappa lightchain variable region /FL=gb:AY058910.1	178	856	207	413.67	221.33	133	335	266	244.67	59.28	-1.69	-0.2	-3.82	-169	-0.738	0.529079		65	94	112	90.33	13.69	544	320	158	340.67	111.91	3.77	1.69	6.35	250.33	2.22	0.152851		424	371	126	307	91.78	903	1053	1587	1181	207.57	3.85
1450051_at	alpha thalassemia/mental retardation syndrome X-linked homolog (human)	BB825830	22589	gb:BB825830 /DB_XREF=gi:17004073 /DB_XREF=BB825830 /CLONE=G830039N23 /FEA=FLmRNA /CNT=165 /TID=Mm.10141.1 /TIER=Stack /STK=31 /UG=Mm.10141 /LL=22589 /UG_GENE=Xnp /UG_TITLE=X-linked nuclear protein /FL=gb:NM_009530.1 gb:AF026032.1	70	63	57	63.33	3.76	38	280	202	173.33	71.31	2.74	0.88	4.64	110	1.54	0.262718		40	92	105	79	19.86	200	181	59	146.67	44.18	1.86	0.87	3.61	67.67	1.397	0.263587		39	66	37	47.33	9.35	117	142	194	151	22.68	3.19
1421448_at	GTPase activating RANGAP domain-like 1	NM_019994	56784	gb:NM_019994.1 /DB_XREF=gi:9910325 /GEN=Tulip1-pending /FEA=FLmRNA /CNT=9 /TID=Mm.154667.1 /TIER=FL /STK=2 /UG=Mm.154667 /LL=56784 /DEF=Mus musculus tuberin-like protein 1 (Tulip1-pending), mRNA. /PROD=tuberin-like protein 1 /FL=gb:NM_019994.1 gb:AB032400.1	173	189	166	176	6.81	511	488	462	487	14.15	2.77	2.56	3	311	19.802	0.000363	*	151	379	206	245.33	68.69	478	398	143	339.67	101.01	1.38	0.65	2.87	94.33	0.772	0.488468		341	145	61	182.33	82.96	395	367	443	401.67	22.19	2.2
1452907_at	galactosylceramidase	AK010101	14420	gb:AK010101.1 /DB_XREF=gi:12845310 /FEA=mRNA /CNT=36 /TID=Mm.141399.1 /TIER=Stack /STK=22 /UG=Mm.141399 /LL=69651 /UG_GENE=2310068B06Rik /UG_TITLE=RIKEN cDNA 2310068B06 gene /DEF=Mus musculus adult male tongue cDNA, RIKEN full-length enriched library, clone:2310068B06:unclassifiable transcript, full insert sequence.	43	89	25	52.33	19.06	275	357	406	346	38.21	6.61	3.96	16.66	293.67	6.877	0.006742	*	31	56	41	42.67	7.26	340	307	228	291.67	33.23	6.84	4.95	9.89	249	7.321	0.014061	*	54	40	30	41.33	6.96	253	327	354	311.33	30.19	7.53
1426127_x_at	killer cell lectin-like receptor, subfamily A, member 18	AF288377	93970	gb:AF288377.1 /DB_XREF=gi:9716699 /FEA=FLmRNA /CNT=1 /TID=Mm.16749.1 /TIER=FL /STK=1 /UG=Mm.16749 /LL=93970 /UG_GENE=Klra18 /DEF=Mus musculus lectin-related NK cell receptor LY49R mRNA, complete cds. /PROD=lectin-related NK cell receptor LY49R /FL=gb:AF288377.1	208	25	163	132	55.05	89	19	26	44.67	22.26	-2.96	-0.82	-17.19	-87.33	-1.471	0.249605		291	275	319	295	12.86	93	8	3	34.67	29.2	-8.51	-3.55	-100000000	-260.33	-8.159	0.005284	*	246	112	124	160.67	42.81	18	86	24	42.67	21.74	-3.77
1421987_at	3'-phosphoadenosine 5'-phosphosulfate synthase 2	BF786072	23972	gb:AF085144.1 /DB_XREF=gi:4038345 /GEN=Atpsk2 /FEA=FLmRNA /CNT=17 /TID=Mm.27646.1 /TIER=FL /STK=1 /UG=Mm.27646 /LL=23972 /DEF=Mus musculus ATP sulfurylaseAPS kinase 2 (Atpsk2) mRNA, complete cds. /PROD=ATP sulfurylaseAPS kinase 2 /FL=gb:AF085144.1 gb:AF052453.1 gb:NM_011864.1	51	21	45	39	9.17	293	240	207	246.67	25.05	6.32	4.34	10.53	207.67	7.786	0.007908	*	57	154	87	99.33	28.67	323	200	220	247.67	38.11	2.49	1.53	4.91	148.33	3.11	0.039632		104	19	51	58	24.79	264	141	183	196	36.1	3.38
1421832_at	twisted gastrulation homolog 1 (Drosophila)	BC004850	65960	gb:BC004850.1 /DB_XREF=gi:13436043 /FEA=FLmRNA /CNT=161 /TID=Mm.10153.1 /TIER=FL /STK=1 /UG=Mm.10153 /LL=65960 /UG_GENE=Twg-pending /DEF=Mus musculus, twisted gastrulation protein, clone MGC:6913 IMAGE:2810960, mRNA, complete cds. /PROD=twisted gastrulation protein /FL=gb:BC004850.1 gb:NM_023053.1	42	14	42	32.67	9.33	274	156	284	238	41.1	7.29	4.37	14.33	205.33	4.872	0.032497	*	52	242	114	136	55.94	334	267	12	204.33	98.09	1.5	0.3	5.24	68.33	0.605	0.5856		197	16	45	86	56.13	154	173	158	161.67	5.78	1.88
1427065_at	RIKEN cDNA 4933439F18 gene	AJ404329	66771	gb:BG071151 /DB_XREF=gi:12553720 /DB_XREF=H3095C06-3 /CLONE=H3095C06 /FEA=mRNA /CNT=38 /TID=Mm.29950.2 /TIER=Stack /STK=20 /UG=Mm.29950 /LL=66771 /UG_GENE=4933439F18Rik /UG_TITLE=RIKEN cDNA 4933439F18 gene	147	46	161	118	36.23	200	114	96	136.67	32.09	1.16	0.61	2.5	18.67	0.386	0.719617		165	202	194	187	11.24	109	200	194	167.67	29.38	-1.12	-0.85	-1.59	-19.33	-0.615	0.588881		212	106	151	156.33	30.72	143	153	114	136.67	11.7	-1.14
1449964_a_at	malonyl-CoA decarboxylase	NM_019966	56690	gb:NM_019966.1 /DB_XREF=gi:9910433 /GEN=Mlycd /FEA=FLmRNA /CNT=8 /TID=Mm.20260.1 /TIER=FL /STK=3 /UG=Mm.20260 /LL=56690 /DEF=Mus musculus malonyl-CoA decarboxylase (Mlycd), mRNA. /PROD=malonyl-CoA decarboxylase /FL=gb:NM_019966.1	325	288	396	336.33	31.69	2125	1666	1861	1884	133	5.6	4.63	6.85	1547.67	11.32	0.005189	*	385	464	336	395	37.29	1765	1358	1129	1417.33	185.98	3.59	2.71	4.65	1022.33	5.39	0.027611	*	543	262	505	436.67	88.02	1106	2380	1777	1754.33	367.95	4.02
1425436_x_at	killer cell lectin-like receptor, subfamily A, member 3	U49865	16634	gb:U49865.1 /DB_XREF=gi:1230618 /GEN=5E6Ly-49C /FEA=FLmRNA /CNT=4 /TID=Mm.196054.2 /TIER=FL /STK=2 /UG=Mm.196054 /LL=16634 /DEF=Mus musculus 5E6 (5E6Ly-49C) mRNA, complete cds. /PROD=5E6 /FL=gb:U49865.1 gb:U49868.1 gb:U09739.1	385	345	353	361	12.22	787	785	657	743	43	2.06	1.84	2.29	382	8.545	0.008383		383	697	353	477.67	110.01	779	817	533	709.67	89.01	1.49	1	2.47	232	1.639	0.179549		315	279	314	302.67	11.84	795	874	996	888.33	58.46	2.94
1419744_at	histocompatibility 2, class II, locus Mb2	NM_010388	15000	gb:NM_010388.1 /DB_XREF=gi:6754123 /GEN=H2-DMb2 /FEA=FLmRNA /CNT=21 /TID=Mm.195060.1 /TIER=FL /STK=6 /UG=Mm.195060 /LL=15000 /DEF=Mus musculus histocompatibility 2, class II, locus Mb2 (H2-DMb2), mRNA. /PROD=histocompatibility 2, class II, locus Mb2 /FL=gb:NM_010388.1 gb:U35334.1 gb:U35338.1 gb:U35337.1 gb:U35336.1 gb:U35335.1	1362	1443	1666	1490.33	90.89	2072	2231	2227	2176.67	52.35	1.46	1.32	1.63	686.33	6.543	0.005958		872	1000	493	788.33	152.22	2214	2387	2036	2212.33	101.33	2.81	2.11	4.14	1424	7.787	0.002543	*	1491	1362	1246	1366.33	70.76	2036	1859	2409	2101.33	162.1	1.54
1422259_a_at	chemokine (C-C motif) receptor 5	X94151	12774	gb:NM_009917.1 /DB_XREF=gi:6753467 /GEN=Cmkbr5 /FEA=FLmRNA /CNT=2 /TID=Mm.14302.1 /TIER=FL /STK=1 /UG=Mm.14302 /LL=12774 /DEF=Mus musculus chemokine (C-C) receptor 5 (Cmkbr5), mRNA. /PROD=chemokine (C-C) receptor 5 /FL=gb:NM_009917.1	31	14	40	28.33	7.62	122	193	133	149.33	22.06	5.27	3.32	9.79	121	5.184	0.022154	*	39	80	24	47.67	16.74	182	190	58	143.33	42.73	3.01	1.34	7.68	95.67	2.085	0.142297		79	41	38	52.67	13.2	273	171	271	238.33	33.67	4.53
1436357_at	6 days neonate spleen cDNA, RIKEN full-length enriched library, clone:F430010L17 product:hypothetical protein, full insert sequence	AI875680		gb:AI875680 /DB_XREF=gi:5549729 /DB_XREF=uk51d03.x1 /CLONE=IMAGE:1972517 /FEA=EST /CNT=20 /TID=Mm.34832.2 /TIER=Stack /STK=9 /UG=Mm.34832 /LL=66988 /UG_GENE=Lap3 /UG_TITLE=leucine aminopeptidase 3	480	448	390	439.33	26.34	536	310	227	357.67	92.33	-1.23	-0.85	-2.15	-81.67	-0.851	0.473611		678	749	633	686.67	33.77	262	306	320	296	17.47	-2.32	-2.05	-2.64	-390.67	-10.276	0.001967	*	603	410	536	516.33	56.58	238	155	200	197.67	23.99	-2.61
1426136_x_at	killer cell lectin-like receptor subfamily A, member 21	AF288380	93968	gb:AF288380.1 /DB_XREF=gi:9716705 /FEA=FLmRNA /CNT=1 /TID=Mm.197614.1 /TIER=FL /STK=1 /UG=Mm.197614 /LL=93968 /UG_GENE=Klra21 /DEF=Mus musculus lectin-related NK cell receptor LY49U mRNA, complete cds. /PROD=lectin-related NK cell receptor LY49U /FL=gb:AF288380.1	408	438	380	408.67	16.75	200	150	113	154.33	25.21	-2.65	-2.07	-3.64	-254.33	-8.404	0.001981	*	366	643	367	458.67	92.17	115	200	210	175	30.14	-2.62	-1.64	-4.06	-283.67	-2.925	0.07939		410	416	357	394.33	18.75	293	182	136	203.67	46.6	-1.94
1452530_a_at	runt related transcription factor 1	X97306	12394	gb:X97306.1 /DB_XREF=gi:1934953 /GEN=CBFA2 /FEA=mRNA /CNT=1 /TID=Mm.4081.3 /TIER=ConsEnd /STK=0 /UG=Mm.4081 /LL=12394 /UG_TITLE=runt related transcription factor 1 /DEF=M.musculus mRNA for CBFA2 protein.	120	197	86	134.33	32.83	198	175	231	201.33	16.25	1.5	1.04	2.54	67	1.829	0.167241		54	117	85	85.33	18.19	381	533	104	339.33	125.58	3.98	1.5	7.57	254	2.002	0.178118		20	125	21	55.33	34.83	254	327	230	270.33	29.17	4.89
1459911_at	RIKEN cDNA D030068L24 gene	AA285490	237988	gb:AA285490 /DB_XREF=gi:1929684 /DB_XREF=vb82f11.r1 /CLONE=IMAGE:763533 /FEA=EST /CNT=7 /TID=Mm.26608.1 /TIER=ConsEnd /STK=0 /UG=Mm.26608 /UG_TITLE=ESTs	40	360	158	186	93.43	85	295	276	218.67	67.06	1.18	0.47	6.94	32.67	0.284	0.791836		148	44	61	84.33	32.21	469	314	405	396	44.97	4.7	2.76	12.76	311.67	5.634	0.006526	*	282	274	162	239.33	38.74	203	184	192	193	5.51	-1.24
1425684_at	RIKEN cDNA 2310005E10 gene	BB493454	67861	gb:BC026843.1 /DB_XREF=gi:20073096 /FEA=FLmRNA /CNT=20 /TID=Mm.144887.1 /TIER=FL /STK=1 /UG=Mm.144887 /DEF=Mus musculus, Similar to aldo-keto reductase family 1, member B7, clone MGC:25479 IMAGE:4487182, mRNA, complete cds. /PROD=Similar to aldo-keto reductase family 1, memberB7 /FL=gb:BC026843.1	291	404	190	295	61.81	260	282	283	275	7.51	-1.07	-0.7	-1.45	-20	-0.321	0.777731		254	315	291	286.67	17.74	340	231	193	254.67	44.05	-1.13	-0.86	-1.59	-32	-0.674	0.554832		240	392	258	296.67	47.95	30	45	141	72	34.77	-4.12
1438246_at	casein kinase 1, gamma 1	BM201663	214897	gb:BM201663 /DB_XREF=gi:17755475 /DB_XREF=C0228F10-3 /CLONE=C0228F10 /FEA=EST /CNT=17 /TID=Mm.200634.4 /TIER=Stack /STK=11 /UG=Mm.200634 /LL=16842 /UG_GENE=Lef1 /UG_TITLE=lymphoid enhancer binding factor 1	340	233	259	277.33	32.22	96	209	215	173.33	38.71	-1.6	-1.09	-2.6	-104	-2.065	0.110121		226	401	201	276	62.92	145	79	145	123	22	-2.24	-1.32	-3.6	-153	-2.296	0.123682		273	352	191	272	46.48	103	43	49	65	19.08	-4.18
1427174_at	RIKEN cDNA 3100002L24 gene /// hypothetical LOC329575 /// similar to zinc finger protein 97 /// hypothetical LOC433523 /// hypothetical LOC433531 /// similar to cDNA sequence BC018101 /// similar to cDNA sequence BC018101 /// similar to cDNA sequence BC018101 /// similar to 2310001H12Rik protein	BM235840	329575 /// 433520 /// 433523 /// 433531 /// 545489 /// 545490 /// 545491 /// 545492 /// 66376	gb:BM235840 /DB_XREF=gi:17871110 /DB_XREF=K0426C06-3 /CLONE=K0426C06 /FEA=mRNA /CNT=47 /TID=Mm.159813.1 /TIER=Stack /STK=11 /UG=Mm.159813 /UG_TITLE=Mus musculus, clone IMAGE:5102112, mRNA, partial cds	50	46	30	42	6.11	93	146	112	117	15.5	2.79	2.01	3.9	75	4.501	0.027455		23	64	43	43.33	11.84	86	139	43	89.33	27.76	2.06	0.93	4.24	46	1.524	0.234465		17	39	26	27.33	6.39	145	140	164	149.67	7.31	5.48
1421595_at	RIKEN cDNA 9630031F12 gene	NM_021416	58227	gb:NM_021416.1 /DB_XREF=gi:10946777 /GEN=AB041544 /FEA=FLmRNA /CNT=4 /TID=Mm.133057.1 /TIER=FL /STK=2 /UG=Mm.133057 /LL=58227 /DEF=Mus musculus hypothetical protein, MNCb-2622 (AB041544), mRNA. /PROD=hypothetical protein, MNCb-2622 /FL=gb:NM_021416.1	159	93	117	123	19.29	56	17	19	30.67	12.68	-4.01	-2.19	-12.73	-92.33	-4	0.021423		206	194	166	188.67	11.85	14	16	46	25.33	10.35	-7.45	-4.4	-22.76	-163.33	-10.381	0.000533	*	169	163	199	177	11.14	41	14	44	33	9.54	-5.36
1419199_at	chromobox homolog 8 (Drosophila Pc class)	AI428839	30951	gb:AI428839 /DB_XREF=gi:4274765 /DB_XREF=mp42a08.x1 /CLONE=IMAGE:571862 /FEA=FLmRNA /CNT=34 /TID=Mm.99953.1 /TIER=ConsEnd /STK=1 /UG=Mm.99953 /LL=30951 /UG_GENE=Cbx8 /UG_TITLE=chromobox homolog 8 (Drosophila Pc class) /FL=gb:AF180370.1 gb:NM_013926.1 gb:BC014815.1	23	193	8	74.67	59.32	18	180	150	116	49.76	1.55	0.36	100000000	41.33	0.534	0.622565		11	18	49	26	11.68	162	132	10	101.33	46.48	3.9	0.89	16.27	75.33	1.572	0.24281		11	97	19	42.33	27.43	182	200	160	180.67	11.57	4.27
1423742_at	RNA binding motif protein 10	BE553944	236732	gb:BE553944 /DB_XREF=gi:9818431 /DB_XREF=ur44g06.x1 /CLONE=IMAGE:3153178 /FEA=FLmRNA /CNT=195 /TID=Mm.28028.1 /TIER=Stack /STK=18 /UG=Mm.28028 /UG_TITLE=Mus musculus, Similar to RNA binding motif protein 10, clone MGC:7826 IMAGE:3500403, mRNA, complete cds /FL=gb:BC004674.1	83	45	60	62.67	11.05	279	319	295	297.67	11.62	4.75	3.65	6.72	235	14.653	0.000128	*	58	180	116	118	35.23	263	245	65	191	63.21	1.62	0.68	3.59	73	1.009	0.384545		226	64	43	111	57.82	298	325	213	278.67	33.75	2.51
1424817_at	sperm flagellar 1	BC006046	70997	gb:BC006046.1 /DB_XREF=gi:13543797 /FEA=FLmRNA /CNT=34 /TID=Mm.7086.1 /TIER=FL+Stack /STK=15 /UG=Mm.7086 /LL=70997 /UG_GENE=4931426K16Rik /DEF=Mus musculus, RIKEN cDNA 4931426K16 gene, clone MGC:8192 IMAGE:3590641, mRNA, complete cds. /PROD=RIKEN cDNA 4931426K16 gene /FL=gb:BC006046.1	298	238	223	253	22.91	124	50	104	92.67	22.1	-2.73	-1.89	-4.57	-160.33	-5.036	0.007325		256	302	347	301.67	26.27	123	109	184	138.67	23.02	-2.18	-1.63	-3.07	-163	-4.666	0.009944		246	265	306	272.33	17.7	101	105	97	101	2.31	-2.7
1438397_a_at	RNA-binding region (RNP1, RRM) containing 2	BB203348	170791	gb:BM239446 /DB_XREF=gi:17874716 /DB_XREF=K0534F02-3 /CLONE=K0534F02 /FEA=EST /CNT=67 /TID=Mm.17307.3 /TIER=Stack /STK=10 /UG=Mm.17307 /LL=170791 /UG_GENE=Rnpc2 /UG_TITLE=RNA-binding region (RNP1, RRM) containing 2	444	434	320	399.33	39.77	1424	959	923	1102	161.34	2.76	2.02	3.65	702.67	4.229	0.042114	*	302	234	302	279.33	22.67	683	618	412	571	81.68	2.04	1.52	2.64	291.67	3.441	0.061184		746	488	73	435.67	196.03	686	846	915	815.67	67.82	1.87
1452187_at	RNA binding motif protein 5	BB541007	83486	gb:BB541007 /DB_XREF=gi:9612230 /DB_XREF=BB541007 /CLONE=E130111K11 /FEA=mRNA /CNT=151 /TID=Mm.46706.1 /TIER=Stack /STK=9 /UG=Mm.46706 /UG_TITLE=Mus musculus, clone IMAGE:3491703, mRNA, partial cds	115	165	94	124.67	21.06	729	776	792	765.67	18.91	6.14	4.79	8.52	641	22.65	2.5e-05	*	65	521	300	295.33	131.66	738	446	23	402.33	207.55	1.36	0.2	5.7	107	0.435	0.689607		506	146	59	237	136.82	595	600	620	605	7.64	2.55
1427553_at	Mus musculus, clone IMAGE:4190185	BC026389		gb:BC026389.1 /DB_XREF=gi:20071356 /FEA=mRNA /CNT=6 /TID=Mm.138800.1 /TIER=ConsEnd /STK=0 /UG=Mm.138800 /DEF=Mus musculus, clone IMAGE:4190185, mRNA, partial cds. /PROD=Unknown (protein for IMAGE:4190185)	758	739	431	642.67	105.98	69	216	189	158	45.18	-4.07	-2.47	-7.98	-484.67	-4.207	0.030025	*	508	534	419	487	34.82	196	162	34	130.67	49.32	-3.73	-2.26	-9.87	-356.33	-5.902	0.005721	*	668	764	705	712.33	27.95	37	47	23	35.67	6.96	-19.97
1423100_at	FBJ osteosarcoma oncogene	AV026617	14281	gb:AV026617 /DB_XREF=gi:4803609 /DB_XREF=AV026617 /CLONE=1210002H07 /FEA=FLmRNA /CNT=101 /TID=Mm.5043.1 /TIER=Stack /STK=55 /UG=Mm.5043 /LL=14281 /UG_GENE=Fos /UG_TITLE=FBJ osteosarcoma oncogene /FL=gb:NM_010234.1	208	186	270	221.33	25.15	193	157	250	200	27.07	-1.11	-0.83	-1.5	-21.33	-0.577	0.594815		2471	1491	774	1578.67	491.84	119	2572	183	958	807.21	-1.65	-0.53	-100000000	-620.67	-0.657	0.554289		386	828	265	493	171.1	806	332	348	495.33	155.4	1
1434027_at	Down syndrome critical region gene 1-like 2	BG075865	53902	gb:BG075865 /DB_XREF=gi:12558434 /DB_XREF=H3152G06-3 /CLONE=H3152G06 /FEA=EST /CNT=78 /TID=Mm.11946.2 /TIER=Stack /STK=46 /UG=Mm.11946 /LL=53902 /UG_GENE=Dscr1l2 /UG_TITLE=Down syndrome critical region gene 1-like 2	249	231	321	267	27.5	86	93	70	83	6.81	-3.22	-2.57	-3.98	-184	-6.496	0.016991	*	332	364	280	325.33	24.48	143	152	167	154	7	-2.11	-1.82	-2.43	-171.33	-6.73	0.014277		225	211	220	218.67	4.1	117	83	88	96	10.6	-2.28
1454907_at	Small EDRK-rich factor 1, mRNA (cDNA clone MGC:41144 IMAGE:1510984)	AA709993	20365	gb:AA709993 /DB_XREF=gi:2719911 /DB_XREF=vt36b04.r1 /CLONE=IMAGE:1165135 /FEA=EST /CNT=41 /TID=Mm.1749.3 /TIER=Stack /STK=36 /UG=Mm.1749 /LL=20365 /UG_GENE=Serf1 /UG_TITLE=small EDRK-rich factor 1	260	343	125	242.67	63.53	202	307	273	260.67	30.93	1.07	0.71	1.93	18	0.255	0.815914		52	55	55	54	1	364	356	192	304	56.05	5.63	3.92	7.35	250	4.46	0.046723	*	236	220	187	214.33	14.43	291	334	281	302	16.26	1.41
1431833_a_at	3-hydroxy-3-methylglutaryl-Coenzyme A synthase 2	AK004902	15360	gb:AK004902.1 /DB_XREF=gi:12836438 /GEN=Hmgcs2 /FEA=mRNA /CNT=1 /TID=Mm.10633.2 /TIER=ConsEnd /STK=0 /UG=Mm.10633 /LL=15360 /UG_TITLE=3-hydroxy-3-methylglutaryl-Coenzyme A synthase 2 /DEF=Mus musculus adult male liver cDNA, RIKEN full-length enriched library, clone:1300004J23:3-hydroxy-3-methylglutaryl-Coenzyme A synthase 2, full insert sequence.	462	211	277	316.67	75.12	107	30	43	60	23.8	-5.28	-2.61	-15.77	-256.67	-3.257	0.064728		403	312	150	288.33	73.99	144	90	150	128	19.08	-2.25	-1.25	-3.54	-160.33	-2.098	0.155653		645	526	338	503	89.37	150	116	21	95.67	38.6	-5.26
1450208_a_at	engulfment and cell motility 1, ced-12 homolog (C. elegans)	NM_080288	140580	gb:NM_080288.1 /DB_XREF=gi:17933765 /GEN=Elmo1 /FEA=FLmRNA /CNT=11 /TID=Mm.214934.1 /TIER=FL /STK=2 /UG=Mm.214934 /LL=140580 /DEF=Mus musculus engulfment and cell motility 1, ced-12 homolog (C. elegans) (Elmo1), mRNA. /PROD=Elmo1 /FL=gb:NM_080288.1 gb:AF398883.1	100	131	85	105.33	13.54	336	570	521	475.67	71.25	4.52	3.21	6.24	370.33	5.106	0.031332	*	61	236	119	138.67	51.47	520	386	61	322.33	136.27	2.32	0.66	6.75	183.67	1.261	0.310065		339	156	46	180.33	85.45	328	268	203	266.33	36.09	1.48
1429239_a_at	StAR-related lipid transfer (START) domain containing 4	AK014587	170459	gb:BB246854 /DB_XREF=gi:16355509 /DB_XREF=BB246854 /CLONE=A730016F08 /FEA=mRNA /CNT=73 /TID=Mm.31508.2 /TIER=Stack /STK=8 /UG=Mm.31508 /LL=77050 /UG_GENE=4632419C16Rik /UG_TITLE=RIKEN cDNA 4632419C16 gene	67	127	68	87.33	19.84	276	402	363	347	37.24	3.97	2.73	6.5	259.67	6.154	0.008225	*	53	126	94	91	21.13	361	385	140	295.33	77.98	3.25	1.69	5.9	204.33	2.529	0.111333		112	88	58	86	15.62	321	391	294	335.33	28.9	3.9
1421188_at	chemokine (C-C motif) receptor 2	BB148128	12772	gb:BB148128 /DB_XREF=gi:16267740 /DB_XREF=BB148128 /CLONE=9930105N04 /FEA=FLmRNA /CNT=31 /TID=Mm.6272.1 /TIER=ConsEnd /STK=1 /UG=Mm.6272 /LL=12772 /UG_GENE=Cmkbr2 /UG_TITLE=chemokine (C-C) receptor 2 /FL=gb:U51717.1 gb:NM_009915.1 gb:U56819.1 gb:U47035.1	268	254	195	239	22.37	82	90	112	94.67	8.97	-2.52	-2.02	-3.15	-144.33	-5.989	0.013457	*	219	261	223	234.33	13.38	76	121	72	89.67	15.71	-2.61	-1.99	-3.71	-144.67	-7.01	0.002392		263	238	243	248	7.64	88	89	105	94	5.51	-2.64
1425829_a_at	STEAP family member 4	AY029778	117167	gb:AY029778.1 /DB_XREF=gi:15418781 /FEA=FLmRNA /CNT=4 /TID=Mm.31403.3 /TIER=FL /STK=1 /UG=Mm.31403 /LL=117167 /UG_GENE=Tiarp-pending /DEF=Mus musculus dudulin 4 mRNA, complete cds. /PROD=dudulin 4 /FL=gb:AY029778.1	13	21	55	29.67	12.88	322	390	454	388.67	38.11	13.1	7.41	46.03	359	8.924	0.006295	*	15	257	68	113.33	73.44	397	203	34	211.33	104.87	1.86	0.31	100000000	98	0.765	0.491323		348	12	9	123	112.5	274	155	288	239	42.19	1.94
1416191_at	Sec61 alpha 1 subunit (S. cerevisiae)	BC003707	53421	gb:AF145253.1 /DB_XREF=gi:7673000 /FEA=FLmRNA /CNT=335 /TID=Mm.28375.1 /TIER=FL /STK=2 /UG=Mm.28375 /LL=53421 /UG_GENE=Sec61a /DEF=Mus musculus Sec61 alpha isoform 1 mRNA, complete cds. /PROD=Sec61 alpha isoform 1 /FL=gb:AB032902.1 gb:BC003707.1 gb:AF222743.1 gb:AF145253.1 gb:NM_016906.1	149	160	161	156.67	3.84	758	1138	1095	997	120.14	6.36	5.09	7.66	840.33	6.991	0.019747	*	224	1128	789	713.67	263.67	1497	1623	346	1155.33	406.3	1.62	0.61	4.52	441.67	0.912	0.421309		1147	146	144	479	334	1383	944	926	1084.33	149.42	2.26
1425917_at	histocompatibility 28	BC024930	15061	gb:BC024930.1 /DB_XREF=gi:19353168 /FEA=FLmRNA /CNT=2 /TID=Mm.219544.1 /TIER=FL /STK=1 /UG=Mm.219544 /DEF=Mus musculus, Similar to histocompatibility 28, clone MGC:28370 IMAGE:4020690, mRNA, complete cds. /PROD=Similar to histocompatibility 28 /FL=gb:BC024930.1	1	26	13	13.33	7.22	147	176	192	171.67	13.17	12.87	6.7	117.74	158.33	10.543	0.00157	*	4	5	8	5.67	1.2	246	200	322	256	35.57	45.18	30.38	72.49	250.33	7.033	0.019503	*	4	82	4	30	26	404	525	692	540.33	83.49	18.01
1427292_at	immunoglobulin lambda chain, variable 1	BI676554	16142	gb:BI676554 /DB_XREF=gi:15629461 /DB_XREF=ic45b04.x1 /CLONE=IMAGE:5656638 /FEA=mRNA /CNT=18 /TID=Mm.214500.3 /TIER=Stack /STK=13 /UG=Mm.214500 /LL=69176 /UG_GENE=1810027O01Rik /UG_TITLE=RIKEN cDNA 1810027O01 gene	108	44	154	102	31.9	196	301	278	258.33	31.87	2.53	1.57	5.31	156.33	3.467	0.025644		52	57	11	40	14.57	198	311	278	262.33	33.55	6.56	3.86	16.6	222.33	6.079	0.011684	*	131	130	95	118.67	11.84	237	130	252	206.33	38.41	1.74
1449178_at	PDZ and LIM domain 3	NM_016798	53318	gb:NM_016798.1 /DB_XREF=gi:7948996 /GEN=Pdlim3 /FEA=FLmRNA /CNT=139 /TID=Mm.7342.1 /TIER=FL+Stack /STK=19 /UG=Mm.7342 /LL=53318 /DEF=Mus musculus PDZ and LIM domain 3 (Pdlim3), mRNA. /PROD=PDZ and LIM domain 3 /FL=gb:NM_016798.1 gb:AF002283.1	110	81	99	96.67	8.45	229	302	291	274	22.72	2.83	2.32	3.47	177.33	7.314	0.009021	*	172	153	206	177	15.5	190	242	179	203.67	19.43	1.15	0.93	1.42	26.67	1.073	0.34649		79	168	86	111	28.57	136	93	204	144.33	32.31	1.3
1419467_at	C-type lectin domain family 14, member a	NM_025809	66864	gb:BC019452.1 /DB_XREF=gi:18044467 /FEA=FLmRNA /CNT=76 /TID=Mm.74798.1 /TIER=FL+Stack /STK=9 /UG=Mm.74798 /LL=66864 /UG_GENE=1200003C23Rik /DEF=Mus musculus, RIKEN cDNA 1200003C23 gene, clone MGC:28590 IMAGE:4215467, mRNA, complete cds. /PROD=RIKEN cDNA 1200003C23 gene /FL=gb:NM_025809.1 gb:BC019452.1	272	310	281	287.67	11.46	767	823	765	785	19.01	2.73	2.53	2.95	497.33	22.404	0.000105	*	348	311	256	305	26.73	609	676	387	557.33	87.34	1.83	1.32	2.41	252.33	2.763	0.091067		304	276	226	268.67	22.81	389	378	403	390	7.23	1.45
1418907_at	coagulation factor V	NM_007976	14067	gb:BB799410 /DB_XREF=gi:16969033 /DB_XREF=BB799410 /CLONE=G630023D14 /FEA=FLmRNA /CNT=57 /TID=Mm.12900.1 /TIER=ConsEnd /STK=5 /UG=Mm.12900 /LL=14067 /UG_GENE=F5 /UG_TITLE=coagulation factor V /FL=gb:NM_007976.1 gb:U52925.1	54	15	58	42.33	13.72	139	200	151	163.33	18.66	3.86	2.39	8.39	121	5.225	0.008074	*	87	63	127	92.33	18.67	215	113	109	145.67	34.69	1.58	0.89	2.66	53.33	1.354	0.266822		5	56	41	34	15.13	121	40	117	92.67	26.36	2.73
1453208_at	gb:BB764254 /DB_XREF=gi:16192652 /DB_XREF=BB764254 /CLONE=G370034C14 /FEA=mRNA /CNT=49 /TID=Mm.608.1 /TIER=ConsEnd /STK=1 /UG=Mm.608 /LL=67129 /UG_GENE=2700089E24Rik /UG_TITLE=RIKEN cDNA 2700089E24 gene	AV030118		gb:BB764254 /DB_XREF=gi:16192652 /DB_XREF=BB764254 /CLONE=G370034C14 /FEA=mRNA /CNT=49 /TID=Mm.608.1 /TIER=ConsEnd /STK=1 /UG=Mm.608 /LL=67129 /UG_GENE=2700089E24Rik /UG_TITLE=RIKEN cDNA 2700089E24 gene	844	858	861	854.33	5.24	180	264	274	239.33	29.81	-3.57	-2.96	-4.49	-615	-20.321	0.001807	*	912	886	912	903.33	8.67	292	313	182	262.33	40.62	-3.44	-2.74	-4.62	-641	-15.432	0.002869	*	863	775	940	859.33	47.67	286	343	206	278.33	39.73	-3.09
1421338_at	E74-like factor 4 (ets domain transcription factor)	BF578163	56501	gb:BF578163 /DB_XREF=gi:11651875 /DB_XREF=602094663F1 /CLONE=IMAGE:4209206 /FEA=FLmRNA /CNT=13 /TID=Mm.42085.1 /TIER=ConsEnd /STK=0 /UG=Mm.42085 /LL=56501 /UG_GENE=Elf4 /UG_TITLE=E74-like factor 4 (ets domain transcription factor) /FL=gb:AF016714.1 gb:NM_019680.1	200	180	136	172	18.9	472	710	605	595.67	68.86	3.46	2.65	4.51	423.67	5.933	0.019428	*	140	620	308	356	140.63	558	364	126	349.33	124.92	-1.02	-0.33	-2.79	-6.67	-0.035	0.973448		495	175	88	252.67	123.74	371	477	357	401.67	37.88	1.59
1423743_at	archain 1	BC017124	213827	gb:BG144512 /DB_XREF=gi:12647912 /DB_XREF=ut71a05.x1 /CLONE=IMAGE:3333033 /FEA=FLmRNA /CNT=281 /TID=Mm.28981.1 /TIER=Stack /STK=10 /UG=Mm.28981 /UG_TITLE=Mus musculus, archain 1, clone MGC:27546 IMAGE:4480874, mRNA, complete cds /FL=gb:BC017124.1	172	285	147	201.33	42.45	628	654	719	667	27.06	3.31	2.44	5.09	465.67	9.25	0.001594	*	169	601	480	416.67	128.67	815	686	170	557	197.05	1.34	0.52	3.09	140.33	0.596	0.58793		592	178	123	297.67	148.02	632	573	610	605	17.21	2.03
1423420_at	adrenergic receptor, beta 1	AK018378	11554	gb:AK018378.1 /DB_XREF=gi:12858051 /GEN=Adrb1 /FEA=FLmRNA /CNT=61 /TID=Mm.46797.1 /TIER=Stack /STK=42 /UG=Mm.46797 /LL=11554 /UG_TITLE=adrenergic receptor, beta 1 /DEF=Mus musculus 16 days embryo lung cDNA, RIKEN full-length enriched library, clone:8430404D20:adrenergic receptor, beta 1, full insert sequence. /FL=gb:NM_007419.1	32	258	46	112	73.11	65	155	172	130.67	33.2	1.17	0.47	100000000	18.67	0.232	0.832162		124	128	203	151.67	25.69	273	396	25	231.33	109.11	1.53	0.34	2.97	79.67	0.711	0.544475		41	68	15	41.33	15.3	188	197	114	166.33	26.3	4.02
1437608_x_at	tyrosine 3-monooxygenase/tryptophan 5-monooxygenase activation protein, theta polypeptide	BB414446	22630	gb:BB414446 /DB_XREF=gi:9235801 /DB_XREF=BB414446 /CLONE=C430037K22 /FEA=EST /CNT=16 /TID=Mm.14722.7 /TIER=Stack /STK=16 /UG=Mm.14722 /LL=22630 /UG_GENE=Ywhaq /UG_TITLE=tyrosine 3-monooxygenasetryptophan 5-monooxygenase activation protein, theta polypeptide	432	498	448	459.33	19.88	145	92	59	98.67	25.05	-4.66	-3.26	-8.02	-360.67	-11.279	0.000462	*	543	411	347	433.67	57.7	161	61	152	124.67	31.94	-3.48	-2.26	-6.2	-309	-4.685	0.016828	*	417	316	374	369	29.26	90	86	116	97.33	9.4	-3.79
1416776_at	crystallin, mu	NM_016669	12971	gb:NM_016669.1 /DB_XREF=gi:7710011 /GEN=Crym /FEA=FLmRNA /CNT=91 /TID=Mm.9114.1 /TIER=FL+Stack /STK=70 /UG=Mm.9114 /LL=12971 /DEF=Mus musculus crystallin, mu (Crym), mRNA. /PROD=crystallin, mu /FL=gb:NM_016669.1 gb:AF039391.1	58	242	54	118	62.01	118	203	168	163	24.66	1.38	0.69	10.24	45	0.674	0.554831		73	90	50	71	11.59	200	205	83	162.67	39.86	2.29	1.3	3.63	91.67	2.208	0.139379		18	88	43	49.67	20.48	240	205	146	197	27.43	3.97
1427657_at	RIKEN cDNA 2310042L06 gene, mRNA (cDNA clone MGC:99860 IMAGE:6828468)	BC004684	76457	gb:BC004684.1 /DB_XREF=gi:13937687 /FEA=mRNA /CNT=2 /TID=Mm.196683.1 /TIER=ConsEnd /STK=0 /UG=Mm.196683 /UG_TITLE=Mus musculus, clone IMAGE:3500870, mRNA /DEF=Mus musculus, clone IMAGE:3500870, mRNA.	191	26	136	117.67	48.51	121	52	11	61.33	32.1	-1.92	-0.54	-14.27	-56.33	-0.969	0.395332		167	162	117	148.67	15.9	22	18	82	40.67	20.7	-3.66	-1.92	-22.52	-108	-4.138	0.016433		219	102	178	166.33	34.28	23	14	9	15.33	4.1	-10.85
1451245_at	leucine rich repeat containing 3B	BC019794	218763	gb:BC019794.1 /DB_XREF=gi:18044685 /FEA=FLmRNA /CNT=57 /TID=Mm.51437.1 /TIER=FL+Stack /STK=52 /UG=Mm.51437 /DEF=Mus musculus, Similar to leucine-rich repeat-containing 3, clone MGC:30505 IMAGE:4481142, mRNA, complete cds. /PROD=Similar to leucine-rich repeat-containing 3 /FL=gb:BC019794.1	143	40	86	89.67	29.79	302	180	234	238.67	35.3	2.66	1.58	6.01	149	3.226	0.033403		114	154	121	129.67	12.33	115	162	180	152.33	19.38	1.17	0.89	1.52	22.67	0.987	0.38877		108	31	98	79	24.17	115	96	90	100.33	7.54	1.27
1417087_at	golgi apparatus protein 1	BG074127	20340	gb:BM236195 /DB_XREF=gi:17871465 /DB_XREF=K0431F06-3 /CLONE=K0431F06 /FEA=FLmRNA /CNT=216 /TID=Mm.488.1 /TIER=Stack /STK=18 /UG=Mm.488 /LL=20340 /UG_GENE=Selel /UG_TITLE=selectin, endothelial cell, ligand /FL=gb:NM_009149.1 gb:BC021306.1	303	209	215	242.33	30.38	1287	1533	1628	1482.67	101.6	6.12	4.9	7.88	1240.33	11.696	0.003866	*	108	470	433	337	115	1493	1237	1030	1253.33	133.91	3.72	2.28	8.58	916.33	5.191	0.00697	*	274	251	102	209	53.91	848	1119	829	932	93.66	4.46
1425621_at	tripartite motif-containing 35	AB060155	66854	gb:AB060155.1 /DB_XREF=gi:18249656 /GEN=NC8 /FEA=FLmRNA /CNT=23 /TID=Mm.220314.1 /TIER=FL /STK=1 /UG=Mm.220314 /UG_TITLE=Mus musculus NC8 mRNA, complete cds /DEF=Mus musculus NC8 mRNA, complete cds. /FL=gb:AB060155.1	59	67	41	55.67	7.69	243	373	327	314.33	38.06	5.65	4.18	7.73	258.67	6.662	0.017767	*	44	265	73	127.33	69.34	273	277	54	201.33	73.68	1.58	0.52	15.48	74	0.731	0.505209		292	58	28	126	83.45	340	274	212	275.33	36.96	2.19
1416142_at	ribosomal protein S6 /// similar to 40S ribosomal protein S6 /// similar to 40S ribosomal protein S6 /// similar to 40S ribosomal protein S6 /// similar to 40S ribosomal protein S6 /// similar to 40S ribosomal protein S6	NM_009096	20104 /// 214738 /// 216036 /// 236932 /// 434404 /// 545640	gb:AA103697 /DB_XREF=gi:1649860 /DB_XREF=mo40d06.r1 /CLONE=IMAGE:556043 /FEA=FLmRNA /CNT=288 /TID=Mm.1139.1 /TIER=ConsEnd /STK=0 /UG=Mm.1139 /LL=20104 /UG_GENE=Rps6 /UG_TITLE=ribosomal protein S6 /FL=gb:NM_009096.1 gb:BC010604.1	694	918	969	860.33	84.46	219	232	388	279.67	54.3	-3.08	-2.21	-4.64	-580.67	-5.783	0.007146	*	1055	751	990	932	92.42	363	326	247	312	34.21	-2.99	-2.34	-3.83	-620	-6.291	0.013101	*	825	912	564	767	104.56	320	274	364	319.33	25.98	-2.4
1417033_at	ubiquitin-conjugating enzyme E2G 2	AF296657	22213	gb:AF296657.1 /DB_XREF=gi:14029264 /FEA=FLmRNA /CNT=134 /TID=Mm.29352.1 /TIER=FL /STK=2 /UG=Mm.29352 /LL=22213 /UG_GENE=Ube2g2 /DEF=Mus musculus ubiquitin conjugating enzyme 7 mRNA, complete cds. /PROD=ubiquitin conjugating enzyme 7 /FL=gb:NM_019803.2 gb:AF296657.1 gb:U93241.1 gb:BC010321.1	3	60	10	24.33	17.95	58	249	229	178.67	60.61	7.34	2.35	100000000	154.33	2.442	0.116018		4	86	42	44	23.69	221	189	7	139	66.64	3.16	0.61	28.7	95	1.343	0.288225		83	13	3	33	25.17	226	169	155	183.33	21.71	5.56
1431646_a_at	syntaxin 6	AK009690	58244	gb:AK009690.1 /DB_XREF=gi:12844639 /GEN=Stx6 /FEA=mRNA /CNT=2 /TID=Mm.41462.2 /TIER=ConsEnd /STK=1 /UG=Mm.41462 /LL=58244 /UG_TITLE=syntaxin 6 /DEF=Mus musculus adult male tongue cDNA, RIKEN full-length enriched library, clone:2310039E05:syntaxin 6, full insert sequence.	76	85	81	80.67	2.6	183	273	198	218	27.84	2.7	2.12	3.3	137.33	4.912	0.037701	*	66	186	142	131.33	35.05	231	237	67	178.33	55.69	1.36	0.61	2.75	47	0.714	0.521403		155	76	43	91.33	33.23	89	144	32	88.33	32.33	-1.03
1419658_at	gb:BB667981 /DB_XREF=gi:16399430 /DB_XREF=BB667981 /CLONE=C920026N01 /FEA=FLmRNA /CNT=69 /TID=Mm.35016.1 /TIER=ConsEnd /STK=5 /UG=Mm.35016 /LL=15040 /UG_GENE=H2-T23 /UG_TITLE=histocompatibility 2, T region locus 23 /FL=gb:AF057279.1 gb:AF041855.1 gb:NM_010398.1 gb:AF082510.1 gb:L00606.1 gb:BC005648.1	NM_010398		gb:BB667981 /DB_XREF=gi:16399430 /DB_XREF=BB667981 /CLONE=C920026N01 /FEA=FLmRNA /CNT=69 /TID=Mm.35016.1 /TIER=ConsEnd /STK=5 /UG=Mm.35016 /LL=15040 /UG_GENE=H2-T23 /UG_TITLE=histocompatibility 2, T region locus 23 /FL=gb:AF057279.1 gb:AF041855.1 gb:NM_010398.1 gb:AF082510.1 gb:L00606.1 gb:BC005648.1	42	86	33	53.67	16.37	281	348	320	316.33	19.43	5.89	3.87	11.89	262.67	10.338	0.000571	*	38	90	48	58.67	15.93	312	308	206	275.33	34.69	4.69	3.03	8.7	216.67	5.676	0.012928	*	37	94	47	59.33	17.57	306	307	299	304	2.52	5.12
1425797_a_at	spleen tyrosine kinase	U36776	20963	gb:U36776.1 /DB_XREF=gi:1041782 /GEN=Syk /FEA=FLmRNA /CNT=4 /TID=Mm.4708.2 /TIER=FL /STK=1 /UG=Mm.4708 /LL=20963 /DEF=Mus musculus protein tyrosine kinase (Syk) mRNA, complete cds. /PROD=protein tyrosine kinase /FL=gb:U36776.1 gb:U25685.1	39	10	29	26	8.5	145	168	87	133.33	24.1	5.13	2.93	11.5	107.33	4.2	0.035214	*	27	135	38	66.67	34.31	243	163	36	147.33	60.27	2.21	0.63	14.98	80.67	1.163	0.324709		178	47	28	84.33	47.15	228	208	117	184.33	34.16	2.19
1451567_a_at	interferon activated gene 203 /// similar to interferon-inducible protein 203	BC008167	15950 /// 547362	gb:BC008167.1 /DB_XREF=gi:14198215 /FEA=FLmRNA /CNT=15 /TID=Mm.18530.2 /TIER=FL+Stack /STK=9 /UG=Mm.18530 /LL=15950 /UG_GENE=Ifi203 /DEF=Mus musculus, Similar to interferon activated gene 203, clone MGC:5842 IMAGE:3257492, mRNA, complete cds. /PROD=Similar to interferon activated gene 203 /FL=gb:BC008167.1	289	180	206	225	32.87	1199	974	765	979.33	125.31	4.35	3.16	6.08	754.33	5.823	0.020812	*	113	210	117	146.67	31.69	618	545	1043	735.33	155.27	5.01	2.98	8.5	588.67	3.715	0.057813		224	252	154	210	29.14	1024	1520	1668	1404	194.74	6.69
1425243_at	CD 207 antigen	AY026050	246278	gb:AY026050.1 /DB_XREF=gi:18476094 /FEA=FLmRNA /CNT=7 /TID=Mm.136079.1 /TIER=FL /STK=4 /UG=Mm.136079 /DEF=Mus musculus langerin mRNA, complete cds. /PROD=langerin /FL=gb:AY078415.1 gb:AY026050.1	333	380	258	323.67	35.53	211	180	152	181	17.04	-1.79	-1.4	-2.26	-142.67	-3.621	0.038863		401	338	431	390	27.4	135	143	84	120.67	18.48	-3.23	-2.5	-4.4	-269.33	-8.149	0.002124	*	195	485	519	399.67	102.8	191	182	16	129.67	56.89	-3.08
1424746_at	gb:BC016221.1 /DB_XREF=gi:18921434 /FEA=FLmRNA /CNT=44 /TID=Mm.2204.1 /TIER=FL+Stack /STK=17 /UG=Mm.2204 /DEF=Mus musculus, clone MGC:28766 IMAGE:4485843, mRNA, complete cds. /PROD=Unknown (protein for MGC:28766) /FL=gb:BC016221.1	BC016221		gb:BC016221.1 /DB_XREF=gi:18921434 /FEA=FLmRNA /CNT=44 /TID=Mm.2204.1 /TIER=FL+Stack /STK=17 /UG=Mm.2204 /DEF=Mus musculus, clone MGC:28766 IMAGE:4485843, mRNA, complete cds. /PROD=Unknown (protein for MGC:28766) /FL=gb:BC016221.1	751	613	637	667	42.57	217	377	364	319.33	51.3	-2.09	-1.61	-2.88	-347.67	-5.215	0.007067		608	531	649	596	34.59	323	389	238	316.67	43.7	-1.88	-1.5	-2.47	-279.33	-5.012	0.008493		591	607	627	608.33	10.41	265	268	194	242.33	24.18	-2.51
1449107_at	nudix (nucleoside diphosphate linked moiety X)-type motif 4	NM_027722	71207	gb:NM_027722.1 /DB_XREF=gi:13386255 /GEN=4933436C10Rik /FEA=FLmRNA /CNT=320 /TID=Mm.24397.1 /TIER=FL+Stack /STK=22 /UG=Mm.24397 /LL=71207 /DEF=Mus musculus RIKEN cDNA 4933436C10 gene (4933436C10Rik), mRNA. /PROD=RIKEN cDNA 4933436C10 /FL=gb:NM_027722.1 gb:BC027209.1	179	294	184	219	37.53	658	605	747	670	41.43	3.06	2.33	4.31	451	8.068	0.001335	*	259	508	343	370	73.14	652	530	247	476.33	119.95	1.29	0.71	2.17	106.33	0.757	0.499438		265	207	259	243.67	18.41	474	553	367	464.67	53.9	1.91
1427831_s_at	zinc finger protein 260	L36316	26466	gb:L36316.1 /DB_XREF=gi:538414 /GEN=Zfp /FEA=mRNA /CNT=1 /TID=Mm.195092.1 /TIER=ConsEnd /STK=0 /UG=Mm.195092 /LL=22721 /DEF=Mus musculus (clone PMLZ2) zinc finger protein (Zfp) mRNA, 3 end of cds. /PROD=zinc finger protein	79	44	68	63.67	10.33	225	278	216	239.67	19.34	3.76	2.85	5.25	176	8.026	0.003776	*	53	241	105	133	56.05	263	243	64	190	63.26	1.43	0.56	4.94	57	0.674	0.537534		122	71	58	83.67	19.53	259	252	203	238	17.62	2.84
1422160_at	histocompatibility 2, T region locus 24	L22338	15042	gb:L22338.1 /DB_XREF=gi:1817735 /GEN=H-2T24 /FEA=FLmRNA /CNT=7 /TID=Mm.14573.1 /TIER=FL /STK=1 /UG=Mm.14573 /LL=15042 /DEF=Mouse MHC class I cell surface glycoprotein (H-2T24) mRNA, complete cds. /PROD=MHC class I cell surface glycoprotein /FL=gb:NM_008207.1 gb:L22338.1	97	277	156	176.67	52.98	297	528	473	432.67	69.67	2.45	1.47	5	256	2.925	0.046825		85	82	95	87.33	3.93	626	326	206	386	124.9	4.42	2.06	6.83	298.67	2.39	0.139126		72	198	40	103.33	48.23	410	380	535	441.67	47.46	4.27
1451563_at	EGF-like module containing, mucin-like, hormone receptor-like sequence 4	AF396935	52614	gb:AF396935.1 /DB_XREF=gi:16930384 /FEA=FLmRNA /CNT=22 /TID=Mm.210497.1 /TIER=FL+Stack /STK=9 /UG=Mm.210497 /LL=52614 /UG_GENE=D17Ertd479e /DEF=Mus musculus seven-span membrane protein FIRE mRNA, complete cds. /PROD=seven-span membrane protein FIRE /FL=gb:AF396935.1 gb:AY032690.1	120	128	130	126	3.06	165	157	248	190	29.09	1.51	1.13	1.9	64	2.188	0.157422		158	178	116	150.67	18.27	257	236	216	236.33	11.84	1.57	1.28	1.99	85.67	3.935	0.022842		142	163	218	174.33	22.66	416	434	486	445.33	20.99	2.55
1450379_at	moesin	NM_010833	17698	gb:NM_010833.1 /DB_XREF=gi:6754749 /GEN=Msn /FEA=FLmRNA /CNT=271 /TID=Mm.28687.1 /TIER=FL /STK=1 /UG=Mm.28687 /LL=17698 /DEF=Mus musculus moesin (Msn), mRNA. /PROD=moesin /FL=gb:NM_010833.1	1398	515	1025	979.33	255.92	3083	3557	3318	3319.33	136.83	3.39	2.35	5.96	2340	8.063	0.003718	*	599	2133	976	1236	461.52	3341	1878	320	1846.33	872.23	1.49	0.32	4.48	610.33	0.618	0.579524		1893	1157	282	1110.67	465.63	1844	2092	2092	2009.33	82.67	1.81
1456043_at	ubiquitin specific peptidase 22	BE951601	216825	gb:BE951601 /DB_XREF=gi:10591119 /DB_XREF=UI-M-CC0-ayc-e-08-0-UI.s1 /CLONE=UI-M-CC0-ayc-e-08-0-UI /FEA=EST /CNT=78 /TID=Mm.30602.1 /TIER=Stack /STK=18 /UG=Mm.30602 /UG_TITLE=ESTs, Weakly similar to UBP2_MOUSE UBIQUITIN CARBOXYL-TERMINAL HYDROLASE 2 (UBIQUITIN THIOLESTERASE 2) (UBIQUITIN-SPECIFIC PROCESSING PROTEASE 2) (DEUBIQUITINATING ENZYME 2) (41 KDA UBIQUITIN-SPECIFIC PROTEASE) (M.musculus)	66	26	44	45.33	11.57	197	292	326	271.67	38.6	5.99	3.85	10.69	226.33	5.617	0.020656	*	8	128	61	65.67	34.72	354	264	53	223.67	89.2	3.41	1.01	26.95	158	1.651	0.211429		127	61	34	74	27.62	168	154	155	159	4.51	2.15
1451767_at	neutrophil cytosolic factor 1	BE370703	17969	gb:BE370703 /DB_XREF=gi:9316066 /DB_XREF=601218843F1 /CLONE=IMAGE:3587723 /FEA=FLmRNA /CNT=21 /TID=Mm.4149.1 /TIER=ConsEnd /STK=0 /UG=Mm.4149 /LL=17969 /UG_GENE=Ncf1 /UG_TITLE=neutrophil cytosolic factor 1 /FL=gb:AB002663.1	327	273	294	298	15.72	641	786	675	700.67	43.78	2.35	2.05	2.69	402.67	8.656	0.006259	*	231	190	223	214.67	12.55	880	720	331	643.67	163.01	3	1.74	4.31	429	2.624	0.118287		538	334	159	343.67	109.51	703	693	817	737.67	39.77	2.15
1448581_at	zinc finger protein 346	AW493043	26919	gb:AW493043 /DB_XREF=gi:7063324 /DB_XREF=UI-M-BH3-aty-g-02-0-UI.s1 /CLONE=UI-M-BH3-aty-g-02-0-UI /FEA=FLmRNA /CNT=122 /TID=Mm.22795.1 /TIER=Stack /STK=12 /UG=Mm.22795 /LL=26919 /UG_GENE=Zfp346 /UG_TITLE=zinc finger protein 346 /FL=gb:AF083339.1 gb:NM_012017.1	22	63	79	54.67	16.97	254	268	181	234.33	26.97	4.29	2.69	8.91	179.67	5.638	0.00802	*	23	189	141	117.67	49.32	175	133	105	137.67	20.34	1.17	0.64	3.82	20	0.375	0.735594		175	76	62	104.33	35.56	227	226	203	218.67	7.84	2.1
1447631_at	MYST histone acetyltransferase 2	W91649	217127	gb:W91649 /DB_XREF=gi:1407910 /DB_XREF=MTA.B07.072.B /CLONE=MTA.B07.072 /FEA=EST /CNT=2 /TID=Mm.154901.1 /TIER=ConsEnd /STK=2 /UG=Mm.154901 /UG_TITLE=ESTs	233	213	165	203.67	20.18	135	268	208	203.67	38.45	1	0.67	1.38	0	0	1		452	712	707	623.67	85.85	234	205	148	195.67	25.26	-3.19	-2.31	-4.36	-428	-4.783	0.029782	*	370	138	143	217	76.51	123	144	107	124.67	10.71	-1.74
1460300_a_at	leukocyte tyrosine kinase	NM_008523	17005	gb:NM_008523.1 /DB_XREF=gi:6678737 /GEN=Ltk /FEA=FLmRNA /CNT=5 /TID=Mm.1740.1 /TIER=FL /STK=2 /UG=Mm.1740 /LL=17005 /DEF=Mus musculus leukocyte tyrosine kinase (Ltk), mRNA. /PROD=leukocyte tyrosine kinase /FL=gb:NM_008523.1	194	381	156	243.67	69.54	173	92	118	127.67	23.88	-1.91	-0.96	-3.25	-116	-1.578	0.231762		235	269	162	222	31.56	135	74	145	118	22.19	-1.88	-1.29	-2.87	-104	-2.695	0.06104		257	289	408	318	45.94	41	22	59	40.67	10.68	-7.82
1437708_x_at	vesicle-associated membrane protein 3	BB552111	22319	gb:BB552111 /DB_XREF=gi:9638477 /DB_XREF=BB552111 /CLONE=E230034N08 /FEA=EST /CNT=15 /TID=Mm.168744.4 /TIER=Stack /STK=15 /UG=Mm.168744 /LL=22319 /UG_GENE=Vamp3 /UG_TITLE=vesicle-associated membrane protein 3	515	651	712	626	58.23	1938	1738	1740	1805.33	66.34	2.88	2.47	3.44	1179.33	13.361	0.000201	*	612	639	669	640	16.46	1646	1632	2801	2026.33	387.35	3.17	2.17	4.18	1386.33	3.576	0.069717		686	660	819	721.67	49.24	1989	1587	2193	1923	178.02	2.66
1421596_s_at	histocompatibility 28	NM_031367	15061	gb:NM_031367.1 /DB_XREF=gi:13811696 /GEN=H28 /FEA=FLmRNA /CNT=4 /TID=Mm.160421.1 /TIER=FL /STK=2 /UG=Mm.160421 /LL=15061 /DEF=Mus musculus histocompatibility 28 (H28), mRNA. /PROD=H28c minor histocompatibility antigen 1 /FL=gb:AF336221.1 gb:NM_031367.1	27	8	14	16.33	5.61	156	187	271	204.67	34.35	12.53	7.19	29.6	188.33	5.411	0.028993	*	3	28	19	16.67	7.31	441	164	253	286	81.65	17.16	7.47	64.11	269.33	3.286	0.079752		11	3	6	6.67	2.33	465	1056	1547	1022.67	312.79	153.4
1422161_at	sialoadhesin	NM_011426	20612	gb:NM_011426.1 /DB_XREF=gi:6755583 /GEN=Sn /FEA=FLmRNA /CNT=6 /TID=Mm.1374.1 /TIER=FL /STK=1 /UG=Mm.1374 /LL=20612 /DEF=Mus musculus sialoadhesin (Sn), mRNA. /PROD=sialoadhesin /FL=gb:NM_011426.1	168	190	138	165.33	15.07	78	27	54	53	14.73	-3.12	-2.07	-5.82	-112.33	-5.33	0.005972	*	165	186	126	159	17.58	25	17	30	24	3.79	-6.63	-4.88	-9.33	-135	-7.508	0.013427	*	241	217	87	181.67	47.84	53	90	37	60	15.7	-3.03
1419605_at	macrophage galactose N-acetyl-galactosamine specific lectin 1	NM_010796	17312	gb:NM_010796.1 /DB_XREF=gi:6754687 /GEN=Mgl /FEA=FLmRNA /CNT=20 /TID=Mm.7574.1 /TIER=FL+Stack /STK=8 /UG=Mm.7574 /LL=17312 /DEF=Mus musculus macrophage galactose N-acetyl-galactosamine specific lectin (Mgl), mRNA. /PROD=macrophage galactose N-acetyl-galactosaminespecific lectin /FL=gb:NM_010796.1 gb:BC014811.1	2044	1396	1913	1784.33	197.82	342	355	318	338.33	10.84	-5.27	-4.29	-6.29	-1446	-7.299	0.017962	*	1038	1154	874	1022	81.22	397	359	329	361.67	19.68	-2.83	-2.4	-3.3	-660.33	-7.901	0.011263	*	1690	2336	1835	1953.67	195.7	509	608	629	582	37	-3.36
1422190_at	complement component 5, receptor 1	NM_007577	12273	gb:NM_007577.1 /DB_XREF=gi:6680817 /GEN=C5r1 /FEA=FLmRNA /CNT=4 /TID=Mm.57044.1 /TIER=FL /STK=1 /UG=Mm.57044 /LL=12273 /DEF=Mus musculus complement component 5, receptor 1 (C5r1), mRNA. /PROD=complement component 5, receptor 1 /FL=gb:NM_007577.1	14	25	47	28.67	9.7	26	18	14	19.33	3.53	-1.48	-0.64	-2.62	-9.33	-0.904	0.443873		58	110	30	66	23.44	15	19	33	22.33	5.46	-2.96	-1.17	-5.88	-43.67	-1.815	0.198781		258	226	292	258.67	19.06	17	12	17	15.33	1.67	-16.87
1451956_a_at	opioid receptor, sigma 1	AF226605	18391	gb:AF226605.1 /DB_XREF=gi:7582321 /FEA=FLmRNA /CNT=1 /TID=Mm.22745.2 /TIER=FL /STK=1 /UG=Mm.22745 /LL=18391 /UG_GENE=Oprs1 /DEF=Mus musculus sigma 1 receptor beta variant mRNA, complete cds, alternatively spliced. /PROD=sigma 1 receptor beta variant /FL=gb:AF226605.1	86	86	66	79.33	6.67	187	231	284	234	28.04	2.95	2.29	3.73	154.67	5.366	0.026067	*	68	268	119	151.67	60	258	268	61	195.67	67.4	1.29	0.49	3.98	44	0.488	0.651662		244	56	58	119.33	62.34	273	167	242	227.33	31.47	1.91
1448475_at	olfactomedin-like 3	NM_133859	99543	gb:NM_133859.1 /DB_XREF=gi:19527075 /GEN=2810002E22Rik /FEA=FLmRNA /CNT=127 /TID=Mm.27811.1 /TIER=FL+Stack /STK=68 /UG=Mm.27811 /LL=99543 /DEF=Mus musculus RIKEN cDNA 2810002E22 gene (2810002E22Rik), mRNA. /PROD=RIKEN cDNA 2810002E22 /FL=gb:BC005485.1 gb:NM_133859.1	55	44	94	64.33	15.17	202	108	166	158.67	27.38	2.47	1.54	4.26	94.33	3.014	0.054213		136	143	128	135.67	4.33	213	148	398	253	74.89	1.86	0.96	2.78	117.33	1.564	0.25743		106	42	87	78.33	18.98	279	291	230	266.67	18.66	3.4
1419833_s_at	centaurin, delta 3	AI851258	106952	gb:AI851258 /DB_XREF=gi:5495164 /DB_XREF=UI-M-BH0-akf-c-06-0-UI.s1 /CLONE=UI-M-BH0-akf-c-06-0-UI /FEA=EST /CNT=1 /TID=Mm.220108.1 /TIER=ConsEnd /STK=1 /UG=Mm.220108 /LL=106952 /UG_GENE=AI851258 /UG_TITLE=expressed sequence AI851258	340	294	244	292.67	27.72	127	212	133	157.33	27.39	-1.86	-1.37	-2.68	-135.33	-3.473	0.025523		353	366	264	327.67	32.05	127	123	46	98.67	26.36	-3.32	-2.21	-6.02	-229	-5.518	0.005857	*	319	356	421	365.33	29.81	119	142	116	125.67	8.21	-2.91
1418990_at	membrane-spanning 4-domains, subfamily A, member 4D	NM_025658	66607	gb:NM_025658.1 /DB_XREF=gi:13385121 /GEN=2210417J23Rik /FEA=FLmRNA /CNT=27 /TID=Mm.2072.1 /TIER=FL+Stack /STK=15 /UG=Mm.2072 /LL=66607 /DEF=Mus musculus RIKEN cDNA 2210417J23 gene (2210417J23Rik), mRNA. /PROD=RIKEN cDNA 2210417J23 /FL=gb:NM_025658.1 gb:AF237915.1	146	99	102	115.67	15.19	256	260	203	239.67	18.37	2.07	1.63	2.71	124	5.202	0.007152		116	89	80	95	10.82	198	206	170	191.33	10.91	2.01	1.65	2.52	96.33	6.269	0.003304		133	153	90	125.33	18.59	331	373	384	362.67	16.15	2.89
1420193_at	keratin complex 1, acidic, gene 17	AV092260	16667	gb:AV092260 /DB_XREF=gi:5239808 /DB_XREF=AV092260 /CLONE=2310068D22 /FEA=EST /CNT=1 /TID=Mm.176231.1 /TIER=ConsEnd /STK=1 /UG=Mm.176231 /UG_TITLE=EST	2	138	1	47	45.5	3	128	73	68	36.17	1.45	0.16	100000000	21	0.361	0.737043		21	5	30	18.67	7.31	121	131	8	86.67	39.44	4.64	1.1	14.78	68	1.695	0.224047		10	63	2	25	19.14	187	141	91	139.67	27.72	5.59
1421102_a_at	vesicle-associated membrane protein 3	NM_009498	22319	gb:NM_009498.1 /DB_XREF=gi:6678552 /GEN=Vamp3 /FEA=FLmRNA /CNT=15 /TID=Mm.168744.1 /TIER=FL /STK=2 /UG=Mm.168744 /LL=22319 /DEF=Mus musculus vesicle-associated membrane protein 3 (Vamp3), mRNA. /PROD=vesicle-associated membrane protein 3 /FL=gb:U60961.1 gb:NM_009498.1	84	20	107	70.33	26.03	223	328	359	303.33	41.15	4.31	2.51	11.19	233	4.785	0.013159	*	60	189	91	113.33	38.88	406	334	86	275.33	96.92	2.43	0.93	6.2	162	1.551	0.231089		237	98	56	130.33	54.69	224	192	304	240	33.31	1.84
1415784_at	vacuolar protein sorting 35	BI654068	65114	gb:BI654068 /DB_XREF=gi:15568304 /DB_XREF=603280145F1 /CLONE=IMAGE:5310419 /FEA=FLmRNA /CNT=473 /TID=Mm.196201.1 /TIER=Stack /STK=8 /UG=Mm.196201 /LL=65114 /UG_GENE=Vps35 /UG_TITLE=vacuolar protein sorting 35 /FL=gb:BC005469.1 gb:NM_008582.1 gb:AF226323.1 gb:NM_022997.1 gb:U47024.1 gb:BC006637.1	60	17	31	36	12.66	120	200	140	153.33	24.04	4.26	2.46	10.34	117.33	4.319	0.022405	*	50	204	122	125.33	44.49	209	111	21	113.67	54.29	-1.1	-0.39	-5.37	-11.67	-0.166	0.876341		93	30	41	54.67	19.43	137	181	74	130.67	31.05	2.39
1427529_at	frizzled homolog 9 (Drosophila)	Y17709	14371	gb:Y17709.1 /DB_XREF=gi:4995712 /GEN=FZD3 /FEA=mRNA /CNT=7 /TID=Mm.6256.1 /TIER=ConsEnd /STK=0 /UG=Mm.6256 /LL=14371 /DEF=Mus musculus mRNA for frizzled receptor. /PROD=frizzled receptor	11	113	10	44.67	34.17	26	247	155	142.67	64.09	3.19	0.68	100000000	98	1.349	0.268631		109	54	145	102.67	26.46	225	185	62	157.33	49.05	1.53	0.69	3.04	54.67	0.981	0.397383		45	76	10	43.67	19.06	223	176	131	176.67	26.56	4.05
1452590_a_at	placenta specific 9	BB609699	211623	gb:BB609699 /DB_XREF=gi:16451414 /DB_XREF=BB609699 /CLONE=1110053N20 /FEA=mRNA /CNT=51 /TID=Mm.29491.1 /TIER=Stack /STK=29 /UG=Mm.29491 /UG_TITLE=Mus musculus, clone IMAGE:1265114, mRNA, partial cds	246	308	212	255.33	28.1	756	834	856	815.33	30.34	3.19	2.67	3.93	560	13.541	0.000178	*	130	277	191	199.33	42.64	628	616	649	631	9.64	3.17	2.34	4.89	431.67	9.874	0.007254	*	188	216	223	209	10.69	1133	695	792	873.33	132.82	4.18
1448550_at	lipopolysaccharide binding protein	NM_008489	16803	gb:NM_008489.1 /DB_XREF=gi:6678669 /GEN=Lbp /FEA=FLmRNA /CNT=198 /TID=Mm.218846.1 /TIER=FL+Stack /STK=59 /UG=Mm.218846 /LL=16803 /DEF=Mus musculus lipopolysaccharide binding protein (Lbp), mRNA. /PROD=lipopolysaccharide binding protein /FL=gb:NM_008489.1 gb:BC004795.1	327	258	266	283.67	21.79	161	256	218	211.67	27.61	-1.34	-1.06	-1.75	-72	-2.047	0.113807		1135	874	1571	1193.33	203.31	356	491	178	341.67	90.64	-3.49	-2.14	-6.49	-851.67	-3.826	0.036263	*	861	405	230	498.67	188.08	351	310	312	324.33	13.35	-1.54
1434866_x_at	carnitine palmitoyltransferase 1a, liver	BB021753	12894	gb:BB021753 /DB_XREF=gi:8194118 /DB_XREF=BB021753 /CLONE=5330407G14 /FEA=EST /CNT=26 /TID=Mm.18522.2 /TIER=Stack /STK=24 /UG=Mm.18522 /LL=12894 /UG_GENE=Cpt1a /UG_TITLE=carnitine palmitoyltransferase 1, liver	30	41	44	38.33	4.26	90	87	79	85.33	3.28	2.23	1.86	2.75	47	8.744	0.001244		71	80	58	69.67	6.39	218	176	83	159	39.89	2.28	1.32	3.35	89.33	2.211	0.151318		50	92	25	55.67	19.55	240	248	216	234.67	9.61	4.22
1427164_at	interleukin 13 receptor, alpha 1	BB730912	16164	gb:BB730912 /DB_XREF=gi:16114187 /DB_XREF=BB730912 /CLONE=E970001K05 /FEA=mRNA /CNT=24 /TID=Mm.220960.1 /TIER=Stack /STK=12 /UG=Mm.220960 /LL=102960 /UG_GENE=AI882074 /UG_TITLE=expressed sequence AI882074	49	185	35	89.67	47.84	80	238	222	180	50.21	2.01	0.83	16.63	90.33	1.303	0.26282		49	67	31	49	10.39	255	191	85	177	49.57	3.61	1.83	6.4	128	2.527	0.117341		67	121	34	74	25.36	315	223	246	261.33	27.64	3.53
1425620_at	transforming growth factor, beta receptor III	AF039601	21814	gb:AF039601.1 /DB_XREF=gi:3387819 /FEA=FLmRNA /CNT=31 /TID=Mm.200775.1 /TIER=FL /STK=1 /UG=Mm.200775 /LL=21814 /UG_GENE=Tgfbr3 /DEF=Mus musculus betaglycan mRNA, complete cds. /PROD=betaglycan /FL=gb:AF039601.1	53	51	58	54	2.08	318	615	470	467.67	85.74	8.66	6.02	11.37	413.67	4.823	0.040309	*	83	395	185	221	91.85	536	484	98	372.67	138.15	1.69	0.58	5.75	151.67	0.914	0.419467		251	68	125	148	54.06	229	419	205	284.33	67.69	1.92
1420950_at	zinc and ring finger 1	BB026596	170737	gb:BB026596 /DB_XREF=gi:15403485 /DB_XREF=BB026596 /CLONE=5330434D02 /FEA=FLmRNA /CNT=80 /TID=Mm.156616.1 /TIER=Stack /STK=33 /UG=Mm.156616 /LL=170737 /UG_GENE=Zrfp1-pending /UG_TITLE=zinc ring finger protein 1 /FL=gb:NM_133206.1 gb:AF378525.1	554	299	337	396.67	79.43	605	413	372	463.33	71.82	1.17	0.78	1.84	66.67	0.623	0.567613		434	434	370	412.67	21.33	342	187	238	255.67	45.61	-1.61	-1.23	-2.3	-157	-3.118	0.05668		504	511	341	452	55.54	144	154	192	163.33	14.62	-2.77
1452140_at	TBC1 domain family, member 20	BC002196	67231	gb:BC002196.1 /DB_XREF=gi:12805446 /FEA=mRNA /CNT=314 /TID=Mm.206021.1 /TIER=Stack /STK=15 /UG=Mm.206021 /LL=67231 /UG_GENE=2810442O16Rik /DEF=Mus musculus, clone IMAGE:3489034, mRNA, partial cds. /PROD=Unknown (protein for IMAGE:3489034)	225	187	203	205	11.02	514	710	684	636	61.46	3.1	2.56	3.69	431	6.903	0.017238	*	177	708	473	452.67	153.62	662	705	197	521.33	162.64	1.15	0.5	2.85	68.67	0.307	0.774261		589	189	164	314	137.69	543	541	434	506	36	1.61
1415957_a_at	novel nuclear protein 1	AV297071	18114	gb:AV297071 /DB_XREF=gi:6329094 /DB_XREF=AV297071 /CLONE=5730446G15 /FEA=FLmRNA /CNT=228 /TID=Mm.38344.1 /TIER=Stack /STK=9 /UG=Mm.38344 /LL=18114 /UG_GENE=Nnp1 /UG_TITLE=novel nuclear protein 1 /FL=gb:NM_010925.1 gb:U79773.1	307	206	282	265	30.37	848	692	851	797	52.51	3.01	2.44	3.79	532	8.771	0.002408	*	242	654	489	461.67	119.72	670	474	299	481	107.16	1.04	0.59	1.96	19.33	0.12	0.910091		545	302	204	350.33	101.36	667	573	660	633.33	30.23	1.81
1416494_at	NADH dehydrogenase (ubiquinone) Fe-S protein 5	NM_134104	595136	gb:NM_134104.1 /DB_XREF=gi:19527333 /GEN=AI256693 /FEA=FLmRNA /CNT=117 /TID=Mm.42805.1 /TIER=FL+Stack /STK=85 /UG=Mm.42805 /LL=106171 /DEF=Mus musculus expressed sequence AI256693 (AI256693), mRNA. /PROD=expressed sequence AI256693 /FL=gb:NM_134104.1 gb:BC002163.1	290	455	168	304.33	83.16	1285	997	1440	1240.67	129.79	4.08	2.68	7.54	936.33	6.074	0.006153	*	267	323	293	294.33	16.18	1417	1478	1507	1467.33	26.52	4.99	4.55	5.5	1173	37.756	1.8e-05	*	394	283	269	315.33	39.54	1494	1331	1286	1370.33	63.18	4.35
1450143_at	RAS guanyl releasing protein 1	BB354696	19419	gb:BB354696 /DB_XREF=gi:16405639 /DB_XREF=BB354696 /CLONE=C030001F11 /FEA=FLmRNA /CNT=20 /TID=Mm.42150.1 /TIER=Stack /STK=9 /UG=Mm.42150 /LL=19419 /UG_GENE=Rasgrp1 /UG_TITLE=RAS guanyl releasing protein 1 /FL=gb:NM_011246.1 gb:AF106070.1	35	7	28	23.33	8.41	223	250	166	213	24.76	9.13	5.45	22.71	189.67	7.253	0.010248	*	6	166	38	70	48.88	233	207	43	161	59.48	2.3	0.69	100000000	91	1.182	0.304923		108	9	6	41	33.51	215	84	13	104	59.16	2.54
1427445_a_at	titin	BC025840	22138	gb:BC025840.1 /DB_XREF=gi:19388003 /FEA=mRNA /CNT=36 /TID=Mm.46242.1 /TIER=ConsEnd /STK=0 /UG=Mm.46242 /LL=66856 /UG_GENE=1100001C23Rik /DEF=Mus musculus, Similar to RIKEN cDNA 1100001C23 gene, clone IMAGE:5149168, mRNA, partial cds. /PROD=Similar to RIKEN cDNA 1100001C23 gene	79	49	62	63.33	8.69	275	297	265	279	9.45	4.41	3.56	5.72	215.67	16.801	7.7e-05	*	119	122	114	118.33	2.33	137	148	95	126.67	16.15	1.07	0.84	1.3	8.33	0.511	0.658528		84	96	170	116.67	26.89	325	281	297	301	12.86	2.58
1431314_a_at	RIKEN cDNA 5830417I10 gene /// similar to mKIAA1606 protein	AK017936	545537 /// 76022	gb:AK017936.1 /DB_XREF=gi:12857438 /FEA=mRNA /CNT=6 /TID=Mm.220906.3 /TIER=ConsEnd /STK=0 /UG=Mm.220906 /LL=76022 /UG_GENE=5830417I10Rik /UG_TITLE=RIKEN cDNA 5830417I10 gene /DEF=Mus musculus adult male thymus cDNA, RIKEN full-length enriched library, clone:5830417I10:hypothetical protein, full insert sequence.	473	471	444	462.67	9.35	70	23	60	51	14.29	-9.07	-6.2	-16.84	-411.67	-24.1	5.8e-05	*	384	309	280	324.33	30.99	18	45	67	43.33	14.17	-7.48	-4.7	-16.36	-281	-8.247	0.004791	*	428	597	395	473.33	62.56	51	19	40	36.67	9.39	-12.91
1428942_at	metallothionein 2	AA796766	17750	gb:AA796766 /DB_XREF=gi:2859721 /DB_XREF=vp27c11.r1 /CLONE=IMAGE:1077908 /FEA=mRNA /CNT=34 /TID=Mm.142740.1 /TIER=Stack /STK=16 /UG=Mm.142740 /LL=17750 /UG_GENE=Mt2 /UG_TITLE=metallothionein 2	823	1172	1040	1011.67	101.74	437	410	411	419.33	8.84	-2.41	-2.01	-2.82	-592.33	-5.8	0.027493	*	455	863	838	718.67	132.03	573	691	1100	788	159.68	1.1	0.68	1.74	69.33	0.335	0.755275		3791	1064	4173	3009.33	978.9	2199	1297	4574	2690	977.33	-1.12
1423598_at	ATPase, aminophospholipid transporter (APLT), class I, type 8A, member 1	BB303874	11980	gb:BE292160 /DB_XREF=gi:9174367 /DB_XREF=601086468F1 /CLONE=IMAGE:3500585 /FEA=FLmRNA /CNT=81 /TID=Mm.33083.1 /TIER=ConsEnd /STK=0 /UG=Mm.33083 /LL=11980 /UG_GENE=Atp8a1 /UG_TITLE=ATPase, aminophospholipid transporter (APLT), class I, type 8A, member 1 /FL=gb:NM_009727.1 gb:U75321.1	79	58	60	65.67	6.69	223	348	351	307.33	42.18	4.68	3.47	6.16	241.67	5.659	0.02667	*	26	112	60	66	25.01	377	187	35	199.67	98.93	3.03	0.54	9.36	133.67	1.31	0.307736		258	125	3	128.67	73.63	255	225	280	253.33	15.9	1.97
1448389_at	WD repeat domain 5	AV095579	140858	gb:AV095579 /DB_XREF=gi:16381698 /DB_XREF=AV095579 /CLONE=2410008O07 /FEA=FLmRNA /CNT=179 /TID=Mm.28265.1 /TIER=Stack /STK=12 /UG=Mm.28265 /LL=140858 /UG_GENE=Big-pending /UG_TITLE=Bmp2-induced gene /FL=gb:BC025801.1 gb:NM_080848.1 gb:BC016103.1 gb:AF416510.1	174	118	172	154.67	18.34	345	390	395	376.67	15.9	2.44	2.01	3.05	222	9.146	0.000871	*	148	405	262	271.67	74.35	460	441	160	353.67	96.99	1.3	0.65	2.62	82	0.671	0.541301		361	211	184	252	55.05	392	359	423	391.33	18.48	1.55
1424109_a_at	glyoxalase 1	BC024663	109801	gb:AK005055.1 /DB_XREF=gi:12836715 /FEA=FLmRNA /CNT=231 /TID=Mm.196149.1 /TIER=Stack /STK=12 /UG=Mm.196149 /LL=66133 /UG_GENE=1110008E19Rik /UG_TITLE=RIKEN cDNA 1110008E19 gene /DEF=Mus musculus adult male liver cDNA, RIKEN full-length enriched library, clone:1300019A24:homolog to GLYOXALASE-I (EC 4.4.1.5), full insert sequence. /FL=gb:BC024663.1	921	811	956	896	43.68	2097	1976	2138	2070.33	48.63	2.31	2.12	2.53	1174.33	17.965	6.1e-05	*	860	805	925	863.33	34.68	2137	2126	2168	2143.67	12.57	2.48	2.33	2.66	1280.33	34.707	0.000193	*	819	824	744	795.67	25.87	1875	1721	1904	1833.33	56.79	2.3
1421211_a_at	class II transactivator	AF042158	12265	gb:AF042158.1 /DB_XREF=gi:3335107 /FEA=FLmRNA /CNT=17 /TID=Mm.1619.1 /TIER=FL /STK=1 /UG=Mm.1619 /LL=12265 /UG_GENE=C2ta /DEF=Mus musculus MHC class II transactivator CIITA form III mRNA, complete cds. /PROD=MHC class II transactivator CIITA form III /FL=gb:NM_007575.1 gb:U60653.1 gb:AF042158.1	181	153	155	163	9.02	163	459	362	328	87.12	2.01	1.13	2.93	165	1.884	0.197606		59	138	67	88	25.11	366	302	290	319.33	23.59	3.63	2.41	6.89	231.33	6.715	0.002596	*	116	166	120	134	16.04	321	395	345	353.67	21.8	2.64
1452427_s_at	expressed sequence AW742319	BM950003	57874	gb:BM950003 /DB_XREF=gi:19433593 /DB_XREF=UI-M-EG0p-bux-e-10-0-UI.r1 /CLONE=IMAGE:5688177 /FEA=mRNA /CNT=34 /TID=Mm.200509.1 /TIER=ConsEnd /STK=0 /UG=Mm.200509 /LL=57874 /UG_GENE=Hspc121-pending /UG_TITLE=butyrate-induced transcript 1	124	30	146	100	35.57	545	626	407	526	63.93	5.26	3.14	12.85	426	5.823	0.008958	*	85	314	172	190.33	66.74	588	576	123	429	153.04	2.25	0.84	5.91	238.67	1.429	0.256504		326	94	71	163.67	81.44	454	436	364	418	27.5	2.55
1427127_x_at	heat shock protein 1A	M12573	193740	gb:M12573.1 /DB_XREF=gi:194018 /FEA=mRNA /CNT=23 /TID=Mm.6388.1 /TIER=Stack /STK=15 /UG=Mm.6388 /LL=15511 /UG_GENE=Hsp70-1 /UG_TITLE=heat shock protein, 70 kDa 1 /DEF=Mouse heat shock protein (hsp68) mRNA, clone MHS214, partial cds.	783	160	358	433.67	183.78	558	494	476	509.33	24.88	1.17	0.69	3.88	75.67	0.408	0.721566		611	167	889	555.67	210.25	90	41	267	132.67	68.64	-4.19	-1.34	-29.04	-423	-1.913	0.173316		644	3774	806	1741.33	1017.41	3095	3244	1851	2730	441.6	1.57
1419762_at	ubiquitin D	NM_023137	24108	gb:NM_023137.2 /DB_XREF=gi:13194204 /GEN=Ubd /FEA=FLmRNA /CNT=20 /TID=Mm.140210.1 /TIER=FL /STK=6 /UG=Mm.140210 /LL=24108 /DEF=Mus musculus ubiquitin D (Ubd), mRNA. /PROD=ubiquitin D /FL=gb:NM_023137.2	520	477	565	520.67	25.41	1577	1532	1795	1634.67	81.21	3.14	2.8	3.52	1114	13.091	0.002801	*	335	348	256	313	28.75	1513	1384	1288	1395	65.18	4.46	3.79	5.33	1082	15.188	0.000985	*	747	432	303	494	131.87	1760	1402	2725	1962.33	395.09	3.97
1424108_at	glyoxalase 1	BC024663	109801	gb:BC024663.1 /DB_XREF=gi:19354349 /FEA=FLmRNA /CNT=231 /TID=Mm.196149.1 /TIER=FL+Stack /STK=52 /UG=Mm.196149 /LL=66133 /UG_GENE=1110008E19Rik /DEF=Mus musculus, RIKEN cDNA 1110008E19 gene, clone MGC:30329 IMAGE:3591599, mRNA, complete cds. /PROD=RIKEN cDNA 1110008E19 gene /FL=gb:BC024663.1	760	1052	756	856	98.01	1477	1502	1426	1468.33	22.36	1.72	1.44	2.12	612.33	6.091	0.020337		672	572	638	627.33	29.36	1375	1353	1509	1412.33	48.75	2.25	2.05	2.48	785	13.795	0.00051	*	733	820	668	740.33	44.03	1233	1220	1177	1210	16.92	1.63
1421182_at	C-type lectin domain family 1, member b	NM_019985	56760	gb:NM_019985.1 /DB_XREF=gi:9910411 /GEN=Clec2-pending /FEA=FLmRNA /CNT=14 /TID=Mm.30700.1 /TIER=FL /STK=2 /UG=Mm.30700 /LL=56760 /DEF=Mus musculus C-type lectin-like receptor 2 (Clec2-pending), mRNA. /PROD=C-type lectin-like receptor 2 /FL=gb:AF201457.1 gb:NM_019985.1	31	47	52	43.33	6.33	121	90	233	148	43.43	3.42	1.72	5.53	104.67	2.385	0.134751		40	60	12	37.33	13.92	149	101	107	119	15.1	3.19	1.86	8.35	81.67	3.977	0.016661		44	16	31	30.33	8.09	148	180	228	185.33	23.25	6.11
1423719_at	cDNA sequence U46068	U46068	228801	gb:U46068.2 /DB_XREF=gi:9789706 /FEA=FLmRNA /CNT=160 /TID=Mm.3783.1 /TIER=FL+Stack /STK=139 /UG=Mm.3783 /DEF=Mus musculus von Ebner minor salivary gland protein mRNA, complete cds. /PROD=von Ebner minor salivary gland protein /FL=gb:U46068.2	21	10	11	14	3.51	108	249	216	191	42.58	13.64	7.71	25.17	177	4.143	0.052391		69	48	110	75.67	18.21	4644	4755	761	3386.67	1313.22	44.76	15.55	90.58	3311	2.521	0.127806		32	15	7	18	7.37	227	205	105	179	37.54	9.94
1425007_at	zinc finger protein 566	BC019790	72556	gb:BC019790.1 /DB_XREF=gi:18044176 /FEA=FLmRNA /CNT=16 /TID=Mm.158842.1 /TIER=FL+Stack /STK=9 /UG=Mm.158842 /LL=72556 /UG_GENE=2700043M03Rik /DEF=Mus musculus, Similar to hypothetical protein FLJ14779, clone MGC:30322 IMAGE:5151196, mRNA, complete cds. /PROD=Similar to hypothetical protein FLJ14779 /FL=gb:BC019790.1	268	106	158	177.33	47.75	113	45	86	81.33	19.77	-2.18	-1.12	-4.07	-96	-1.857	0.171652		159	114	154	142.33	14.24	75	37	92	68	16.26	-2.09	-1.43	-3.52	-74.33	-3.439	0.027037		168	198	207	191	11.79	39	28	67	44.67	11.61	-4.28
1422959_s_at	zinc finger protein 313	NM_030743	81018	gb:NM_030743.1 /DB_XREF=gi:13811698 /GEN=Zfp313 /FEA=FLmRNA /CNT=3 /TID=Mm.171509.1 /TIER=FL /STK=1 /UG=Mm.171509 /LL=81018 /DEF=Mus musculus zinc finger protein 313 (Zfp313), mRNA. /PROD=zinc finger protein 313 /FL=gb:NM_030743.1 gb:AF282919.1	241	208	233	227.33	9.94	707	1021	905	877.67	91.67	3.86	3.16	4.6	650.33	7.053	0.018337	*	122	793	394	436.33	194.85	1065	829	147	680.33	275.23	1.56	0.47	6.31	244	0.724	0.513513		827	237	61	375	231.64	949	969	1038	985.33	26.96	2.63
1426886_at	ceroid-lipofuscinosis, neuronal 5	AV315220	211286	gb:AV315220 /DB_XREF=gi:15406068 /DB_XREF=AV315220 /CLONE=5830428I12 /FEA=mRNA /CNT=98 /TID=Mm.38783.1 /TIER=Stack /STK=44 /UG=Mm.38783 /UG_TITLE=Mus musculus, Similar to ceroid-lipofuscinosis, neuronal 5, clone IMAGE:5251891, mRNA, partial cds	254	258	199	237	19.04	445	669	508	540.67	66.69	2.28	1.76	2.88	303.67	4.378	0.036647		277	290	228	265	18.88	500	616	511	542.33	36.97	2.05	1.74	2.41	277.33	6.681	0.007009		241	276	194	237	23.76	648	621	539	602.67	32.77	2.54
1434747_at	gb:BI963522 /DB_XREF=gi:16337927 /DB_XREF=id30f09.x1 /CLONE=IMAGE:5664904 /FEA=EST /CNT=85 /TID=Mm.2131.2 /TIER=Stack /STK=25 /UG=Mm.2131 /LL=109901 /UG_GENE=Ela1 /UG_TITLE=elastase 1, pancreatic	BI963522		gb:BI963522 /DB_XREF=gi:16337927 /DB_XREF=id30f09.x1 /CLONE=IMAGE:5664904 /FEA=EST /CNT=85 /TID=Mm.2131.2 /TIER=Stack /STK=25 /UG=Mm.2131 /LL=109901 /UG_GENE=Ela1 /UG_TITLE=elastase 1, pancreatic	60	164	38	87.33	38.86	17	186	176	126.33	54.74	1.45	0.38	5.85	39	0.581	0.595615		64	108	43	71.67	19.15	203	174	50	142.33	46.92	1.99	0.85	4.08	70.67	1.394	0.268656		51	23	54	42.67	9.87	195	178	110	161	25.97	3.77
1438755_at	expressed sequence C80068	BB327213	97810	gb:BB327213 /DB_XREF=gi:16403734 /DB_XREF=BB327213 /CLONE=B430215J24 /FEA=EST /CNT=12 /TID=Mm.188194.1 /TIER=Stack /STK=9 /UG=Mm.188194 /LL=97810 /UG_GENE=C80068 /UG_TITLE=expressed sequence C80068	191	46	115	117.33	41.87	119	18	18	51.67	33.67	-2.27	-0.73	-100000000	-65.67	-1.222	0.291594		210	167	138	171.67	20.92	19	27	94	46.67	23.78	-3.68	-1.91	-22.81	-125	-3.947	0.017393		165	134	239	179.33	31.15	18	25	25	22.67	2.33	-7.91
1460214_at	Purkinje cell protein 4	NM_008791	18546	gb:NM_008791.1 /DB_XREF=gi:6679226 /GEN=Pcp4 /FEA=FLmRNA /CNT=43 /TID=Mm.5023.1 /TIER=FL+Stack /STK=38 /UG=Mm.5023 /LL=18546 /DEF=Mus musculus Purkinje cell protein 4 (Pcp4), mRNA. /PROD=Purkinje cell protein 4 /FL=gb:NM_008791.1	10	18	125	51	37.07	228	269	350	282.33	35.84	5.54	2.42	100000000	231.33	4.486	0.010967	*	45	11	103	53	26.86	374	227	680	427	133.43	8.06	3.15	49.64	374	2.748	0.101858		45	10	11	22	11.5	198	175	278	217	31.21	9.86
1437938_x_at	dynamin 2	BG066325	13430	gb:BG066325 /DB_XREF=gi:12548894 /DB_XREF=H3041F06-3 /CLONE=H3041F06 /FEA=EST /CNT=14 /TID=Mm.39292.5 /TIER=Stack /STK=13 /UG=Mm.39292 /LL=13430 /UG_GENE=Dnm2 /UG_TITLE=dynamin 2	120	67	109	98.67	16.15	354	285	321	320	19.92	3.24	2.49	4.5	221.33	8.63	0.001194	*	105	380	254	246.33	79.48	283	320	48	217	85.17	-1.14	-0.46	-3.43	-29.33	-0.252	0.813661		266	99	81	148.67	58.9	227	284	108	206.33	51.85	1.39
1425208_at	limb-bud and heart	BC026827	77889	gb:AF317517.1 /DB_XREF=gi:13676633 /GEN=Lbh /FEA=FLmRNA /CNT=21 /TID=Mm.180813.1 /TIER=FL /STK=1 /UG=Mm.180813 /LL=77889 /DEF=Mus musculus limb bud and heart (Lbh) mRNA, complete cds. /PROD=limb bud and heart /FL=gb:BC026827.1 gb:AF317517.1	8	161	7	58.67	51.17	194	410	367	323.67	66.01	5.52	2.05	100000000	265	3.173	0.036733	*	6	140	62	69.33	38.86	461	194	10	221.67	130.93	3.2	0.09	42.46	152.33	1.115	0.365668		70	47	9	42	17.79	286	250	124	220	49.11	5.24
1431320_a_at	myosin Va	AK002362	17918	gb:AK002362.1 /DB_XREF=gi:12832285 /GEN=Myo5a /FEA=mRNA /CNT=5 /TID=Mm.3645.2 /TIER=ConsEnd /STK=0 /UG=Mm.3645 /LL=17918 /UG_TITLE=myosin Va /DEF=Mus musculus adult male kidney cDNA, RIKEN full-length enriched library, clone:0610009A05:myosin Va, full insert sequence.	446	520	445	470.33	24.84	163	160	230	184.33	22.85	-2.55	-2.07	-3.25	-286	-8.475	0.001095	*	402	415	255	357.33	51.3	236	144	98	159.33	40.57	-2.24	-1.44	-4	-198	-3.027	0.041585		453	539	420	470.67	35.47	194	233	225	217.33	11.89	-2.17
1452705_at	expressed sequence AA415817	AK004611	94184	gb:AK004611.1 /DB_XREF=gi:12835898 /GEN=Ntan1 /FEA=mRNA /CNT=175 /TID=Mm.22635.2 /TIER=Stack /STK=72 /UG=Mm.22635 /LL=94184 /UG_TITLE=expressed sequence AA415817 /DEF=Mus musculus adult male lung cDNA, RIKEN full-length enriched library, clone:1200006G13:N-terminal Asn amidase, full insert sequence.	831	680	900	803.67	64.96	142	60	36	79.33	32.09	-10.13	-5.95	-30.4	-724.33	-9.997	0.002384	*	1118	860	1289	1089	124.69	43	49	155	82.33	36.37	-13.23	-7.34	-48.71	-1006.67	-7.75	0.010216	*	651	730	693	691.33	22.82	74	91	74	79.67	5.67	-8.68
1433515_s_at	ethanolamine kinase 1	BG066916	75320	gb:BG066916 /DB_XREF=gi:12549485 /DB_XREF=H3048E04-3 /CLONE=H3048E04 /FEA=EST /CNT=250 /TID=Mm.30163.1 /TIER=Stack /STK=9 /UG=Mm.30163 /LL=30886 /UG_GENE=AI195356 /UG_TITLE=EST AI195356	19	58	22	33	12.53	310	274	252	278.67	16.9	8.44	5.13	22.56	245.67	11.675	0.00048	*	31	430	142	201	118.9	253	303	38	198	81.29	-1.02	-0.03	-3.71	-3	-0.021	0.984504		144	41	18	67.67	38.74	272	297	227	265.33	20.48	3.92
1425763_x_at	immunoglobulin heavy chain (J558 family) /// similar to immunoglobulin heavy chain variable region /// similar to immunoglobulin mu-chain /// similar to anti-poly(dC) monoclonal antibody heavy chain	BC019425	16061 /// 238447 /// 544903 /// 544907	gb:BC019425.1 /DB_XREF=gi:18043870 /FEA=FLmRNA /CNT=5 /TID=Mm.157783.6 /TIER=FL /STK=1 /UG=Mm.157783 /LL=104911 /UG_GENE=AI893585 /DEF=Mus musculus, clone MGC:30346 IMAGE:4459683, mRNA, complete cds. /PROD=Unknown (protein for MGC:30346) /FL=gb:BC019425.1	900	1291	2561	1584	501.37	5638	5473	7656	6255.67	701.78	3.95	2.47	8.36	4671.67	5.417	0.007462	*	2277	8415	5364	5352	1771.9	5201	8127	4356	5894.67	1142.51	1.1	0.62	2.52	542.67	0.257	0.811609		3634	2476	10799	5636.33	2602.89	4343	8905	5780	6342.67	1346.65	1.13
1426009_a_at	phosphatidylinositol-4-phosphate 5-kinase, type 1 beta	BC003763	18720	gb:BC003763.1 /DB_XREF=gi:13277731 /FEA=FLmRNA /CNT=1 /TID=Mm.87521.2 /TIER=FL /STK=1 /UG=Mm.87521 /LL=18720 /UG_GENE=Pip5k1b /DEF=Mus musculus, Similar to phosphatidylinositol-4-phosphate 5-kinase, type 1 beta, clone MGC:5928 IMAGE:3591003, mRNA, complete cds. /PROD=Similar to phosphatidylinositol-4-phosphate5-kinase, type 1 beta /FL=gb:BC003763.1	219	366	78	221	83.14	150	199	287	212	40.08	-1.04	-0.39	-1.92	-9	-0.098	0.928706		63	24	21	36	13.53	233	193	147	191	24.85	5.31	3.09	14.09	155	5.479	0.011062	*	42	229	180	150.33	55.98	111	47	153	103.67	30.82	-1.45
1428297_at	gb:BF166991 /DB_XREF=gi:11047447 /DB_XREF=601773752F1 /CLONE=IMAGE:3994405 /FEA=mRNA /CNT=91 /TID=Mm.25860.2 /TIER=ConsEnd /STK=0 /UG=Mm.25860 /LL=26412 /UG_GENE=Map4k2 /UG_TITLE=mitogen activated protein kinase kinase kinase kinase 2	AK011708		gb:BF166991 /DB_XREF=gi:11047447 /DB_XREF=601773752F1 /CLONE=IMAGE:3994405 /FEA=mRNA /CNT=91 /TID=Mm.25860.2 /TIER=ConsEnd /STK=0 /UG=Mm.25860 /LL=26412 /UG_GENE=Map4k2 /UG_TITLE=mitogen activated protein kinase kinase kinase kinase 2	891	979	668	846	92.55	240	414	239	297.67	58.17	-2.84	-2.02	-4.32	-548.33	-5.016	0.011512	*	765	969	792	842	63.98	238	182	184	201.33	18.34	-4.18	-3.45	-5.11	-640.67	-9.626	0.006339	*	915	828	786	843	37.99	132	297	126	185	56.03	-4.56
1424775_at	2'-5' oligoadenylate synthetase 1A	BC018470	246730	gb:BC018470.1 /DB_XREF=gi:17391105 /FEA=FLmRNA /CNT=62 /TID=Mm.14301.1 /TIER=FL+Stack /STK=16 /UG=Mm.14301 /LL=23960 /UG_GENE=Oas1a /DEF=Mus musculus, clone MGC:27867 IMAGE:3493001, mRNA, complete cds. /PROD=Unknown (protein for MGC:27867) /FL=gb:M33863.1 gb:BC018470.1 gb:BC013715.1	949	832	858	879.67	35.47	290	405	338	344.33	33.35	-2.55	-2.17	-3.07	-535.33	-10.996	0.000397	*	493	746	541	593.33	77.58	559	468	633	553.33	47.72	-1.07	-0.81	-1.37	-40	-0.439	0.68754		805	759	711	758.33	27.14	759	872	1143	924.67	113.94	1.22
1418462_at	exosome component 9	NM_019393	50911	gb:NM_019393.1 /DB_XREF=gi:9506980 /GEN=Pmscl1 /FEA=FLmRNA /CNT=61 /TID=Mm.116711.1 /TIER=FL+Stack /STK=23 /UG=Mm.116711 /LL=50911 /DEF=Mus musculus polymyositisscleroderma autoantigen 1 (Pmscl1), mRNA. /PROD=polymyositisscleroderma autoantigen 1 /FL=gb:NM_019393.1 gb:BC005622.1 gb:AF152842.1 gb:AF152841.1	684	419	643	582	82.35	190	202	204	198.67	4.37	-2.93	-2.24	-3.62	-383.33	-4.648	0.042839	*	681	498	718	632.33	68.01	291	296	209	265.33	28.2	-2.38	-1.85	-3.07	-367	-4.985	0.020399		593	476	597	555.33	39.68	270	327	289	295.33	16.76	-1.88
1450977_s_at	N-myc downstream regulated gene 1 /// N-myc downstream regulated-like	AI987929	17988 /// 17990	gb:AI987929 /DB_XREF=gi:5819723 /DB_XREF=um09a03.x1 /CLONE=IMAGE:2182540 /FEA=FLmRNA /CNT=505 /TID=Mm.4063.1 /TIER=Stack /STK=39 /UG=Mm.4063 /LL=17988 /UG_GENE=Ndr1 /UG_TITLE=N-myc downstream regulated 1 /FL=gb:NM_010884.1 gb:U60593.1 gb:BC015282.1	112	31	72	71.67	23.38	296	409	367	357.33	32.98	4.99	3.14	10.87	285.67	7.066	0.003098	*	23	261	103	129	69.92	389	248	30	222.33	104.43	1.72	0.35	16.45	93.33	0.743	0.504497		306	163	9	159.33	85.76	325	364	404	364.33	22.81	2.29
1451241_at	laminin B1 subunit 1	BG970109	16777	gb:BG970109 /DB_XREF=gi:14357746 /DB_XREF=602839236F1 /CLONE=IMAGE:4973601 /FEA=FLmRNA /CNT=143 /TID=Mm.148395.1 /TIER=Stack /STK=26 /UG=Mm.148395 /LL=16777 /UG_GENE=Lamb1-1 /UG_TITLE=laminin B1 subunit 1 /FL=gb:M15525.1	45	37	53	45	4.62	113	174	202	163	26.27	3.62	2.57	4.89	118	4.423	0.042532	*	12	85	85	60.67	24.33	191	163	49	134.33	43.43	2.21	0.9	6.95	73.67	1.48	0.231456		137	21	10	56	40.62	168	96	137	133.67	20.85	2.39
1419099_x_at	stomatin	AF093620	13830	gb:AF093620.1 /DB_XREF=gi:3747063 /FEA=FLmRNA /CNT=55 /TID=Mm.4441.1 /TIER=FL /STK=1 /UG=Mm.4441 /LL=13830 /UG_GENE=Epb7.2 /DEF=Mus musculus stomatin mRNA, complete cds. /PROD=stomatin /FL=gb:U17297.1 gb:AF093620.1 gb:NM_013515.1	2	32	19	17.67	8.69	129	245	241	205	38.02	11.6	5.76	61.32	187.33	4.804	0.033374	*	1	141	2	48	46.5	302	110	2	138	87.73	2.88	0	100000000	90	0.906	0.430691		100	10	2	37.33	31.42	82	141	75	99.33	20.93	2.66
1456225_x_at	tribbles homolog 3 (Drosophila)	BB508622	228775	gb:BB508622 /DB_XREF=gi:9517586 /DB_XREF=BB508622 /CLONE=D730018N08 /FEA=EST /CNT=14 /TID=Mm.204986.3 /TIER=Stack /STK=13 /UG=Mm.204986 /UG_TITLE=Mus musculus, clone MGC:18731 IMAGE:3980838, mRNA, complete cds	71	39	80	63.33	12.44	92	44	45	60.33	15.84	-1.05	-0.62	-1.96	-3	-0.149	0.88917		54	98	50	67.33	15.38	223	238	241	234	5.57	3.48	2.52	5.57	166.67	10.191	0.004139	*	97	41	74	70.67	16.25	36	20	23	26.33	4.91	-2.68
1452137_at	acyl-Coenzyme A binding domain containing 3	BB704602	170760	gb:BB704602 /DB_XREF=gi:16053437 /DB_XREF=BB704602 /CLONE=7420465P14 /FEA=FLmRNA /CNT=17 /TID=Mm.28214.1 /TIER=Stack /STK=8 /UG=Mm.28214 /LL=170760 /UG_GENE=Pap7 /UG_TITLE=peripherial benzodiazepine receptor associated protein /FL=gb:AF022770.2	53	19	27	33	10.26	104	171	142	139	19.4	4.21	2.58	8.83	106	4.83	0.016433	*	32	159	96	95.67	36.66	218	64	32	104.67	57.41	1.09	0.1	3.53	9	0.132	0.902334		140	8	38	62	39.95	90	170	103	121	24.79	1.95
1420887_a_at	Bcl2-like 1	NM_009743	12048	gb:U51278.1 /DB_XREF=gi:2636673 /FEA=FLmRNA /CNT=102 /TID=Mm.3882.1 /TIER=FL /STK=1 /UG=Mm.3882 /LL=12048 /UG_GENE=Bcl2l /DEF=Mus musculus thymus Bcl-xL mRNA, complete cds. /PROD=Bcl-xL /FL=gb:L35049.1 gb:NM_009743.1 gb:U10101.1 gb:U51278.1	76	17	34	42.33	17.53	221	267	276	254.67	17.03	6.02	3.52	18.93	212.33	8.686	0.000971	*	32	180	244	152	62.78	334	298	54	228.67	87.95	1.5	0.49	5.09	76.67	0.709	0.521044		222	101	20	114.33	58.69	365	293	417	358.33	35.95	3.13
1436462_at	CDNA clone IMAGE:30359088	BM899333		gb:BM899333 /DB_XREF=gi:19382121 /DB_XREF=UI-M-DJ1-btz-g-02-0-UI.s1 /CLONE=UI-M-DJ1-btz-g-02-0-UI /FEA=EST /CNT=11 /TID=Mm.154145.3 /TIER=Stack /STK=9 /UG=Mm.154145 /LL=66376 /UG_GENE=2310011F05Rik /UG_TITLE=RIKEN cDNA 2310011F05 gene	70	180	41	97	42.34	323	341	271	311.67	20.99	3.21	1.84	11.42	214.67	4.543	0.021058		38	106	64	69.33	19.81	287	187	154	209.33	39.98	3.02	1.76	5.99	140	3.137	0.053546		73	69	63	68.33	2.91	212	211	250	224.33	12.84	3.28
1426519_at	procollagen-proline, 2-oxoglutarate 4-dioxygenase (proline 4-hydroxylase), alpha 1 polypeptide	AI314028	18451	gb:BB253720 /DB_XREF=gi:8946466 /DB_XREF=BB253720 /CLONE=A730058L05 /FEA=FLmRNA /CNT=95 /TID=Mm.2212.1 /TIER=Stack /STK=9 /UG=Mm.2212 /LL=18451 /UG_GENE=P4ha1 /UG_TITLE=procollagen-proline, 2-oxoglutarate 4-dioxygenase (proline 4-hydroxylase), alpha 1 polypeptide /FL=gb:BC009654.1	19	88	41	49.33	20.35	233	438	348	339.67	59.32	6.89	3.69	21.82	290.33	4.629	0.028864	*	28	117	83	76	25.93	232	215	23	156.67	67.01	2.06	0.58	5.44	80.67	1.123	0.354937		435	44	18	165.67	134.88	780	455	199	478	168.11	2.89
1438674_a_at	splicing factor, arginine/serine-rich 8	BB278628	231769	gb:BB278628 /DB_XREF=gi:8975650 /DB_XREF=BB278628 /CLONE=A930011P04 /FEA=EST /CNT=48 /TID=Mm.208458.3 /TIER=Stack /STK=9 /UG=Mm.208458 /UG_TITLE=Mus musculus, Similar to splicing factor, arginineserine-rich 8 (suppressor-of-white-apricot homolog, Drosophila), clone MGC:31019 IMAGE:5006904, mRNA, complete cds	277	216	197	230	24.13	552	244	333	376.33	91.51	1.64	0.96	2.41	146.33	1.546	0.247178		313	296	225	278	26.95	432	158	188	259.33	86.77	-1.07	-0.67	-2.41	-18.67	-0.205	0.853471		322	296	361	326.33	18.89	149	272	194	205	35.93	-1.59
1423048_a_at	toll interacting protein	BB400304	54473	gb:BB400304 /DB_XREF=gi:16413671 /DB_XREF=BB400304 /CLONE=C330017P21 /FEA=FLmRNA /CNT=203 /TID=Mm.103551.1 /TIER=Stack /STK=25 /UG=Mm.103551 /LL=54473 /UG_GENE=Tollip-pending /UG_TITLE=toll interacting protein /FL=gb:NM_023764.1	31	26	63	40	11.59	178	199	179	185.33	6.84	4.63	3.12	8.87	145.33	10.799	0.00119	*	63	198	126	129	39	224	198	35	152.33	59.14	1.18	0.4	2.74	23.33	0.329	0.760826		176	37	76	96.33	41.39	158	176	116	150	17.78	1.56
1437843_s_at	Nucleoporin like 1 (Nupl1), mRNA	AV303002	71844	gb:AV303002 /DB_XREF=gi:6335516 /DB_XREF=AV303002 /CLONE=5730508F15 /FEA=EST /CNT=14 /TID=Mm.18583.3 /TIER=Stack /STK=14 /UG=Mm.18583 /LL=71844 /UG_GENE=1700017F11Rik /UG_TITLE=RIKEN cDNA 1700017F11 gene	608	536	597	580.33	22.39	592	647	490	576.33	45.99	-1.01	-0.88	-1.17	-4	-0.078	0.942759		31	46	33	36.67	4.7	305	310	424	346.33	38.86	9.45	7.14	12.63	309.67	7.911	0.014351	*	199	749	648	532	169.03	764	676	770	736.67	30.38	1.38
1452464_a_at	methionine aminopeptidase-like 1	AJ414378	66559	gb:AJ414378.1 /DB_XREF=gi:15982235 /GEN=MNPEPL /FEA=mRNA /CNT=13 /TID=Mm.27075.2 /TIER=ConsEnd /STK=0 /UG=Mm.27075 /LL=66559 /DEF=Mus musculus mRNA for putative methionyl aminopeptidase (MNPEPL gene). /PROD=putative methionyl aminopeptidase	40	385	73	166	109.91	325	303	475	367.67	54.04	2.21	1	100000000	201.67	1.647	0.200893		103	45	113	87	21.2	567	358	272	399	87.59	4.59	2.62	8.3	312	3.462	0.063333		140	141	123	134.67	5.84	395	416	458	423	18.52	3.14
1428043_a_at	cytidine monophospho-N-acetylneuraminic acid hydroxylase	AB061276	12763	gb:AB061276.1 /DB_XREF=gi:20502362 /GEN=CMAH /FEA=mRNA /CNT=2 /TID=Mm.8396.2 /TIER=ConsEnd /STK=0 /UG=Mm.8396 /LL=12763 /DEF=Mus musculus CMAH mRNA for CMP-NeuAc hydroxylase, complete cds, major form of alternative splicing. /PROD=CMP-NeuAc hydroxylase	140	84	100	108	16.65	340	992	673	668.33	188.23	6.19	3.21	10.02	560.33	2.965	0.095614		75	336	130	180.33	79.44	677	37	19	244.33	216.4	1.35	0	6.38	64	0.278	0.802393		145	94	59	99.33	24.97	308	373	316	332.33	20.46	3.35
1448785_at	CBFA2T1 identified gene homolog (human)	BG072085	12395	gb:NM_009822.1 /DB_XREF=gi:6753299 /GEN=Cbfa2t1h /FEA=FLmRNA /CNT=111 /TID=Mm.4909.1 /TIER=FL+Stack /STK=40 /UG=Mm.4909 /LL=12395 /DEF=Mus musculus CBFA2T1 identified gene homolog (human) (Cbfa2t1h), mRNA. /PROD=CBFA2T1 identified gene homolog (human) /FL=gb:NM_009822.1 gb:D32007.1	40	82	53	58.33	12.41	159	249	243	217	29.05	3.72	2.52	5.96	158.67	5.022	0.019371	*	135	95	105	111.67	12.02	151	165	62	126	32.25	1.13	0.64	1.69	14.33	0.416	0.709676		107	83	57	82.33	14.44	100	119	41	86.67	23.48	1.05
1418908_at	peptidylglycine alpha-amidating monooxygenase	NM_013626	18484	gb:NM_013626.1 /DB_XREF=gi:7305366 /GEN=Pam /FEA=FLmRNA /CNT=46 /TID=Mm.5121.1 /TIER=FL+Stack /STK=16 /UG=Mm.5121 /LL=18484 /DEF=Mus musculus peptidylglycine alpha-amidating monooxygenase (Pam), mRNA. /PROD=peptidylglycine alpha-amidating monooxygenase /FL=gb:U79523.1 gb:NM_013626.1	325	343	477	381.67	47.95	1382	1116	1555	1351	127.67	3.54	2.75	4.65	969.33	7.108	0.009561	*	413	386	464	421	22.87	1917	1683	3804	2468	671.41	5.86	3.22	8.6	2047	3.047	0.092671		297	353	334	328	16.44	1395	1136	1053	1194.67	102.99	3.64
1419149_at	serine (or cysteine) peptidase inhibitor, clade E, member 1	NM_008871	18787	gb:NM_008871.1 /DB_XREF=gi:6679372 /GEN=Serpine1 /FEA=FLmRNA /CNT=19 /TID=Mm.1263.1 /TIER=FL+Stack /STK=13 /UG=Mm.1263 /LL=18787 /DEF=Mus musculus serine (or cysteine) proteinase inhibitor, clade E (nexin, plasminogen activator inhibitor type 1), member 1 (Serpine1), mRNA. /PROD=plasminogen activator inhibitor, type I /FL=gb:M33960.1 gb:NM_008871.1	209	166	125	166.67	24.25	97	247	31	125	63.91	-1.33	-0.68	-8.43	-41.67	-0.61	0.591844		156	165	145	155.33	5.78	34	118	73	75	24.27	-2.07	-1.34	-4.44	-80.33	-3.22	0.073232		172	384	170	242	71	504	92	494	363.33	135.7	1.5
1426170_a_at	CD8 antigen, beta chain 1	U34882	12526	gb:U34882.1 /DB_XREF=gi:1049228 /FEA=FLmRNA /CNT=1 /TID=Mm.153963.2 /TIER=FL /STK=1 /UG=Mm.153963 /LL=12526 /UG_GENE=Cd8b /DEF=Mus musculus CD8 mRNA, Lyt3a allele, complete cds. /PROD=CD8 /FL=gb:U34882.1	1234	830	1353	1139	158.27	1065	504	476	681.67	191.84	-1.67	-1.05	-3.2	-457.33	-1.839	0.142357		1240	1094	1193	1175.67	43.03	475	401	300	392	50.72	-3	-2.45	-3.84	-783.67	-11.782	0.000344	*	904	1310	931	1048.33	131.07	306	423	292	340.33	41.53	-3.08
1416190_a_at	Sec61 alpha 1 subunit (S. cerevisiae)	BC003707	53421	gb:AF145253.1 /DB_XREF=gi:7673000 /FEA=FLmRNA /CNT=335 /TID=Mm.28375.1 /TIER=FL /STK=2 /UG=Mm.28375 /LL=53421 /UG_GENE=Sec61a /DEF=Mus musculus Sec61 alpha isoform 1 mRNA, complete cds. /PROD=Sec61 alpha isoform 1 /FL=gb:AB032902.1 gb:BC003707.1 gb:AF222743.1 gb:AF145253.1 gb:NM_016906.1	13	22	33	22.67	5.78	316	249	389	318	40.43	14.03	9.19	24.87	295.33	7.232	0.016655	*	56	331	263	216.67	82.7	681	739	31	483.67	226.95	2.23	0.48	6.89	267	1.105	0.363202		519	33	45	199	160.04	356	234	261	283.67	37	1.43
1449466_at	C-type lectin domain family 3, member b	NM_011606	21922	gb:NM_011606.1 /DB_XREF=gi:6755820 /GEN=Tna /FEA=FLmRNA /CNT=18 /TID=Mm.34588.1 /TIER=FL+Stack /STK=10 /UG=Mm.34588 /LL=21922 /DEF=Mus musculus tetranectin (plasminogen binding protein) (Tna), mRNA. /PROD=tetranectin (plasminogen binding protein) /FL=gb:U08595.1 gb:NM_011606.1	280	92	334	235.33	73.34	209	44	78	110.33	50.3	-2.13	-0.86	-8.88	-125	-1.406	0.241253		293	333	478	368	56.2	68	71	120	86.33	16.86	-4.26	-2.85	-6.65	-281.67	-4.801	0.029198	*	364	85	325	258	87.23	51	88	24	54.33	18.55	-4.75
1452406_x_at	erythroid differentiation regulator 1	AJ007909	170942	gb:AJ007909.1 /DB_XREF=gi:3336885 /GEN=edr /FEA=mRNA /CNT=7 /TID=Mm.35829.2 /TIER=ConsEnd /STK=5 /UG=Mm.35829 /LL=170942 /DEF=Mus musculus mRNA for erythroid differentiation regulator, partial. /PROD=erythroid differentiation regulator	4932	5657	4057	4882	462.56	1689	2010	1705	1801.33	104.44	-2.71	-2.24	-3.23	-3080.67	-6.497	0.017835	*	7005	3681	3964	4883.33	1063.97	1556	1095	1511	1387.33	146.74	-3.52	-2.2	-5.06	-3496	-3.255	0.078811		5421	6402	4614	5479	516.97	1340	1721	1557	1539.33	110.34	-3.56
1421866_at	nuclear receptor subfamily 3, group C, member 1	NM_008173	14815	gb:NM_008173.1 /DB_XREF=gi:6680102 /GEN=Nr3c1 /FEA=FLmRNA /CNT=182 /TID=Mm.4918.1 /TIER=FL /STK=1 /UG=Mm.4918 /LL=14815 /DEF=Mus musculus nuclear receptor subfamily 3, group C, member 1 (Nr3c1), mRNA. /PROD=glucocorticoid receptor 1 /FL=gb:NM_008173.1	53	30	36	39.67	6.89	218	264	204	228.67	18.12	5.76	4.32	8.23	189	9.748	0.004284	*	42	194	93	109.67	44.66	305	133	44	160.67	76.6	1.47	0.3	5.02	51	0.575	0.602951		150	45	30	75	37.75	194	260	109	187.67	43.7	2.5
1433693_x_at	vesicle-associated membrane protein 3	BB491065	22319	gb:BB491065 /DB_XREF=gi:9449692 /DB_XREF=BB491065 /CLONE=D530019E14 /FEA=EST /CNT=76 /TID=Mm.168744.2 /TIER=Stack /STK=71 /UG=Mm.168744 /LL=22319 /UG_GENE=Vamp3 /UG_TITLE=vesicle-associated membrane protein 3	224	393	235	284	54.59	200	588	525	437.67	120.22	1.54	0.8	2.62	153.67	1.164	0.334253		168	250	158	192	29.14	492	476	227	398.33	85.79	2.07	1.27	3.15	206.33	2.277	0.126649		173	214	156	181	17.21	550	413	438	467	42.12	2.58
1417634_at	superoxide dismutase 3, extracellular	NM_011435	20657	gb:NM_011435.1 /DB_XREF=gi:6755599 /GEN=Sod3 /FEA=FLmRNA /CNT=100 /TID=Mm.2407.1 /TIER=FL /STK=2 /UG=Mm.2407 /LL=20657 /DEF=Mus musculus superoxide dismutase 3, extracellular (Sod3), mRNA. /PROD=superoxide dismutase 3, extracellular /FL=gb:AF076286.1 gb:U38261.1 gb:BC010975.1 gb:NM_011435.1 gb:D50856.1	31	20	38	29.67	5.24	246	188	167	200.33	23.62	6.75	4.83	9.92	170.67	7.053	0.015114	*	9	270	86	121.67	77.43	184	63	14	87	50.52	-1.4	0	-31.97	-34.67	-0.375	0.729617		250	26	7	94.33	78.03	107	129	110	115.33	6.89	1.22
1452095_a_at	histocompatibility 47	AK005204	109815	gb:AK005204.1 /DB_XREF=gi:12837603 /FEA=FLmRNA /CNT=86 /TID=Mm.22362.2 /TIER=Stack /STK=41 /UG=Mm.22362 /LL=109815 /UG_GENE=H47 /UG_TITLE=histocompatibility 47 /DEF=Mus musculus adult male cerebellum cDNA, RIKEN full-length enriched library, clone:1500011E07:homolog to AD-015 PROTEIN, full insert sequence. /FL=gb:BC011091.1	239	732	318	429.67	152.88	103	204	212	173	35.08	-2.48	-0.99	-4.6	-256.67	-1.636	0.231544		306	311	455	357.33	48.85	199	239	261	233	18.15	-1.53	-1.16	-1.96	-124.33	-2.386	0.112672		244	440	262	315.33	62.55	283	247	290	273.33	13.32	-1.15
1421895_at	eukaryotic translation initiation factor 2, subunit 3, structural gene X-linked	NM_012010	26905	gb:NM_012010.1 /DB_XREF=gi:6753737 /GEN=Eif2s3x /FEA=FLmRNA /CNT=65 /TID=Mm.218851.1 /TIER=FL /STK=1 /UG=Mm.218851 /LL=26905 /DEF=Mus musculus eukaryotic translation initiation factor 2, subunit 3, structural gene X-linked (Eif2s3x), mRNA. /PROD=eukaryotic translation initiation factor 2,subunit 3, structural gene X-linked /FL=gb:NM_012010.1	61	148	88	99	25.71	286	367	340	331	23.81	3.34	2.29	5.89	232	6.62	0.002756	*	68	229	172	156.33	47.13	506	396	39	313.67	140.96	2.01	0.5	4.82	157.33	1.059	0.38314		251	81	51	127.67	62.27	242	284	453	326.33	64.48	2.56
1431715_a_at	ligase III, DNA, ATP-dependent	AK010719	16882	gb:AK010719.1 /DB_XREF=gi:12846365 /FEA=mRNA /CNT=2 /TID=Mm.1411.3 /TIER=ConsEnd /STK=0 /UG=Mm.1411 /LL=16882 /UG_GENE=Lig3 /UG_TITLE=ligase III, DNA, ATP-dependent /DEF=Mus musculus ES cells cDNA, RIKEN full-length enriched library, clone:2410073M13:ligase III, DNA, ATP-dependent, full insert sequence.	25	357	22	134.67	111.17	23	499	178	233.33	140.17	1.73	0.02	100000000	98.67	0.552	0.612074		51	29	21	33.67	8.97	415	298	101	271.33	91.62	8.06	3.35	16.6	237.67	2.582	0.120654		21	130	17	56	37.02	326	208	216	250	38.07	4.46
1439483_at	expressed sequence AI506816	BI438039	433855	gb:BI438039 /DB_XREF=gi:15262729 /DB_XREF=ic84a04.x1 /CLONE=IMAGE:5660071 /FEA=EST /CNT=21 /TID=Mm.5399.1 /TIER=ConsEnd /STK=7 /UG=Mm.5399 /LL=100694 /UG_GENE=AI506816 /UG_TITLE=expressed sequence AI506816	844	906	838	862.67	21.74	127	109	105	113.67	6.77	-7.59	-6.85	-8.48	-749	-32.902	0.000317	*	872	918	970	920	28.31	101	149	117	122.33	14.11	-7.52	-6.27	-9.33	-797.67	-25.219	0.000159	*	852	1001	1262	1038.33	119.82	122	115	150	129	10.69	-8.05
1417000_at	ankyrin repeat and BTB (POZ) domain containing 1	NM_030251	80283	gb:NM_030251.1 /DB_XREF=gi:13384865 /GEN=Abtb1 /FEA=FLmRNA /CNT=91 /TID=Mm.41457.1 /TIER=FL+Stack /STK=61 /UG=Mm.41457 /LL=80283 /DEF=Mus musculus ankyrin repeat and BTB (POZ) domain containing 1 (Abtb1), mRNA. /PROD=ankyrin repeat and BTB (POZ) domain containing1 /FL=gb:AB053477.1 gb:BC003234.1 gb:NM_030251.1	258	100	234	197.33	49.16	340	79	120	179.67	81.04	-1.1	-0.51	-4.38	-17.67	-0.186	0.863024		247	347	228	274	36.91	99	64	220	127.67	47.26	-2.15	-1.25	-5.57	-146.33	-2.44	0.074911		204	139	286	209.67	42.53	61	101	112	91.33	15.5	-2.3
1447632_at	Fanconi anemia, complementation group C	BB555719	14088	gb:BB555719 /DB_XREF=gi:9642085 /DB_XREF=BB555719 /CLONE=E330020L09 /FEA=EST /CNT=2 /TID=Mm.170426.1 /TIER=ConsEnd /STK=2 /UG=Mm.170426 /UG_TITLE=ESTs	72	20	72	54.67	17.33	136	103	33	90.67	30.37	1.66	0.68	3.88	36	1.03	0.375083		186	333	280	266.33	42.98	40	120	77	79	23.12	-3.37	-2.04	-6.73	-187.33	-3.839	0.029972	*	153	23	121	99	39.11	94	122	33	83	26.27	-1.19
1453206_at	acyl-Coenzyme A dehydrogenase family, member 9	AV235115	229211	gb:AV235115 /DB_XREF=gi:16386190 /DB_XREF=AV235115 /CLONE=4732402K02 /FEA=mRNA /CNT=184 /TID=Mm.28558.1 /TIER=Stack /STK=13 /UG=Mm.28558 /LL=67022 /UG_GENE=2600017P15Rik /UG_TITLE=RIKEN cDNA 2600017P15 gene	164	134	140	146	9.17	557	495	566	539.33	22.32	3.69	3.27	4.19	393.33	16.303	0.000975	*	232	302	248	260.67	21.18	602	427	402	477	62.92	1.83	1.39	2.33	216.33	3.259	0.062837		231	184	93	169.33	40.51	386	484	405	425	30.01	2.51
1451036_at	spastic paraplegia 21 homolog (human)	BB095517	27965	gb:BB095517 /DB_XREF=gi:8740551 /DB_XREF=BB095517 /CLONE=9430051G22 /FEA=FLmRNA /CNT=250 /TID=Mm.206799.1 /TIER=Stack /STK=9 /UG=Mm.206799 /LL=27965 /UG_GENE=D9Wsu18e /UG_TITLE=DNA segment, Chr 9, Wayne State University 18, expressed /FL=gb:NM_138584.1	601	511	496	536	32.79	1078	977	1345	1133.33	109.78	2.11	1.74	2.54	597.33	5.214	0.024419		388	325	221	311.33	48.69	1254	986	1169	1136.33	79.07	3.65	2.81	5	825	8.884	0.001983	*	421	520	372	437.67	43.53	947	1000	1201	1049.33	77.36	2.4
1425239_at	open reading frame 21	AY037804	224440	gb:AY037804.1 /DB_XREF=gi:17061795 /FEA=FLmRNA /CNT=10 /TID=Mm.981.1 /TIER=FL /STK=4 /UG=Mm.981 /DEF=Mus musculus C21orf18 mRNA, complete cds. /PROD=C21orf18 /FL=gb:AY037804.1	205	276	223	234.67	21.31	91	20	55	55.33	20.5	-4.24	-2.56	-10.93	-179.33	-6.065	0.00375	*	187	281	195	221	30.09	32	24	87	47.67	19.8	-4.64	-2.59	-14.81	-173.33	-4.812	0.012239	*	323	126	246	231.67	57.32	49	27	87	54.33	17.52	-4.26
1435129_at	Protein tyrosine phosphatase 4a2 (Ptp4a2), mRNA	AW495875	19244	gb:AW495875 /DB_XREF=gi:7066156 /DB_XREF=up47g06.x1 /CLONE=IMAGE:2749306 /FEA=EST /CNT=20 /TID=Mm.6355.2 /TIER=Stack /STK=20 /UG=Mm.6355 /LL=19244 /UG_GENE=Ptp4a2 /UG_TITLE=protein tyrosine phosphatase 4a2	1006	1012	1481	1166.33	157.34	552	274	359	395	82.25	-2.95	-2	-4.69	-771.33	-4.345	0.022254	*	1391	2850	1465	1902	474.48	373	918	895	728.67	177.96	-2.61	-1.4	-4.82	-1173.33	-2.315	0.118858		4305	1473	876	2218	1057.64	872	852	513	745.67	116.48	-2.97
1451165_at	limb region 1 like	BC023397	74775	gb:BC023397.1 /DB_XREF=gi:19484032 /FEA=FLmRNA /CNT=108 /TID=Mm.24542.1 /TIER=FL+Stack /STK=80 /UG=Mm.24542 /LL=74775 /UG_GENE=1110013E13Rik /DEF=Mus musculus, RIKEN cDNA 1110013E13 gene, clone MGC:32459 IMAGE:5043877, mRNA, complete cds. /PROD=RIKEN cDNA 1110013E13 gene /FL=gb:BC023397.1	254	182	132	189.33	35.41	361	140	177	226	68.34	1.19	0.57	2.06	36.67	0.476	0.666328		174	364	228	255.33	56.53	213	186	188	195.67	8.69	-1.3	-0.83	-1.8	-59.67	-1.043	0.402089		204	221	183	202.67	10.99	62	93	80	78.33	8.99	-2.59
1449011_at	solute carrier family 12, member 7	BB732135	20499	gb:BB732135 /DB_XREF=gi:16115410 /DB_XREF=BB732135 /CLONE=E970021D09 /FEA=FLmRNA /CNT=91 /TID=Mm.24510.1 /TIER=Stack /STK=9 /UG=Mm.24510 /LL=20499 /UG_GENE=Slc12a7 /UG_TITLE=solute carrier family 12, member 7 /FL=gb:NM_011390.1 gb:AF087436.1	184	29	109	107.33	44.75	512	361	332	401.67	55.8	3.74	2.08	12.05	294.33	4.115	0.016117	*	78	542	215	278.33	137.64	361	231	101	231	75.06	-1.2	-0.22	-3.16	-47.33	-0.302	0.781879		517	56	161	244.67	139.5	191	278	141	203.33	40.03	-1.2
1434393_at	ubiquitin specific peptidase 34	BM235696	17847	gb:BM235696 /DB_XREF=gi:17870966 /DB_XREF=K0423D04-3 /CLONE=K0423D04 /FEA=EST /CNT=96 /TID=Mm.13148.1 /TIER=Stack /STK=8 /UG=Mm.13148 /LL=103732 /UG_GENE=AI450991 /UG_TITLE=expressed sequence AI450991	225	203	259	229	16.29	810	549	525	628	91.26	2.74	2.04	3.52	399	4.304	0.04473	*	207	425	211	281	72.01	540	503	217	420	102.06	1.49	0.81	2.83	139	1.113	0.334591		428	252	69	249.67	103.64	503	471	469	481	11.02	1.93
1419179_at	thioredoxin-like 4	NM_025299	27366	gb:NM_025299.1 /DB_XREF=gi:13384655 /GEN=Dim1-pending /FEA=FLmRNA /CNT=43 /TID=Mm.45433.1 /TIER=FL+Stack /STK=12 /UG=Mm.45433 /LL=27366 /DEF=Mus musculus dim1 (S. pombe) (Dim1-pending), mRNA. /PROD=dim1 (S. pombe) /FL=gb:NM_025299.1	101	193	103	132.33	30.34	369	431	408	402.67	18.1	3.04	2.19	4.91	270.33	7.653	0.003429	*	119	113	84	105.33	10.81	387	376	281	348	33.65	3.3	2.62	4.18	242.67	6.866	0.012348	*	128	152	112	130.67	11.62	411	343	282	345.33	37.26	2.64
1442025_a_at	gb:AI467657 /DB_XREF=gi:4320994 /DB_XREF=ve44f05.x1 /CLONE=IMAGE:821025 /FEA=EST /CNT=11 /TID=Mm.34106.1 /TIER=ConsEnd /STK=3 /UG=Mm.34106 /LL=102538 /UG_GENE=AI467657 /UG_TITLE=expressed sequence AI467657	AI467657		gb:AI467657 /DB_XREF=gi:4320994 /DB_XREF=ve44f05.x1 /CLONE=IMAGE:821025 /FEA=EST /CNT=11 /TID=Mm.34106.1 /TIER=ConsEnd /STK=3 /UG=Mm.34106 /LL=102538 /UG_GENE=AI467657 /UG_TITLE=expressed sequence AI467657	468	593	475	512	40.55	88	188	194	156.67	34.38	-3.27	-2.33	-5.19	-355.33	-6.684	0.002861	*	53	77	145	91.67	27.55	212	350	246	269.33	41.51	2.94	1.78	5.99	177.67	3.566	0.029623		304	337	433	358	38.69	179	153	436	256	90.31	-1.4
[truncated: 23 more columns]
