# Supplementary material for: Combining global genome and transcriptome approaches to identify the candidate genes of small-effect quantitative trait loci in collagen-induced arthritis
Source: Arthritis Res Ther. 2007 Jan 23;9(1):R3. doi: 10.1186/ar2108 (PMC1860061; doi:10.1186/ar2108)
Supplement: Additional file 2 — Summary information on the 311 genes differentially expressed in joints in the DBA/1 strain during CIA. Pairwise comparisons were performed by comparing PI, OA and CA with NA. Three criteria were applied for selecting the differentially expressed genes: the lower 90% confidence bound of fold change between the group means exceeded twofold; the absolute difference between the two groups exceeded 100; the P value threshold of the unpaired t-test was 0.05 [file ar2108-S2.xls]

## Sheet:  compare resultDBA
Supplement table 2: Gene differentially expressed during CIA in DBA/1 strain
Comparison: PI versus NC, OA versus NC, CA versus NC
Column Headings:
probe set	Unique Probe Set identifier by Affymetrix.
DBA/1_NC_1_Signal	Experimental condition NC replicate 1
DBA/1_NC_2_Signal	Experimental condition NC replicate 2
DBA/1_NC_3_Signal	Experimental condition NC replicate 3
DBA/1_PI_1_Signal	Experimental condition PI replicate 1
DBA/1_PI_2_Signal	Experimental condition PI replicate 2
DBA/1_PI_3_Signal	Experimental condition PI replicate 3
DBA/1_OA_1_Signal	Experimental condition OA replicate 1
DBA/1_OA_2_Signal	Experimental condition OA replicate 2
DBA/1_OA_3_Signal	Experimental condition OA replicate 3
DBA/1_CA_1_Signal	Experimental condition CA replicate 1
DBA/1_CA_2_Signal	Experimental condition CA replicate 2
DBA/1_CA_3_Signal	Experimental condition CA replicate 3
fold change	Fold change of the comparason
lower bound of FC	lower bound of the 90% confidence interval of fold change
upper bound of FC	upper bound of the 90% confidence interval of fold change
difference of means	difference of the mean between groups
t statistic	unpaired test
P value	P value of the unpaired t-test
baseline mean	Mean of the basal group
baseline mean's SE	SE of the mean of the basal group
experiment mean	Mean of the experimental group
experiment mean's SE	SE of the mean of the experimental group
filtered	differentially expressed genes
probe set	gene	Accession	LocusLink	Description	DBA/1_NC_1_Signal	DBA/1_NC_2_Signal	DBA/1_NC_3_Signal	baseline mean	baseline mean's SE	DBA/1_CA_1_SigCal	DBA/1_CA_2_SigCal	DBA/1_CA_3_SigCal	experiment mean	experiment mean's SE	fold change	lower bound of FC	upper bound of FC	difference of means	t statistic	P value	filtered	DBA/1_NC_1_Signal	DBA/1_NC_2_Signal	DBA/1_NC_3_Signal	baseline mean	baseline mean's SE	DBA/1_PI_1_Signal	DBA/1_PI_2_Signal	DBA/1_PI_3_Signal	experiment mean	experiment mean's SE	fold change	lower bound of FC	upper bound of FC	difference of means	t statistic	P value	filtered	DBA/1_NC_1_Signal	DBA/1_NC_2_Signal	DBA/1_NC_3_Signal	baseline mean	baseline mean's SE	DBA/1_OA_1_SigOal	DBA/1_OA_2_SigOal	DBA/1_OA_3_SigOal	experiment mean	experiment mean's SE	fold change
1416525_at	speckle-type POZ protein	BB815380	20747	gb:BB815380 /DB_XREF=gi:16988009 /DB_XREF=BB815380 /CLONE=G730028K24 /FEA=FLmRNA /CNT=255 /TID=Mm.17224.1 /TIER=Stack /STK=15 /UG=Mm.17224 /LL=20747 /UG_GENE=Spop /UG_TITLE=speckle-type POZ protein /FL=gb:NM_025287.1	956	982	1075	1004.33	36.12	306	368	415	363	31.56	-2.77	-2.39	-3.26	-641.33	-13.369	0.000202	*	956	982	1075	1004.33	36.12	1014	348	339	567	223.52	-1.77	-1.07	-5.04	-437.33	-1.932	0.186795		956	982	1075	1004.33	36.12	661	685	559	635	38.63	-1.58
1416456_a_at	chitinase, acidic	BC011134	81600	gb:BC011134.1 /DB_XREF=gi:15029821 /FEA=FLmRNA /CNT=151 /TID=Mm.46418.1 /TIER=FL+Stack /STK=88 /UG=Mm.46418 /LL=81600 /UG_GENE=Chia-pending /DEF=Mus musculus, Similar to eosinophil chemotactic cytokine, clone MGC:18771 IMAGE:4165150, mRNA, complete cds. /PROD=Similar to eosinophil chemotactic cytokine /FL=gb:NM_023186.1 gb:AF290003.1 gb:BC011134.1	336	20	351	235.67	107.92	12	8	7	9	1.53	-26.19	-6.38	-50.42	-226.67	-2.1	0.170486		336	20	351	235.67	107.92	16592	16040	12131	14921	1404.07	63.31	35.11	257.58	14685.3	10.428	0.008713	*	336	20	351	235.67	107.92	13	12	6	10.33	2.19	-22.81
1450124_a_at	ATPase, Ca++ transporting, ubiquitous	NM_016745	53313	gb:NM_016745.1 /DB_XREF=gi:7949130 /GEN=Atp2a3 /FEA=FLmRNA /CNT=20 /TID=Mm.6306.1 /TIER=FL /STK=2 /UG=Mm.6306 /LL=53313 /DEF=Mus musculus ATPase, Ca++ transporting, ubiquitous (Atp2a3), mRNA. /PROD=ATPase, Ca++ transporting, ubiquitous /FL=gb:BC017639.1 gb:U49393.1 gb:NM_016745.1	542	593	701	612	46.87	62	134	109	101.67	21.11	-6.02	-4.35	-9.28	-510.33	-9.928	0.002985	*	542	593	701	612	46.87	1211	1120	230	853.67	312.94	1.39	0.55	2.28	241.67	0.764	0.521835		542	593	701	612	46.87	359	309	415	361	30.62	-1.7
1422051_a_at	gamma-aminobutyric acid (GABA-B) receptor, 1	NM_019439	54393	gb:NM_019439.1 /DB_XREF=gi:10257426 /GEN=Gabbr1 /FEA=FLmRNA /CNT=14 /TID=Mm.32191.1 /TIER=FL /STK=1 /UG=Mm.32191 /LL=54393 /DEF=Mus musculus gamma-aminobutyric acid (GABA-B) receptor, 1 (Gabbr1), mRNA. /PROD=gamma-aminobutyric acid (GABA-B) receptor, 1 /FL=gb:NM_019439.1	191	267	275	244.33	26.77	15	72	31	39.33	16.97	-6.21	-3.49	-21.55	-205	-6.468	0.005138	*	191	267	275	244.33	26.77	274	77	19	123.33	77.17	-1.98	-0.95	-100000000	-121	-1.481	0.253313		191	267	275	244.33	26.77	66	148	93	102.33	24.13	-2.39
1425137_a_at	histocompatibility 2, Q region locus 10	BC011215	15007	gb:BC011215.1 /DB_XREF=gi:15029963 /FEA=FLmRNA /CNT=60 /TID=Mm.88795.2 /TIER=FL /STK=5 /UG=Mm.88795 /LL=15007 /UG_GENE=H2-Q10 /DEF=Mus musculus, Similar to histocompatibility 2, Q region locus 10, clone MGC:18815 IMAGE:4196692, mRNA, complete cds. /PROD=Similar to histocompatibility 2, Q region locus10 /FL=gb:BC011215.1	442	347	283	357.33	46.19	1362	971	803	1045.33	165.59	2.93	2.05	4.08	688	4.002	0.044787	*	442	347	283	357.33	46.19	389	672	304	455	111.24	1.27	0.74	1.93	97.67	0.811	0.483422		442	347	283	357.33	46.19	351	490	390	410.33	41.39	1.15
1422991_at	phosphatidylinositol 3-kinase catalytic delta polypeptide	NM_008840	18707	gb:NM_008840.1 /DB_XREF=gi:6679318 /GEN=Pik3cd /FEA=FLmRNA /CNT=15 /TID=Mm.153755.1 /TIER=FL /STK=0 /UG=Mm.153755 /LL=18707 /DEF=Mus musculus phosphatidylinositol 3-kinase catalytic delta polypeptide (Pik3cd), mRNA. /PROD=phosphatidylinositol 3-kinase catalytic deltapolypeptide /FL=gb:U86587.1 gb:NM_008840.1	559	804	785	716	78.69	12	21	9	14	3.61	-51.14	-34.02	-90.63	-702	-8.912	0.012199	*	559	804	785	716	78.69	398	281	12	230.33	114.27	-3.11	-1.65	-16.96	-485.67	-3.5	0.03021		559	804	785	716	78.69	273	340	179	264	46.69	-2.71
1424984_at	RIKEN cDNA 2700078E11 gene	BB137173	78832	gb:BG965874 /DB_XREF=gi:14353498 /DB_XREF=602829640F1 /CLONE=IMAGE:4984545 /FEA=FLmRNA /CNT=145 /TID=Mm.31319.1 /TIER=ConsEnd /STK=0 /UG=Mm.31319 /LL=78832 /UG_GENE=2700078E11Rik /UG_TITLE=RIKEN cDNA 2700078E11 gene /FL=gb:BC026363.1	152	182	137	157	13.23	29	70	16	38.33	16.27	-4.1	-2.36	-13.63	-118.67	-5.659	0.005431	*	152	182	137	157	13.23	128	126	80	111.33	15.68	-1.41	-1.09	-1.89	-45.67	-2.226	0.091893		152	182	137	157	13.23	80	109	47	78.67	17.91	-2
1460423_x_at	Ig kappa chain	U29768	381774	gb:U29768.1 /DB_XREF=gi:896134 /FEA=mRNA /CNT=1 /TID=Mm.104747.25 /TIER=ConsEnd /STK=0 /UG=Mm.104747 /LL=16114 /UG_GENE=Igk-V28 /DEF=Mus musculus anti-DNA antibody Ig kappa chain mRNA, V-J region, hybridoma 84.11, partial cds. /PROD=Ig kappa chain	891	587	716	731.33	88.09	554	1075	2566	1398.33	602.89	1.91	0.55	3.43	667	1.095	0.383879		891	587	716	731.33	88.09	1513	2649	1792	1984.67	341.79	2.71	1.86	3.79	1253.33	3.551	0.059009		891	587	716	731.33	88.09	3430	2825	3585	3280	231.86	4.48
1452030_a_at	heterogeneous nuclear ribonucleoprotein R	BB822465	74326	gb:BB822465 /DB_XREF=gi:16995094 /DB_XREF=BB822465 /CLONE=G830018P03 /FEA=FLmRNA /CNT=257 /TID=Mm.31051.1 /TIER=Stack /STK=9 /UG=Mm.31051 /LL=74326 /UG_GENE=2610003J05Rik /UG_TITLE=RIKEN cDNA 2610003J05 gene /FL=gb:AF441128.1	180	279	332	263.67	44.54	46	54	100	66.67	16.83	-3.96	-2.46	-7.1	-197	-4.137	0.034635	*	180	279	332	263.67	44.54	338	231	48	205.67	84.67	-1.28	-0.69	-4.04	-58	-0.606	0.58678		180	279	332	263.67	44.54	139	324	317	260	60.53	-1.01
1426048_s_at	transcription factor AP-2, alpha	BC021623	21418	gb:BC021623.1 /DB_XREF=gi:18203739 /FEA=FLmRNA /CNT=1 /TID=Mm.39968.2 /TIER=FL /STK=1 /UG=Mm.39968 /LL=15464 /UG_GENE=Hrc /DEF=Mus musculus, Similar to histidine rich calcium binding protein, clone MGC:13723 IMAGE:3979848, mRNA, complete cds. /PROD=Similar to histidine rich calcium bindingprotein /FL=gb:BC021623.1	69	52	23	48	13.43	19	30	52	33.67	9.7	-1.43	-0.69	-2.99	-14.33	-0.865	0.4402		69	52	23	48	13.43	141	204	183	176	18.52	3.67	2.39	6.91	128	5.595	0.006557	*	69	52	23	48	13.43	65	66	40	57	8.5	1.19
1428301_at	similar to hypothetical protein LOC67055 /// hypothetical protein LOC544988 /// similar to hypothetical protein LOC67055 /// hypothetical protein LOC545001 /// hypothetical protein LOC545005 /// hypothetical protein LOC545007 /// RIKEN cDNA 2610042L04 gene /// similar to hypothetical protein LOC67055	BM195235	544986 /// 544988 /// 544991 /// 545001 /// 545005 /// 545007 /// 545015 /// 545017	gb:BM195235 /DB_XREF=gi:17746601 /DB_XREF=C0306B10-3 /CLONE=C0306B10 /FEA=mRNA /CNT=95 /TID=Mm.204.1 /TIER=Stack /STK=57 /UG=Mm.204 /LL=67055 /UG_GENE=2610042L04Rik /UG_TITLE=RIKEN cDNA 2610042L04 gene	837	838	835	836.67	0.88	561	700	749	670	56.31	-1.25	-1.1	-1.45	-166.67	-2.96	0.097657		837	838	835	836.67	0.88	339	293	323	318.33	13.48	-2.63	-2.46	-2.83	-518.33	-38.363	0.000645	*	837	838	835	836.67	0.88	697	763	844	768	42.51	-1.09
1424158_at	EH-domain containing 2	BC027084	259300	gb:BE652078 /DB_XREF=gi:9977915 /DB_XREF=UI-M-AO0-abz-b-02-0-UI.r1 /CLONE=UI-M-AO0-abz-b-02-0-UI /FEA=FLmRNA /CNT=100 /TID=Mm.112139.1 /TIER=ConsEnd /STK=0 /UG=Mm.112139 /UG_TITLE=Mus musculus, Similar to EH-domain containing 2, clone MGC:38650 IMAGE:5356224, mRNA, complete cds /FL=gb:BC027084.1	119	135	184	146	19.55	16	26	15	19	3.51	-7.68	-5.34	-11.59	-127	-6.393	0.020168	*	119	135	184	146	19.55	97	22	41	53.33	22.51	-2.74	-1.52	-9.05	-92.67	-3.108	0.036906		119	135	184	146	19.55	54	45	19	39.33	10.49	-3.71
1449943_at	lunatic fringe gene homolog (Drosophila)	NM_008494	16848	gb:NM_008494.1 /DB_XREF=gi:6678679 /GEN=Lfng /FEA=FLmRNA /CNT=55 /TID=Mm.12834.1 /TIER=FL /STK=3 /UG=Mm.12834 /LL=16848 /DEF=Mus musculus lunatic fringe gene homolog (Drosophila) (Lfng), mRNA. /PROD=lunatic fringe gene homolog (Drosophila) /FL=gb:U94351.1 gb:NM_008494.1 gb:AF015768.1	107	168	225	166.67	34.07	11	27	24	20.67	4.91	-8.06	-4.77	-14.26	-146	-4.241	0.047788	*	107	168	225	166.67	34.07	149	107	5	87	42.76	-1.92	-0.93	-10.13	-79.67	-1.457	0.222193		107	168	225	166.67	34.07	148	130	70	116	23.58	-1.44
1420961_a_at	influenza virus NS1A binding protein	NM_028582	117198	gb:NM_028582.2 /DB_XREF=gi:19263341 /GEN=Nd1-pending /FEA=FLmRNA /CNT=52 /TID=Mm.179252.1 /TIER=FL /STK=2 /UG=Mm.179252 /LL=117198 /DEF=Mus musculus Nd1 (Nd1-pending), mRNA. /PROD=ND1-S /FL=gb:NM_028582.2 gb:AB055738.1	130	204	197	177	23.59	11	15	57	27.67	14.71	-6.4	-3.24	-51.22	-149.33	-5.372	0.009446	*	130	204	197	177	23.59	215	97	45	119	50.29	-1.49	-0.83	-4.93	-58	-1.044	0.377057		130	204	197	177	23.59	134	135	133	134	0.58	-1.32
1419514_at	paired-like homeodomain transcription factor 1	NM_011097	18740	gb:U54499.1 /DB_XREF=gi:1498309 /FEA=FLmRNA /CNT=26 /TID=Mm.4832.1 /TIER=FL /STK=1 /UG=Mm.4832 /LL=18740 /UG_GENE=Pitx1 /DEF=Mus musculus homeodomain protein POTX mRNA, complete cds. /PROD=POTX /FL=gb:U71206.1 gb:U54499.1 gb:BC012696.1 gb:NM_011097.1	21	15	43	26.33	8.51	29	24	46	33	6.66	1.25	0.7	2.8	6.67	0.617	0.572489		21	15	43	26.33	8.51	324	450	402	392	36.72	14.89	9.39	32.11	365.67	9.702	0.007415	*	21	15	43	26.33	8.51	84	60	44	62.67	11.62	2.38
1421860_at	calsyntenin 1	BG065300	65945	gb:NM_023051.1 /DB_XREF=gi:12746425 /GEN=Clstn1 /FEA=FLmRNA /CNT=145 /TID=Mm.38993.1 /TIER=FL /STK=1 /UG=Mm.38993 /LL=65945 /DEF=Mus musculus calsyntenin 1 (Clstn1), mRNA. /PROD=calsyntenin 1 /FL=gb:NM_023051.1	196	201	232	209.67	11.26	26	49	40	38.33	6.69	-5.47	-4.18	-7.75	-171.33	-13.081	0.000632	*	196	201	232	209.67	11.26	358	501	135	331.33	106.49	1.58	0.74	2.44	121.67	1.136	0.371501		196	201	232	209.67	11.26	192	207	93	164	35.76	-1.28
1417792_at	zinc finger, matrin-like	BM238431	18139	gb:BM238431 /DB_XREF=gi:17873797 /DB_XREF=K0519A06-3 /CLONE=K0519A06 /FEA=FLmRNA /CNT=112 /TID=Mm.4503.1 /TIER=Stack /STK=13 /UG=Mm.4503 /LL=18139 /UG_GENE=Np220 /UG_TITLE=nuclear protein 220 /FL=gb:D83033.1 gb:NM_008717.1	232	331	260	274.33	29.46	93	92	62	82.33	10.17	-3.33	-2.55	-4.4	-192	-6.16	0.014829	*	232	331	260	274.33	29.46	232	149	66	149	47.92	-1.84	-1.15	-3.96	-125.33	-2.228	0.103519		232	331	260	274.33	29.46	158	126	193	159	19.35	-1.73
1449308_at	complement component 6	NM_016704	12274	gb:NM_016704.1 /DB_XREF=gi:7709995 /GEN=C6 /FEA=FLmRNA /CNT=39 /TID=Mm.20247.1 /TIER=FL+Stack /STK=15 /UG=Mm.20247 /LL=12274 /DEF=Mus musculus complement component 6 (C6), mRNA. /PROD=complement component 6 /FL=gb:BC011251.1 gb:NM_016704.1 gb:AF184900.1	45	25	27	32.33	6.36	181	325	293	266.33	43.66	8.24	5.41	12.99	234	5.304	0.030856	*	45	25	27	32.33	6.36	119	65	43	75.67	22.58	2.34	1.13	4.09	43.33	1.847	0.188399		45	25	27	32.33	6.36	175	212	133	173.33	22.82	5.36
1450992_a_at	myeloid ecotropic viral integration site 1	AW547821	17268	gb:AW547821 /DB_XREF=gi:7193238 /DB_XREF=L0027B06-3 /CLONE=L0027B06 /FEA=FLmRNA /CNT=40 /TID=Mm.4734.1 /TIER=Stack /STK=26 /UG=Mm.4734 /LL=17268 /UG_GENE=Meis1 /UG_TITLE=myeloid ecotropic viral integration site 1 /FL=gb:U33630.1 gb:NM_010789.1	66	118	134	106	20.53	285	127	122	178	53.52	1.68	0.81	2.93	72	1.256	0.310947		66	118	134	106	20.53	440	483	430	451	16.26	4.25	3.2	6.27	345	13.175	0.00026	*	66	118	134	106	20.53	83	106	55	81.33	14.75	-1.3
1422479_at	acyl-CoA synthetase short-chain family member 2	NM_019811	60525	gb:NM_019811.1 /DB_XREF=gi:9790020 /GEN=Acas1 /FEA=FLmRNA /CNT=154 /TID=Mm.22719.1 /TIER=FL+Stack /STK=76 /UG=Mm.22719 /LL=60525 /DEF=Mus musculus acetyl-Coenzyme A synthetase 1 (AMP forming) (Acas1), mRNA. /PROD=acetyl-Coenzyme A synthetase 1 (AMP forming) /FL=gb:AF216873.1 gb:NM_019811.1	723	424	533	560	87.36	3097	2181	2043	2440.33	330.74	4.36	3.1	6.23	1880.33	5.497	0.023474	*	723	424	533	560	87.36	670	1037	878	861.67	106.26	1.54	1.12	2.18	301.67	2.193	0.095922		723	424	533	560	87.36	937	988	367	764	199.05	1.36
1427436_at	sine oculis-related homeobox 2 homolog (Drosophila)	D83147	20472	gb:D83147.1 /DB_XREF=gi:1542814 /FEA=mRNA /CNT=4 /TID=Mm.5039.1 /TIER=ConsEnd /STK=1 /UG=Mm.5039 /LL=20472 /UG_GENE=Six2 /DEF=Mouse mRNA for Six2, complete sequence. /PROD=Six2	198	12	29	79.67	59.37	24	182	33	79.67	51.23	1	0	100000000	0	0	1		198	12	29	79.67	59.37	279	414	496	396.33	63.26	4.97	2.09	100000000	316.67	3.65	0.021923	*	198	12	29	79.67	59.37	96	109	52	85.67	17.25	1.08
1435148_at	ATPase, Na+/K+ transporting, beta 2 polypeptide	BG261955	11932	gb:BG261955 /DB_XREF=gi:12771771 /DB_XREF=602373773F1 /CLONE=IMAGE:4481179 /FEA=EST /CNT=38 /TID=Mm.16767.4 /TIER=Stack /STK=19 /UG=Mm.16767 /LL=53379 /UG_GENE=Hnrpa2b1 /UG_TITLE=heterogeneous nuclear ribonucleoprotein A2B1	289	193	321	267.67	38.46	868	142	155	388.33	239.86	1.45	0	3.1	120.67	0.497	0.66648		289	193	321	267.67	38.46	191	79	26	98.67	48.64	-2.71	-1.41	-14.43	-169	-2.726	0.055734		289	193	321	267.67	38.46	91	76	89	85.33	4.7	-3.14
1448873_at	occludin	NM_008756	18260	gb:NM_008756.1 /DB_XREF=gi:6679161 /GEN=Ocln /FEA=FLmRNA /CNT=60 /TID=Mm.4807.1 /TIER=FL+Stack /STK=34 /UG=Mm.4807 /LL=18260 /DEF=Mus musculus occludin (Ocln), mRNA. /PROD=occludin /FL=gb:NM_008756.1 gb:U49185.1	36	12	10	19.33	8.35	66	36	63	55	9.54	2.84	1.5	9.99	35.67	2.813	0.04914		36	12	10	19.33	8.35	146	124	220	163.33	29.04	8.45	4.44	29.7	144	4.766	0.030415	*	36	12	10	19.33	8.35	74	39	14	42.33	17.4	2.19
1421001_a_at	carbonic anhydrase 6	NM_009802	12353	gb:NM_009802.1 /DB_XREF=gi:6753269 /GEN=Car6 /FEA=FLmRNA /CNT=25 /TID=Mm.20289.1 /TIER=FL /STK=2 /UG=Mm.20289 /LL=12353 /DEF=Mus musculus carbonic anhydrase 6 (Car6), mRNA. /PROD=carbonic anhydrase 6 /FL=gb:AF079834.1 gb:NM_009802.1	446	63	400	303	120.73	77	65	55	65.67	6.36	-4.61	-1.58	-7.89	-237.33	-1.963	0.187922		446	63	400	303	120.73	15176	13765	9831	12924	1599.24	42.65	24.44	125.11	12621	7.869	0.01526	*	446	63	400	303	120.73	96	52	63	70.33	13.22	-4.31
1419098_at	stomatin	AF093620	13830	gb:AF093620.1 /DB_XREF=gi:3747063 /FEA=FLmRNA /CNT=55 /TID=Mm.4441.1 /TIER=FL /STK=1 /UG=Mm.4441 /LL=13830 /UG_GENE=Epb7.2 /DEF=Mus musculus stomatin mRNA, complete cds. /PROD=stomatin /FL=gb:U17297.1 gb:AF093620.1 gb:NM_013515.1	118	133	118	123	5	19	19	25	21	2	-5.86	-4.98	-7.03	-102	-18.941	0.000702	*	118	133	118	123	5	225	23	19	89	68.01	-1.38	-0.61	-100000000	-34	-0.499	0.667041		118	133	118	123	5	76	100	11	62.33	26.59	-1.97
1450259_a_at	signal transducer and activator of transcription 5A	U36502	20850	gb:U36502.1 /DB_XREF=gi:1008573 /GEN=Stat5a /FEA=FLmRNA /CNT=6 /TID=Mm.4697.1 /TIER=FL /STK=1 /UG=Mm.4697 /LL=20850 /DEF=Mus musculus mammary gland factor (Stat5a) mRNA, complete cds. /PROD=mammary gland factor /FL=gb:U36502.1 gb:NM_011488.1 gb:U21103.1	292	388	429	369.67	40.6	39	83	119	80.33	23.13	-4.6	-2.97	-8.9	-289.33	-6.192	0.007169	*	292	388	429	369.67	40.6	286	275	68	209.67	70.9	-1.76	-1.08	-4.02	-160	-1.958	0.13977		292	388	429	369.67	40.6	123	218	241	194	36.12	-1.91
1450480_a_at	G protein-coupled receptor kinase 6	AF040749	26385	gb:AF040749.1 /DB_XREF=gi:3005004 /GEN=GRK6 /FEA=FLmRNA /CNT=15 /TID=Mm.10193.1 /TIER=FL /STK=1 /UG=Mm.10193 /LL=26385 /DEF=Mus musculus G protein-coupled receptor kinase 6, splice variant C (GRK6) mRNA, complete cds. /PROD=G protein-coupled receptor kinase 6, splicevariant C /FL=gb:NM_011938.1 gb:AF040749.1	600	932	566	699.33	116.75	132	191	255	192.67	35.52	-3.63	-2.4	-5.6	-506.67	-4.152	0.039659	*	600	932	566	699.33	116.75	820	1011	114	648.33	272.8	-1.08	-0.58	-3.56	-51	-0.172	0.87556		600	932	566	699.33	116.75	670	621	582	624.33	25.46	-1.12
1424484_at	MOB1, Mps One Binder kinase activator-like 1B (yeast)	AV226922	232157	gb:AV226922 /DB_XREF=gi:16385391 /DB_XREF=AV226922 /CLONE=4022402H07 /FEA=FLmRNA /CNT=134 /TID=Mm.29500.1 /TIER=Stack /STK=9 /UG=Mm.29500 /UG_TITLE=Mus musculus, hypothetical protein FLJ10788, clone MGC:6884 IMAGE:2651599, mRNA, complete cds /FL=gb:BC009149.1	932	1263	1140	1111.67	96.6	7	11	68	28.67	19.7	-38.78	-17.85	-100000000	-1083	-10.986	0.00614	*	932	1263	1140	1111.67	96.6	1281	684	7	657.33	368.01	-1.69	-0.86	-21.4	-454.33	-1.194	0.342068		932	1263	1140	1111.67	96.6	830	886	624	780	79.66	-1.43
1451109_a_at	neural precursor cell expressed, developmentally down-regulted gene 4	BG073415	17999	gb:BG073415 /DB_XREF=gi:12555984 /DB_XREF=H3122D01-3 /CLONE=H3122D01 /FEA=FLmRNA /CNT=455 /TID=Mm.16553.2 /TIER=Stack /STK=40 /UG=Mm.16553 /LL=17999 /UG_GENE=Nedd4a /UG_TITLE=neural precursor cell expressed, developmentally down-regulated gene 4a /FL=gb:U96635.1	1903	2037	2158	2032.67	73.64	450	417	572	479.67	47.14	-4.24	-3.6	-5.1	-1553	-17.761	0.000178	*	1903	2037	2158	2032.67	73.64	2236	1960	412	1536	567.62	-1.32	-0.82	-3.38	-496.67	-0.868	0.474444		1903	2037	2158	2032.67	73.64	1355	1413	1165	1311	74.9	-1.55
1452124_at	ankyrin 3, epithelial /// RIKEN cDNA 2900054D09 gene	BB628935	11735 /// 73013	gb:BB628935 /DB_XREF=gi:16466236 /DB_XREF=BB628935 /CLONE=9630043K16 /FEA=FLmRNA /CNT=63 /TID=Mm.3526.5 /TIER=ConsEnd /STK=0 /UG=Mm.3526 /LL=11735 /UG_GENE=Ank3 /UG_TITLE=ankyrin 3, epithelial /FL=gb:L40632.1	44	41	19	34.67	7.88	82	76	11	56.33	22.73	1.63	0.53	3.25	21.67	0.901	0.446765		44	41	19	34.67	7.88	211	277	199	229	24.25	6.61	4.55	10.81	194.33	7.622	0.009565	*	44	41	19	34.67	7.88	122	25	54	67	28.75	1.93
1421002_at	angiopoietin-like 2	BG244279	26360	gb:NM_011923.1 /DB_XREF=gi:6753119 /GEN=Angptl2 /FEA=FLmRNA /CNT=39 /TID=Mm.200657.1 /TIER=FL /STK=2 /UG=Mm.200657 /LL=26360 /DEF=Mus musculus angiopoietin-like 2 (Angptl2), mRNA. /PROD=angiopoietin related protein 2 /FL=gb:NM_011923.1 gb:AF125176.1	117	180	180	159	21	13	15	60	29.33	15.34	-5.42	-2.77	-38.98	-129.67	-4.986	0.009499	*	117	180	180	159	21	238	245	8	163.67	77.86	1.03	0.22	1.94	4.67	0.058	0.958515		117	180	180	159	21	95	120	77	97.33	12.47	-1.63
1460295_s_at	interleukin 6 signal transducer	AA717838	16195	gb:AA717838 /DB_XREF=gi:2730112 /DB_XREF=vt98h10.r1 /CLONE=IMAGE:1179235 /FEA=FLmRNA /CNT=18 /TID=Mm.4364.1 /TIER=ConsEnd /STK=0 /UG=Mm.4364 /LL=16195 /UG_GENE=Il6st /UG_TITLE=interleukin 6 signal transducer /FL=gb:NM_010560.1 gb:M83336.1	713	792	810	771.67	29.79	116	255	378	249.67	75.68	-3.09	-2.05	-6.18	-522	-6.418	0.011593	*	713	792	810	771.67	29.79	778	518	90	462	200.57	-1.67	-0.97	-5.85	-309.67	-1.527	0.261186		713	792	810	771.67	29.79	492	803	572	622.33	93.24	-1.24
1419348_at	parotid secretory protein	BC010288	19194	gb:BC010288.1 /DB_XREF=gi:16307480 /FEA=FLmRNA /CNT=130 /TID=Mm.4539.1 /TIER=FL+Stack /STK=10 /UG=Mm.4539 /LL=19194 /UG_GENE=Psp /DEF=Mus musculus, parotid secretory protein, clone MGC:11605 IMAGE:2616413, mRNA, complete cds. /PROD=parotid secretory protein /FL=gb:BC010288.1 gb:NM_008953.1	1088	135	3153	1458.67	890.72	56	45	41	47.33	4.48	-30.82	0	-63.3	-1411.33	-1.584	0.253941		1088	135	3153	1458.67	890.72	13353	13690	11798	12947	582.68	8.88	4.4	100000000	11488.3	10.794	0.00089	*	1088	135	3153	1458.67	890.72	42	12	27	27	8.66	-54.02
1451763_at	cyclic nucleotide gated channel alpha 1	U19717	12788	gb:U19717.1 /DB_XREF=gi:885885 /FEA=FLmRNA /CNT=17 /TID=Mm.23793.1 /TIER=FL /STK=1 /UG=Mm.23793 /LL=12788 /UG_GENE=Cncg /DEF=Mus musculus cGMP-gated cation channel mRNA, clone mIMCD-K2 no.1, complete cds. /PROD=cGMP-gated cation channel /FL=gb:M84742.1 gb:U19717.1	160	172	160	164	4	55	48	83	62	10.69	-2.65	-2.05	-3.7	-102	-8.935	0.005459	*	160	172	160	164	4	41	34	78	51	13.65	-3.22	-2.23	-5.75	-113	-7.944	0.00962	*	160	172	160	164	4	49	43	33	41.67	4.67	-3.94
1416286_at	regulator of G-protein signaling 4	NM_009062	19736	gb:BC003882.1 /DB_XREF=gi:13278051 /FEA=FLmRNA /CNT=198 /TID=Mm.41642.1 /TIER=FL+Stack /STK=101 /UG=Mm.41642 /LL=19736 /UG_GENE=Rgs4 /DEF=Mus musculus, regulator of G-protein signaling 4, clone MGC:6650 IMAGE:3496887, mRNA, complete cds. /PROD=regulator of G-protein signaling 4 /FL=gb:AB004315.1 gb:BC003882.1 gb:NM_009062.1	120	19	62	67	29.26	408	72	160	213.33	100.59	3.18	0.67	12.49	146.33	1.397	0.280377		120	19	62	67	29.26	46	103	83	77.33	16.7	1.15	0.57	4.2	10.33	0.307	0.778078		120	19	62	67	29.26	265	217	272	251.33	17.29	3.75
1460279_a_at	general transcription factor II I	AF043219	14886	gb:AF043219.1 /DB_XREF=gi:2895587 /FEA=FLmRNA /CNT=16 /TID=Mm.22593.1 /TIER=FL /STK=1 /UG=Mm.22593 /LL=14886 /UG_GENE=Gtf2i /DEF=Mus musculus TFII-I protein long form mRNA, alternatively spliced, complete cds. /PROD=TFII-I protein long form /FL=gb:AF043219.1 gb:NM_010365.1 gb:AF017085.1 gb:AY030291.1	627	599	658	628	17.04	169	182	269	206.67	31.39	-3.04	-2.42	-4.06	-421.33	-11.796	0.001147	*	627	599	658	628	17.04	623	641	251	505	127.11	-1.24	-0.88	-2.13	-123	-0.959	0.435688		627	599	658	628	17.04	466	501	413	460	25.58	-1.37
1452496_at	Atpase, class VI, type 11C	AI593492	320940	gb:AI593492 /DB_XREF=gi:4602540 /DB_XREF=vu51c06.x1 /CLONE=IMAGE:1194922 /FEA=mRNA /CNT=3 /TID=Mm.86729.1 /TIER=ConsEnd /STK=0 /UG=Mm.86729 /LL=54668 /UG_GENE=Atp11c /UG_TITLE=Atpase, class VI, type 11C	238	210	200	216	11.37	34	26	68	42.67	12.88	-5.06	-3.35	-10.09	-173.33	-10.09	0.000586	*	238	210	200	216	11.37	137	102	55	98	23.76	-2.2	-1.56	-3.69	-118	-4.48	0.022746		238	210	200	216	11.37	133	112	81	108.67	15.1	-1.99
1426370_at	male sterility domain containing 2	BG094874	67420	gb:BG094874 /DB_XREF=gi:12577437 /DB_XREF=uu81d06.x1 /CLONE=IMAGE:3383074 /FEA=FLmRNA /CNT=216 /TID=Mm.147529.1 /TIER=Stack /STK=13 /UG=Mm.147529 /LL=67420 /UG_GENE=3732409C05Rik /UG_TITLE=RIKEN cDNA 3732409C05 gene /FL=gb:BC007178.1	224	179	120	174.33	30.11	23	36	80	46.33	17.25	-3.76	-2.09	-9.94	-128	-3.689	0.03123	*	224	179	120	174.33	30.11	129	61	132	107.33	23.18	-1.62	-1.03	-2.68	-67	-1.763	0.157347		224	179	120	174.33	30.11	204	100	198	167.33	33.71	-1.04
1417653_at	parvalbumin	NM_013645	19293	gb:NM_013645.1 /DB_XREF=gi:7949118 /GEN=Pva /FEA=FLmRNA /CNT=87 /TID=Mm.2766.1 /TIER=FL+Stack /STK=39 /UG=Mm.2766 /LL=19293 /DEF=Mus musculus parvalbumin (Pva), mRNA. /PROD=parvalbumin /FL=gb:NM_013645.1 gb:BC027424.1	143	198	261	200.67	34.09	26	33	21	26.67	3.48	-7.52	-5.15	-10.63	-174	-5.078	0.03513	*	143	198	261	200.67	34.09	60	131	103	98	20.65	-2.05	-1.32	-3.34	-102.67	-2.576	0.074712		143	198	261	200.67	34.09	786	120	308	404.67	198.24	2.02
1426332_a_at	claudin 3	AF087821	12739	gb:AF087821.1 /DB_XREF=gi:4191349 /FEA=FLmRNA /CNT=4 /TID=Mm.28921.3 /TIER=FL /STK=0 /UG=Mm.28921 /LL=12739 /UG_GENE=Cldn3 /DEF=Mus musculus claudin-3 mRNA, complete cds. /PROD=claudin-3 /FL=gb:AF087821.1	18	31	23	24	3.79	40	20	77	45.67	16.7	1.9	0.74	3.34	21.67	1.266	0.322927		18	31	23	24	3.79	272	167	272	237	35	9.88	6.88	14.29	213	6.05	0.024833	*	18	31	23	24	3.79	29	23	19	23.67	2.91	-1.01
1420948_s_at	RIKEN cDNA 4833408C14 gene	BB825830	67403	gb:BB648845 /DB_XREF=gi:16483100 /DB_XREF=BB648845 /CLONE=C130040J19 /FEA=FLmRNA /CNT=165 /TID=Mm.10141.1 /TIER=ConsEnd /STK=0 /UG=Mm.10141 /LL=22589 /UG_GENE=Xnp /UG_TITLE=X-linked nuclear protein /FL=gb:NM_009530.1 gb:AF026032.1	373	295	262	310	32.91	43	85	92	73.33	15.3	-4.23	-2.97	-6.61	-236.67	-6.521	0.008779	*	373	295	262	310	32.91	314	219	22	185	85.99	-1.68	-0.92	-7.15	-125	-1.358	0.281347		373	295	262	310	32.91	245	233	224	234	6.08	-1.32
1421272_at	Vav2 oncogene	NM_009500	22325	gb:NM_009500.1 /DB_XREF=gi:6678554 /GEN=Vav2 /FEA=FLmRNA /CNT=23 /TID=Mm.179011.1 /TIER=FL /STK=2 /UG=Mm.179011 /LL=22325 /DEF=Mus musculus Vav2 oncogene (Vav2), mRNA. /PROD=Vav2 oncogene /FL=gb:NM_009500.1 gb:U37017.1	96	157	160	137.67	20.85	32	40	25	32.33	4.33	-4.26	-3.01	-5.94	-105.33	-4.946	0.032518	*	96	157	160	137.67	20.85	219	26	9	84.67	67.35	-1.63	-0.67	-100000000	-53	-0.752	0.519491		96	157	160	137.67	20.85	51	52	76	59.67	8.17	-2.31
1449262_s_at	lin 7 homolog c (C. elegans)	BB704337	22343	gb:BB704337 /DB_XREF=gi:16053172 /DB_XREF=BB704337 /CLONE=7420462M20 /FEA=FLmRNA /CNT=61 /TID=Mm.218854.1 /TIER=ConsEnd /STK=1 /UG=Mm.218854 /LL=22343 /UG_GENE=Veli3-pending /UG_TITLE=vertebrate homolog of C. elegans Lin-7 type 3 /FL=gb:AF087695.1 gb:NM_011699.1	258	229	248	245	8.5	67	15	60	47.33	16.29	-5.18	-3.29	-11.95	-197.67	-10.755	0.001682	*	258	229	248	245	8.5	293	254	54	200.33	74.03	-1.22	-0.76	-3.12	-44.67	-0.599	0.60837		258	229	248	245	8.5	243	188	170	200.33	21.96	-1.22
1451701_x_at	claudin 3	BC012650	12739	gb:BC012650.1 /DB_XREF=gi:15215060 /FEA=FLmRNA /CNT=4 /TID=Mm.28921.2 /TIER=FL /STK=2 /UG=Mm.28921 /LL=12739 /UG_GENE=Cldn3 /DEF=Mus musculus, Similar to claudin 3, clone MGC:13769 IMAGE:4217040, mRNA, complete cds. /PROD=Similar to claudin 3 /FL=gb:BC012650.1	12	126	122	86.67	37.35	104	33	66	67.67	20.51	-1.28	-0.36	-3.05	-19	-0.446	0.684949		12	126	122	86.67	37.35	476	857	870	734.33	129.22	8.47	4.47	29.6	647.67	4.815	0.029667	*	12	126	122	86.67	37.35	30	44	27	33.67	5.24	-2.57
1420818_at	src-like adaptor	NM_009192	20491	gb:NM_009192.1 /DB_XREF=gi:6677984 /GEN=Sla /FEA=FLmRNA /CNT=196 /TID=Mm.7601.1 /TIER=FL /STK=2 /UG=Mm.7601 /LL=20491 /DEF=Mus musculus src-like adaptor protein (Sla), mRNA. /PROD=src-like adaptor protein /FL=gb:U29056.1 gb:NM_009192.1	1048	733	858	879.67	91.58	58	116	127	100.33	21.4	-8.77	-6.14	-13.86	-779.33	-8.287	0.010386	*	1048	733	858	879.67	91.58	681	496	67	414.67	181.85	-2.12	-1.19	-7.66	-465	-2.284	0.107964		1048	733	858	879.67	91.58	613	714	784	703.67	49.63	-1.25
1422079_at	protein kinase C, eta	NM_008856	18755	gb:NM_008856.1 /DB_XREF=gi:6679346 /GEN=Prkch /FEA=FLmRNA /CNT=15 /TID=Mm.8040.1 /TIER=FL /STK=1 /UG=Mm.8040 /LL=18755 /DEF=Mus musculus protein kinase C, eta (Prkch), mRNA. /PROD=protein kinase C, eta /FL=gb:NM_008856.1	1098	942	975	1005	47.47	225	308	443	325.33	63.53	-3.09	-2.31	-4.58	-679.67	-8.571	0.001425	*	1098	942	975	1005	47.47	869	618	442	643	123.9	-1.56	-1.17	-2.3	-362	-2.728	0.085248		1098	942	975	1005	47.47	600	652	641	631	15.82	-1.59
1448107_x_at	kallikrein 6	BC010754	16612	gb:BC010754.1 /DB_XREF=gi:14789645 /FEA=FLmRNA /CNT=368 /TID=Mm.4486.1 /TIER=FL+Stack /STK=220 /UG=Mm.4486 /LL=16612 /UG_GENE=Klk6 /DEF=Mus musculus, clone MGC:18433 IMAGE:4240906, mRNA, complete cds. /PROD=Unknown (protein for MGC:18433) /FL=gb:D10464.1 gb:BC010754.1 gb:NM_010639.3	21	29	23	24.33	2.4	14	32	7	17.67	7.45	-1.38	-0.79	-4.52	-6.67	-0.852	0.470372		21	29	23	24.33	2.4	6609	10083	6426	7706	1189.67	316.68	228.14	422.41	7681.67	6.457	0.023155	*	21	29	23	24.33	2.4	20	33	26	26.33	3.76	1.08
1449862_a_at	phosphatidylinositol 4-kinase type 2 beta	NM_028744	67073	gb:NM_028744.1 /DB_XREF=gi:13386343 /GEN=Pi4k2b-pending /FEA=FLmRNA /CNT=14 /TID=Mm.74642.2 /TIER=FL /STK=5 /UG=Mm.74642 /LL=67073 /DEF=Mus musculus phosphatidylinositol 4-kinase type 2 beta (Pi4k2b-pending), mRNA. /PROD=type II phosphatidylinositol 4-kinase beta /FL=gb:NM_028744.1	218	180	155	184.33	18.32	162	157	104	141	18.56	-1.31	-1	-1.74	-43.33	-1.662	0.171854		218	180	155	184.33	18.32	369	556	572	499	65.16	2.71	2.04	3.53	314.67	4.649	0.032509	*	218	180	155	184.33	18.32	221	199	165	195	16.29	1.06
1432004_a_at	dynamin 2	AK015410	13430	gb:AK015410.1 /DB_XREF=gi:12853742 /GEN=Dnm2 /FEA=mRNA /CNT=1 /TID=Mm.39292.4 /TIER=ConsEnd /STK=0 /UG=Mm.39292 /LL=13430 /UG_TITLE=dynamin 2 /DEF=Mus musculus adult male testis cDNA, RIKEN full-length enriched library, clone:4930447P09:dynamin 2, full insert sequence.	271	384	303	319.33	33.63	64	77	110	83.67	13.69	-3.82	-2.81	-5.42	-235.67	-6.491	0.010789	*	271	384	303	319.33	33.63	361	270	74	235	84.68	-1.36	-0.82	-3.37	-84.33	-0.926	0.43189		271	384	303	319.33	33.63	232	258	148	212.67	33.19	-1.5
1422341_s_at	lysophospholipase 3	NM_133792	192654	gb:NM_133792.1 /DB_XREF=gi:19527007 /GEN=Lypla3 /FEA=FLmRNA /CNT=1 /TID=Mm.219814.1 /TIER=FL /STK=1 /UG=Mm.219814 /LL=97483 /DEF=Mus musculus lysophospholipase 3 (Lypla3), mRNA. /PROD=lysophospholipase 3 /FL=gb:NM_133792.1	185	205	241	210.33	16.38	11	28	9	16	6.03	-13.15	-7.94	-34.74	-194.33	-11.132	0.003242	*	185	205	241	210.33	16.38	220	136	8	121.33	61.64	-1.73	-0.93	-10.56	-89	-1.395	0.283188		185	205	241	210.33	16.38	173	273	187	211	31.26	1
1416660_at	eukaryotic translation initiation factor 3, subunit 10 (theta)	AW701127	13669	gb:NM_010123.1 /DB_XREF=gi:6753739 /GEN=Eif3 /FEA=FLmRNA /CNT=376 /TID=Mm.2238.1 /TIER=FL+Stack /STK=9 /UG=Mm.2238 /LL=13669 /DEF=Mus musculus eukaryotic translation initiation factor 3 (Eif3), mRNA. /PROD=eukaryotic translation initiation factor 3 /FL=gb:U14172.1 gb:NM_010123.1	462	688	529	559.67	67.02	42	49	90	60.33	14.97	-9.28	-6.17	-16.09	-499.33	-7.272	0.01411	*	462	688	529	559.67	67.02	458	240	113	270.33	100.74	-2.07	-1.22	-5.41	-289.33	-2.391	0.084709		462	688	529	559.67	67.02	413	278	216	302.33	58.16	-1.85
1450439_at	host cell factor C1	NM_008224	15161	gb:NM_008224.1 /DB_XREF=gi:6680184 /GEN=Hcfc1 /FEA=FLmRNA /CNT=50 /TID=Mm.57203.1 /TIER=FL /STK=1 /UG=Mm.57203 /LL=15161 /DEF=Mus musculus host cell factor C1 (Hcfc1), mRNA. /PROD=host cell factor C1 /FL=gb:NM_008224.1	311	268	252	277	17.62	31	39	92	54	19.14	-5.13	-3.19	-12.35	-223	-8.573	0.001048	*	311	268	252	277	17.62	290	202	56	182.67	68.24	-1.52	-0.93	-3.95	-94.33	-1.339	0.299207		311	268	252	277	17.62	244	215	146	201.67	29.07	-1.37
1423179_at	potassium voltage gated channel, Shab-related subfamily, member 1	BB324482	16500	gb:BB324482 /DB_XREF=gi:16403514 /DB_XREF=BB324482 /CLONE=B430109A15 /FEA=FLmRNA /CNT=160 /TID=Mm.54162.1 /TIER=Stack /STK=33 /UG=Mm.54162 /LL=16500 /UG_GENE=Kcnb1 /UG_TITLE=potassium voltage gated channel, Shab-related subfamily, member 1 /FL=gb:NM_008420.1 gb:M64228.1	123	131	193	149	22.12	255	127	162	181.33	38.19	1.22	0.76	1.83	32.33	0.733	0.51373		123	131	193	149	22.12	24	21	65	36.67	14.19	-4.06	-2.3	-11.37	-112.33	-4.274	0.018117	*	123	131	193	149	22.12	103	158	53	104.67	30.32	-1.42
1450829_at	tumor necrosis factor, alpha-induced protein 3	NM_009397	21929	gb:NM_009397.1 /DB_XREF=gi:6678376 /GEN=Tnfaip3 /FEA=FLmRNA /CNT=6 /TID=Mm.56971.1 /TIER=FL /STK=0 /UG=Mm.56971 /LL=21929 /DEF=Mus musculus tumor necrosis factor, alpha-induced protein 3 (Tnfaip3), mRNA. /PROD=tumor necrosis factor induced protein 3 /FL=gb:NM_009397.1 gb:U19463.1	333	231	283	282.33	29.45	79	77	107	87.67	9.68	-3.22	-2.5	-4.16	-194.67	-6.28	0.014849	*	333	231	283	282.33	29.45	295	294	115	234.67	59.83	-1.2	-0.81	-2.11	-47.67	-0.715	0.527722		333	231	283	282.33	29.45	266	255	154	225	35.64	-1.25
1434357_a_at	karyopherin (importin) beta 1	AW544889	16211	gb:AW544889 /DB_XREF=gi:7187306 /DB_XREF=C0187B06-3 /CLONE=C0187B06 /FEA=EST /CNT=38 /TID=Mm.16710.3 /TIER=Stack /STK=34 /UG=Mm.16710 /LL=16211 /UG_GENE=Impnb /UG_TITLE=importin beta	542	543	550	545	2.52	10	19	11	13.33	2.85	-40.88	-30.24	-63.02	-531.67	-139.891	0	*	542	543	550	545	2.52	523	434	26	327.67	153.01	-1.66	-0.94	-7.17	-217.33	-1.42	0.29133		542	543	550	545	2.52	479	407	383	423	28.84	-1.29
1423578_at	procollagen, type XI, alpha 2	AV242706	12815	gb:AV242706 /DB_XREF=gi:15405215 /DB_XREF=AV242706 /CLONE=4831413B21 /FEA=FLmRNA /CNT=69 /TID=Mm.20230.1 /TIER=Stack /STK=10 /UG=Mm.20230 /LL=12815 /UG_GENE=Col11a2 /UG_TITLE=procollagen, type XI, alpha 2 /FL=gb:NM_009926.1	180	192	144	172	14.42	47	15	18	26.67	10.2	-6.45	-3.86	-17.5	-145.33	-8.226	0.001848	*	180	192	144	172	14.42	95	40	100	78.33	19.22	-2.2	-1.51	-3.73	-93.67	-3.898	0.020259		180	192	144	172	14.42	47	63	53	54.33	4.67	-3.17
1452812_at	latrophilin 1	AA987131	330814	gb:AA987131 /DB_XREF=gi:3167894 /DB_XREF=uc80f07.x1 /CLONE=IMAGE:1431973 /FEA=mRNA /CNT=95 /TID=Mm.29638.1 /TIER=Stack /STK=14 /UG=Mm.29638 /LL=67271 /UG_GENE=2900070I05Rik /UG_TITLE=RIKEN cDNA 2900070I05 gene	515	501	586	534	26.31	468	384	393	415	26.63	-1.29	-1.13	-1.47	-119	-3.179	0.033577		515	501	586	534	26.31	366	280	266	304	31.26	-1.76	-1.47	-2.15	-230	-5.629	0.005338		515	501	586	534	26.31	133	242	180	185	31.56	-2.89
1421839_at	ATP-binding cassette, sub-family A (ABC1), member 1	BB144704	11303	gb:NM_013454.1 /DB_XREF=gi:7304848 /GEN=Abca1 /FEA=FLmRNA /CNT=126 /TID=Mm.369.1 /TIER=FL /STK=1 /UG=Mm.369 /LL=11303 /DEF=Mus musculus ATP-binding cassette, sub-family A (ABC1), member 1 (Abca1), mRNA. /PROD=ATP-binding cassette 1, sub-family A, member 1 /FL=gb:NM_013454.1	731	837	778	782	30.66	43	124	199	122	45.04	-6.41	-3.97	-16.34	-660	-12.112	0.000535	*	731	837	778	782	30.66	863	580	52	498.33	237.65	-1.57	-0.88	-7.28	-283.67	-1.184	0.354773		731	837	778	782	30.66	598	724	407	576.33	92.15	-1.36
1416388_at	phosphatidylinositol-4-phosphate 5-kinase, type II, gamma	NM_054097	117150	gb:NM_054097.1 /DB_XREF=gi:17298685 /GEN=Pip5k2c /FEA=FLmRNA /CNT=181 /TID=Mm.22682.1 /TIER=FL /STK=2 /UG=Mm.22682 /LL=117150 /DEF=Mus musculus phosphatidylinositol-4-phosphate 5-kinase, type II, gamma (Pip5k2c), mRNA. /PROD=phosphatidylinositol-4-phosphate 5-kinase, typeII, gamma /FL=gb:AB054591.1 gb:BC021383.1 gb:NM_054097.1	183	337	282	267.33	45.06	75	10	63	49.33	19.97	-5.42	-2.95	-16.52	-218	-4.423	0.025555	*	183	337	282	267.33	45.06	336	335	12	227.67	107.83	-1.17	-0.6	-5.37	-39.67	-0.339	0.759145		183	337	282	267.33	45.06	184	161	136	160.33	13.86	-1.67
1453355_at	WNK lysine deficient protein kinase 2	AK007980	75607	gb:AK007980.1 /DB_XREF=gi:12841879 /FEA=mRNA /CNT=7 /TID=Mm.202157.1 /TIER=ConsEnd /STK=5 /UG=Mm.202157 /LL=75607 /UG_GENE=1810073P09Rik /UG_TITLE=RIKEN cDNA 1810073P09 gene /DEF=Mus musculus 10 day old male pancreas cDNA, RIKEN full-length enriched library, clone:1810073P09:homolog to ANTIGEN NY-CO-43, full insert sequence.	49	37	16	34	9.64	32	14	29	25	5.57	-1.36	-0.68	-2.46	-9	-0.808	0.474713		49	37	16	34	9.64	150	204	220	191.33	21.18	5.63	3.64	10.74	157.33	6.762	0.008237	*	49	37	16	34	9.64	41	34	12	29	8.74	-1.17
1451713_a_at	Fc receptor, IgE, low affinity II, alpha polypeptide	AY069981	14128	gb:AY069981.1 /DB_XREF=gi:18476521 /GEN=Cd23b /FEA=FLmRNA /CNT=2 /TID=Mm.1233.2 /TIER=FL /STK=2 /UG=Mm.1233 /LL=14128 /DEF=Mus musculus Fc epsilon receptor II subtype b variant b delta 6 (Cd23b) mRNA, complete cds; alternatively spliced. /PROD=Fc epsilon receptor II subtype b variant b delta6 /FL=gb:AY069980.1 gb:AY069981.1	890	1211	901	1000.67	105.21	57	246	416	239.67	103.68	-4.18	-2.35	-14.56	-761	-5.152	0.00674	*	890	1211	901	1000.67	105.21	1056	670	93	606.33	279.81	-1.65	-0.91	-6.88	-394.33	-1.319	0.292913		890	1211	901	1000.67	105.21	480	530	408	472.67	35.41	-2.12
1429859_a_at	ADP-ribosylation factor-like 2 binding protein	AK006418	107566	gb:AK006418.1 /DB_XREF=gi:12839509 /FEA=mRNA /CNT=9 /TID=Mm.139700.2 /TIER=ConsEnd /STK=7 /UG=Mm.139700 /LL=76171 /UG_GENE=6330544B05Rik /UG_TITLE=RIKEN cDNA 6330544B05 gene /DEF=Mus musculus adult male testis cDNA, RIKEN full-length enriched library, clone:1700027H16:homolog to ARF-LIKE 2 BINDING PROTEIN BART1 (BINDER OF ARL TWO), full insert sequence.	676	753	652	693.67	30.46	214	276	338	276	35.8	-2.51	-2.04	-3.22	-417.67	-8.886	0.000994	*	676	753	652	693.67	30.46	720	764	293	592.33	150.2	-1.17	-0.82	-2.02	-101.33	-0.661	0.571928		676	753	652	693.67	30.46	489	506	557	517.33	20.43	-1.34
1425161_a_at	RIKEN cDNA 5730502D15 gene	BC005574	67976	gb:BC005574.1 /DB_XREF=gi:13542737 /FEA=FLmRNA /CNT=12 /TID=Mm.26214.1 /TIER=FL /STK=5 /UG=Mm.26214 /LL=67976 /UG_GENE=5730502D15Rik /DEF=Mus musculus, RIKEN cDNA 5730502D15 gene, clone MGC:11730 IMAGE:3967961, mRNA, complete cds. /PROD=RIKEN cDNA 5730502D15 gene /FL=gb:BC005574.1	552	610	571	577.67	17.07	25	94	264	127.67	71.02	-4.52	-2.36	-53.23	-450	-6.161	0.019345	*	552	610	571	577.67	17.07	883	1259	489	877	222.3	1.52	0.88	2.16	299.33	1.343	0.310189		552	610	571	577.67	17.07	757	490	699	648.67	81.08	1.12
1415823_at	stearoyl-Coenzyme A desaturase 2	BG060909	20250	gb:BB459479 /DB_XREF=gi:16426408 /DB_XREF=BB459479 /CLONE=D130061J12 /FEA=FLmRNA /CNT=525 /TID=Mm.193096.1 /TIER=Stack /STK=36 /UG=Mm.193096 /LL=20250 /UG_GENE=Scd2 /UG_TITLE=stearoyl-Coenzyme A desaturase 2 /FL=gb:NM_009128.1 gb:M26270.1	905	744	1049	899.33	88.09	397	319	288	334.67	32.43	-2.69	-2.14	-3.38	-564.67	-6.015	0.014684	*	905	744	1049	899.33	88.09	585	717	148	483.33	171.94	-1.86	-1.13	-4.53	-416	-2.153	0.120872		905	744	1049	899.33	88.09	577	604	366	515.67	75.24	-1.74
1426290_at	RIKEN cDNA 1500031M22 gene	AK015145	66254	gb:BC019799.1 /DB_XREF=gi:18043924 /FEA=FLmRNA /CNT=58 /TID=Mm.9563.1 /TIER=FL+Stack /STK=11 /UG=Mm.9563 /LL=66254 /UG_GENE=1500031M22Rik /DEF=Mus musculus, RIKEN cDNA 1500031M22 gene, clone MGC:30546 IMAGE:5053500, mRNA, complete cds. /PROD=RIKEN cDNA 1500031M22 gene /FL=gb:BC019799.1	156	315	286	252.33	48.89	64	208	230	167.33	52.06	-1.51	-0.86	-3.23	-85	-1.19	0.299999		156	315	286	252.33	48.89	27	55	74	52	13.65	-4.85	-2.87	-9.06	-200.33	-3.947	0.046078	*	156	315	286	252.33	48.89	383	263	280	308.67	37.49	1.22
1422078_at	thymoma viral proto-oncogene 3	AF124142	23797	gb:NM_011785.1 /DB_XREF=gi:6753031 /GEN=Akt3 /FEA=FLmRNA /CNT=16 /TID=Mm.89978.1 /TIER=FL /STK=1 /UG=Mm.89978 /LL=23797 /DEF=Mus musculus thymoma viral proto-oncogene 3 (Akt3), mRNA. /PROD=thymoma viral proto-oncogene 3 /FL=gb:NM_011785.1 gb:AF124142.1	111	99	140	116.67	12.17	10	16	7	11	2.65	-10.61	-7.22	-17.93	-105.67	-8.484	0.010297	*	111	99	140	116.67	12.17	142	68	23	77.67	34.69	-1.5	-0.84	-5.69	-39	-1.061	0.380854		111	99	140	116.67	12.17	90	73	64	75.67	7.62	-1.54
1418889_a_at	casein kinase 1, delta	NM_139059	104318	gb:NM_139059.1 /DB_XREF=gi:20544148 /GEN=Csnk1d /FEA=FLmRNA /CNT=98 /TID=Mm.182913.1 /TIER=FL+Stack /STK=16 /UG=Mm.182913 /LL=104318 /DEF=Mus musculus casein kinase 1, delta (Csnk1d), transcript variant 1, mRNA. /PROD=casein kinase 1, delta, isoform 1 /FL=gb:NM_139059.1 gb:BC004604.1	738	1036	806	860	90.16	332	295	376	334.33	23.41	-2.57	-2.07	-3.14	-525.67	-5.643	0.022397	*	738	1036	806	860	90.16	819	808	453	693.33	120.21	-1.24	-0.91	-1.8	-166.67	-1.109	0.334046		738	1036	806	860	90.16	818	758	533	703	86.75	-1.22
1449212_at	prolactin induced protein	NM_008843	18716	gb:NM_008843.1 /DB_XREF=gi:6679326 /GEN=Pip /FEA=FLmRNA /CNT=38 /TID=Mm.1278.1 /TIER=FL+Stack /STK=18 /UG=Mm.1278 /LL=18716 /DEF=Mus musculus prolactin induced protein (Pip), mRNA. /PROD=prolactin induced protein /FL=gb:AB017907.1 gb:NM_008843.1	128	58	315	167	76.71	24	30	54	36	9.17	-4.64	-1.1	-10.15	-131	-1.696	0.228571		128	58	315	167	76.71	11086	13055	8143	10761.3	1427.23	64.44	34.69	265.61	10594.3	7.412	0.017439	*	128	58	315	167	76.71	47	33	35	38.33	4.37	-4.36
1434679_at	chondroitin sulfate proteoglycan 3	BM945195	13004	gb:BM945195 /DB_XREF=gi:19428780 /DB_XREF=UI-M-EM0-bvf-n-20-0-UI.r2 /CLONE=IMAGE:5691475 /FEA=EST /CNT=37 /TID=Mm.4936.2 /TIER=Stack /STK=27 /UG=Mm.4936 /LL=26414 /UG_GENE=Mapk10 /UG_TITLE=mitogen activated protein kinase 10	93	40	29	54	19.76	442	446	364	417.33	26.69	7.73	4.75	19.48	363.33	10.941	0.000608	*	93	40	29	54	19.76	52	179	132	121	37.07	2.24	0.97	6.06	67	1.595	0.207478		93	40	29	54	19.76	129	242	10	127	66.98	2.35
1448945_at	plasma membrane proteolipid	BC024534	67801	gb:BC024534.1 /DB_XREF=gi:19353610 /FEA=FLmRNA /CNT=72 /TID=Mm.44187.1 /TIER=FL+Stack /STK=30 /UG=Mm.44187 /LL=67801 /UG_GENE=0610010I06Rik /DEF=Mus musculus, RIKEN cDNA 0610010I06 gene, clone MGC:37565 IMAGE:4987882, mRNA, complete cds. /PROD=RIKEN cDNA 0610010I06 gene /FL=gb:NM_026385.1 gb:BC024534.1	22	41	24	29	6.03	116	148	183	149	19.35	5.14	3.51	8.12	120	5.922	0.017804	*	22	41	24	29	6.03	263	290	411	321.33	45.51	11.08	7.45	17.64	292.33	6.368	0.02182	*	22	41	24	29	6.03	193	82	65	113.33	40.13	3.91
1433757_a_at	nischarin	BB025231	64652	gb:BB025231 /DB_XREF=gi:15403453 /DB_XREF=BB025231 /CLONE=5330427C19 /FEA=EST /CNT=76 /TID=Mm.22330.4 /TIER=Stack /STK=63 /UG=Mm.22330 /LL=64652 /UG_GENE=Nisch /UG_TITLE=nischarin	373	440	362	391.67	24.37	289	461	352	367.33	50.24	-1.07	-0.85	-1.4	-24.33	-0.436	0.693476		373	440	362	391.67	24.37	189	141	153	161	14.42	-2.43	-2.04	-2.93	-230.67	-8.145	0.002874	*	373	440	362	391.67	24.37	278	387	200	288.33	54.23	-1.36
1450684_at	ets variant gene 1	NM_007960	14009	gb:NM_007960.1 /DB_XREF=gi:6679700 /GEN=Etv1 /FEA=FLmRNA /CNT=157 /TID=Mm.4866.1 /TIER=FL+Stack /STK=27 /UG=Mm.4866 /LL=14009 /DEF=Mus musculus ets variant gene 1 (Etv1), mRNA. /PROD=ets variant gene 1 /FL=gb:BC005645.1 gb:L10426.1 gb:NM_007960.1	59	62	98	73	12.53	186	80	68	111.33	37.49	1.53	0.66	2.65	38.33	0.97	0.418214		59	62	98	73	12.53	426	489	599	504.67	50.55	6.91	5.08	9.94	431.67	8.288	0.009993	*	59	62	98	73	12.53	94	75	100	89.67	7.54	1.23
1427540_at	ZW10 interactor	BC013559	52696	gb:BC013559.1 /DB_XREF=gi:15488856 /FEA=mRNA /CNT=6 /TID=Mm.38994.2 /TIER=ConsEnd /STK=0 /UG=Mm.38994 /LL=66564 /UG_GENE=2600001N01Rik /DEF=Mus musculus, RIKEN cDNA 2010007E07 gene, clone IMAGE:3485905, mRNA, partial cds. /PROD=RIKEN cDNA 2010007E07 gene	136	193	152	160.33	16.97	84	101	149	111.33	19.46	-1.44	-1.05	-2.09	-49	-1.897	0.13194		136	193	152	160.33	16.97	39	75	56	56.67	10.4	-2.83	-2.04	-4.19	-103.67	-5.208	0.010679	*	136	193	152	160.33	16.97	169	150	97	138.67	21.54	-1.16
1417404_at	ELOVL family member 6, elongation of long chain fatty acids (yeast)	NM_130450	170439	gb:NM_130450.1 /DB_XREF=gi:18496984 /GEN=Lce-pending /FEA=FLmRNA /CNT=173 /TID=Mm.26171.1 /TIER=FL+Stack /STK=40 /UG=Mm.26171 /LL=170439 /DEF=Mus musculus long chain fatty acyl elongase (Lce-pending), mRNA. /PROD=long chain fatty acyl elongase /FL=gb:AF480860.1 gb:AY053453.1 gb:NM_130450.1 gb:AB072039.1	1460	754	1931	1381.67	342.02	5146	4586	4690	4807.33	171.97	3.48	2.46	5.88	3425.67	8.948	0.003143	*	1460	754	1931	1381.67	342.02	1530	2542	1564	1878.67	331.81	1.36	0.84	2.42	497	1.043	0.355899		1460	754	1931	1381.67	342.02	1896	2689	1041	1875.33	475.85	1.36
1452397_at	RIKEN cDNA 2810474O19 gene	BE196832	67246	gb:BE196832 /DB_XREF=gi:8709001 /DB_XREF=ug71c01.y1 /CLONE=IMAGE:1547808 /FEA=mRNA /CNT=48 /TID=Mm.103435.1 /TIER=ConsEnd /STK=0 /UG=Mm.103435 /UG_TITLE=Mus musculus, clone IMAGE:4952280, mRNA	140	136	205	160.33	22.36	39	202	189	143.33	52.3	-1.12	-0.65	-2.85	-17	-0.299	0.786489		140	136	205	160.33	22.36	64	36	63	54.33	9.17	-2.95	-2.06	-4.33	-106	-4.385	0.028166	*	140	136	205	160.33	22.36	128	137	132	132.33	2.6	-1.21
1416691_at	GTP binding protein 2	NM_019581	56055	gb:AB024573.1 /DB_XREF=gi:9971155 /GEN=Gtpbp2 /FEA=FLmRNA /CNT=138 /TID=Mm.22147.1 /TIER=FL /STK=3 /UG=Mm.22147 /LL=56055 /DEF=Mus musculus Gtpbp2 mRNA for GTP-binding like protein 2, complete cds. /PROD=GTP-binding like protein 2 /FL=gb:AF168991.1 gb:AB024573.1 gb:NM_019581.1	938	908	904	916.67	10.73	203	247	303	251	28.94	-3.65	-3.07	-4.51	-665.67	-21.569	0.000605	*	938	908	904	916.67	10.73	1024	829	149	667.33	265.21	-1.37	-0.83	-3.97	-249.33	-0.939	0.446426		938	908	904	916.67	10.73	527	813	545	628.33	92.48	-1.46
1437591_a_at	WD repeat domain 1	AW542545	22388	gb:AW542545 /DB_XREF=gi:7184962 /DB_XREF=C0158H06-3 /CLONE=C0158H06 /FEA=EST /CNT=17 /TID=Mm.2654.2 /TIER=Stack /STK=16 /UG=Mm.2654 /LL=22388 /UG_GENE=Wdr1 /UG_TITLE=WD repeat domain 1	1198	1391	1479	1356	82.98	95	247	242	194.67	49.85	-6.97	-4.82	-12.12	-1161.33	-11.996	0.000807	*	1198	1391	1479	1356	82.98	1517	1017	313	949	349.22	-1.43	-0.88	-3.63	-407	-1.134	0.364178		1198	1391	1479	1356	82.98	1380	1083	1032	1165	108.5	-1.16
1452457_a_at	protein kinase, AMP-activated, beta 1 non-catalytic subunit	AF108215	19079	gb:AF108215.1 /DB_XREF=gi:6492223 /FEA=mRNA /CNT=8 /TID=Mm.200912.2 /TIER=ConsEnd /STK=0 /UG=Mm.200912 /LL=19079 /UG_GENE=Prkab1 /DEF=Mus musculus 5-AMP-activated protein kinase beta subunit mRNA, partial cds. /PROD=5-AMP-activated protein kinase beta subunit	230	159	145	178	26.31	38	43	67	49.33	8.95	-3.61	-2.46	-5.46	-128.67	-4.629	0.029041	*	230	159	145	178	26.31	167	145	76	129.33	27.41	-1.38	-0.91	-2.22	-48.67	-1.281	0.269591		230	159	145	178	26.31	107	80	127	104.67	13.62	-1.7
1425737_at	gb:BC002195.1 /DB_XREF=gi:12805444 /FEA=FLmRNA /CNT=6 /TID=Mm.202141.1 /TIER=FL /STK=1 /UG=Mm.202141 /DEF=Mus musculus, clone MGC:7427 IMAGE:3489024, mRNA, complete cds. /PROD=Unknown (protein for MGC:7427) /FL=gb:BC002195.1	BC002195		gb:BC002195.1 /DB_XREF=gi:12805444 /FEA=FLmRNA /CNT=6 /TID=Mm.202141.1 /TIER=FL /STK=1 /UG=Mm.202141 /DEF=Mus musculus, clone MGC:7427 IMAGE:3489024, mRNA, complete cds. /PROD=Unknown (protein for MGC:7427) /FL=gb:BC002195.1	2	110	63	58.33	31.26	130	38	93	87	26.73	1.49	0.58	12.81	28.67	0.697	0.525084		2	110	63	58.33	31.26	272	282	190	248	29.14	4.25	2.17	35.99	189.67	4.438	0.011482	*	2	110	63	58.33	31.26	56	28	40	41.33	8.11	-1.41
1426687_at	mitogen activated protein kinase kinase kinase 3	BG175594	26406	gb:BG175594 /DB_XREF=gi:12682297 /DB_XREF=602334871F2 /CLONE=IMAGE:4458065 /FEA=mRNA /CNT=183 /TID=Mm.27041.1 /TIER=ConsEnd /STK=0 /UG=Mm.27041 /LL=26406 /UG_GENE=Map3k3 /UG_TITLE=mitogen activated protein kinase kinase kinase 3	242	304	194	246.67	31.84	48	16	86	50	20.23	-4.93	-2.8	-14.92	-196.67	-5.213	0.010062	*	242	304	194	246.67	31.84	206	130	135	157	24.54	-1.57	-1.13	-2.24	-89.67	-2.23	0.093929		242	304	194	246.67	31.84	214	222	227	221	3.79	-1.12
1422607_at	ets variant gene 1	NM_007960	14009	gb:BI901633 /DB_XREF=gi:16189125 /DB_XREF=id14g10.x1 /CLONE=IMAGE:5663418 /FEA=FLmRNA /CNT=157 /TID=Mm.4866.1 /TIER=Stack /STK=16 /UG=Mm.4866 /LL=14009 /UG_GENE=Etv1 /UG_TITLE=ets variant gene 1 /FL=gb:BC005645.1 gb:L10426.1 gb:NM_007960.1	43	98	64	68.33	16.02	229	51	39	106.33	61.43	1.56	0.08	3.58	38	0.599	0.603778		43	98	64	68.33	16.02	1518	2237	2562	2105.67	308.45	30.81	20.08	52.32	2037.33	6.596	0.021918	*	43	98	64	68.33	16.02	23	106	107	78.67	27.83	1.15
1419555_at	E74-like factor 5	BC012424	13711	gb:NM_010125.1 /DB_XREF=gi:6753743 /GEN=Elf5 /FEA=FLmRNA /CNT=61 /TID=Mm.20888.1 /TIER=FL+Stack /STK=8 /UG=Mm.20888 /LL=13711 /DEF=Mus musculus E74-like factor 5 (Elf5), mRNA. /PROD=E74-like factor 5 /FL=gb:BC012424.1 gb:AF049702.1 gb:NM_010125.1 gb:BC021629.1	16	12	9	12.33	2.03	10	12	7	9.67	1.45	-1.28	-0.87	-1.85	-2.67	-1.069	0.351		16	12	9	12.33	2.03	612	666	404	560.67	79.87	45.46	31.77	66.32	548.33	6.863	0.020508	*	16	12	9	12.33	2.03	11	9	7	9	1.15	-1.37
1452384_at	ectonucleotide pyrophosphatase/phosphodiesterase 3	AV224446	209558	gb:AV224446 /DB_XREF=gi:15404869 /DB_XREF=AV224446 /CLONE=3830420L23 /FEA=mRNA /CNT=105 /TID=Mm.53371.1 /TIER=Stack /STK=8 /UG=Mm.53371 /LL=103316 /UG_GENE=AI876438 /UG_TITLE=expressed sequence AI876438	55	107	77	79.67	15.07	90	148	59	99	26.08	1.24	0.67	2.09	19.33	0.642	0.564018		55	107	77	79.67	15.07	288	278	199	255	28.15	3.2	2.28	4.8	175.33	5.491	0.011283	*	55	107	77	79.67	15.07	44	53	19	38.67	10.17	-2.06
1451743_at	DNA segment, Chr 19, Wayne State University 162, expressed	BC026369	226178	gb:BC026369.1 /DB_XREF=gi:20071329 /FEA=FLmRNA /CNT=52 /TID=Mm.220363.1 /TIER=FL /STK=1 /UG=Mm.220363 /DEF=Mus musculus, similar to hypothetical protein FLJ20367, clone MGC:31104 IMAGE:4160029, mRNA, complete cds. /PROD=similar to hypothetical protein FLJ20367 /FL=gb:BC026369.1	275	371	300	315.33	28.75	126	65	83	91.33	18.1	-3.45	-2.49	-5.24	-224	-6.593	0.004906	*	275	371	300	315.33	28.75	322	165	83	190	70.12	-1.66	-1	-4.25	-125.33	-1.654	0.208416		275	371	300	315.33	28.75	262	251	159	224	32.65	-1.41
1422063_a_at	peroxisome biogenesis factor 5	NM_008995	19305	gb:NM_008995.1 /DB_XREF=gi:6679580 /GEN=Pex5 /FEA=FLmRNA /CNT=9 /TID=Mm.22418.1 /TIER=FL /STK=1 /UG=Mm.22418 /LL=19305 /DEF=Mus musculus peroxin 5 (Pex5), mRNA. /PROD=peroxisome receptor 1 /FL=gb:NM_008995.1	229	296	236	253.67	21.26	96	105	112	104.33	4.63	-2.43	-2.06	-2.82	-149.33	-6.862	0.016158	*	229	296	236	253.67	21.26	307	510	91	302.67	120.97	1.19	0.41	2.03	49	0.399	0.726514		229	296	236	253.67	21.26	196	271	205	224	23.64	-1.13
1421857_at	a disintegrin and metallopeptidase domain 17	C76813	11491	gb:U69614.1 /DB_XREF=gi:4097827 /FEA=FLmRNA /CNT=134 /TID=Mm.27681.1 /TIER=FL /STK=1 /UG=Mm.27681 /LL=11491 /UG_GENE=Adam17 /DEF=Mus musculus TNF-alpha converting enzyme precursor, mRNA, alternatively spliced, complete cds. /PROD=TNF-alpha converting enzyme precursor /FL=gb:U69613.1 gb:AB021709.1 gb:NM_009615.2 gb:U69614.1	463	592	442	499	46.89	150	221	171	180.67	21.06	-2.76	-2.17	-3.57	-318.33	-6.193	0.010619	*	463	592	442	499	46.89	519	409	89	339	128.97	-1.47	-0.88	-3.96	-160	-1.166	0.342084		463	592	442	499	46.89	403	492	437	444	25.93	-1.12
1454633_at	ethanolamine kinase 1	BG066916	75320	gb:BG066916 /DB_XREF=gi:12549485 /DB_XREF=H3048E04-3 /CLONE=H3048E04 /FEA=EST /CNT=250 /TID=Mm.30163.1 /TIER=Stack /STK=9 /UG=Mm.30163 /LL=30886 /UG_GENE=AI195356 /UG_TITLE=EST AI195356	399	472	414	428.33	22.26	69	73	90	77.33	6.44	-5.54	-4.74	-6.55	-351	-15.148	0.002212	*	399	472	414	428.33	22.26	690	320	56	355.33	183.87	-1.21	-0.65	-8.1	-73	-0.394	0.730572		399	472	414	428.33	22.26	275	274	289	279.33	4.84	-1.53
1424933_at	myosin VC	BC003985	208943	gb:BC003985.1 /DB_XREF=gi:13278327 /FEA=FLmRNA /CNT=34 /TID=Mm.41339.1 /TIER=FL+Stack /STK=11 /UG=Mm.41339 /DEF=Mus musculus, Similar to myosin 5C, clone MGC:7493 IMAGE:3491290, mRNA, complete cds. /PROD=Similar to myosin 5C /FL=gb:BC003985.1	37	13	21	23.67	7.06	134	147	45	108.67	32.05	4.59	2.13	9.96	85	2.59	0.111487		37	13	21	23.67	7.06	270	224	243	245.67	13.35	10.38	6.88	20.45	222	14.706	0.000639	*	37	13	21	23.67	7.06	67	16	30	37.67	15.21	1.59
1453389_a_at	adaptor protein with pleckstrin homology and src	AK017604	23921	gb:AK017604.1 /DB_XREF=gi:12856929 /FEA=mRNA /CNT=7 /TID=Mm.103797.2 /TIER=ConsEnd /STK=4 /UG=Mm.103797 /LL=23921 /UG_GENE=Aps-pending /UG_TITLE=adaptor protein with pleckstrin homology and src /DEF=Mus musculus 8 days embryo whole body cDNA, RIKEN full-length enriched library, clone:5730427K19:adaptor protein with pleckstrin homology and src, full insert sequence.	148	151	136	145	4.58	40	16	13	23	8.54	-6.3	-3.9	-16.22	-122	-12.583	0.000977	*	148	151	136	145	4.58	169	43	85	99	37.04	-1.46	-0.9	-3.81	-46	-1.232	0.339819		148	151	136	145	4.58	57	71	26	51.33	13.3	-2.82
1427756_x_at	immunoglobulin heavy chain 4 (serum IgG1)	M60430	16017	gb:M60430.1 /DB_XREF=gi:195159 /FEA=mRNA /CNT=1 /TID=Mm.196085.12 /TIER=ConsEnd /STK=0 /UG=Mm.196085 /LL=16017 /UG_GENE=Igh-4 /DEF=Mouse Ig rearranged H-chain mRNA constant region. /PROD=immunoglobulin heavy chain C region	1418	1827	3861	2368.67	755.45	1984	5531	11251	6255.33	2699.56	2.64	0.73	6.56	3886.67	1.386	0.284183		1418	1827	3861	2368.67	755.45	5963	9777	11755	9165	1699.78	3.87	2.21	8.46	6796.33	3.654	0.040607	*	1418	1827	3861	2368.67	755.45	12944	12524	10749	12072.3	672.68	5.1
1450389_s_at	phosphatidylinositol-4-phosphate 5-kinase, type 1 alpha	NM_008846	18719	gb:NM_008846.1 /DB_XREF=gi:6679328 /GEN=Pip5k1a /FEA=FLmRNA /CNT=97 /TID=Mm.1945.1 /TIER=FL+Stack /STK=70 /UG=Mm.1945 /LL=18719 /DEF=Mus musculus phosphatidylinositol-4-phosphate 5-kinase, type 1 alpha (Pip5k1a), mRNA. /PROD=phosphatidylinositol-4-phosphate 5-kinase, type1 alpha /FL=gb:AF048695.1 gb:NM_008846.1 gb:D86176.1	28	20	7	18.33	6.12	37	13	10	20	8.54	1.09	0.31	2.82	1.67	0.159	0.882429		28	20	7	18.33	6.12	199	283	182	221.33	31.22	12.07	7.22	27.34	203	6.381	0.019661	*	28	20	7	18.33	6.12	20	39	54	37.67	9.84	2.05
1420975_at	bromodomain adjacent to zinc finger domain, 1B	BB253608	22385	gb:NM_011714.1 /DB_XREF=gi:6755992 /GEN=Baz1b /FEA=FLmRNA /CNT=96 /TID=Mm.40331.1 /TIER=FL /STK=2 /UG=Mm.40331 /LL=22385 /DEF=Mus musculus bromodomain adjacent to zinc finger domain, 1B (Baz1b), mRNA. /PROD=bromodomain adjacent to zinc finger domain, 1B /FL=gb:NM_011714.1 gb:AF084480.1	216	341	298	285	36.67	28	66	36	43.33	11.57	-6.58	-4.25	-12.05	-241.67	-6.286	0.015379	*	216	341	298	285	36.67	449	335	29	271	125.4	-1.05	-0.57	-4.43	-14	-0.107	0.923162		216	341	298	285	36.67	276	229	150	218.33	36.76	-1.31
1421474_a_at	splA/ryanodine receptor domain and SOCS box containing 1	NM_029035	74646	gb:NM_029035.1 /DB_XREF=gi:18141300 /GEN=4930422J18Rik /FEA=FLmRNA /CNT=6 /TID=Mm.30.1 /TIER=FL /STK=2 /UG=Mm.30 /LL=74646 /DEF=Mus musculus RIKEN cDNA 4930422J18 gene (4930422J18Rik), mRNA. /PROD=SPRY domain-containing SOCS box protein SSB-1 /FL=gb:AF403036.1 gb:NM_029035.1	182	171	136	163	13.87	13	71	18	34	18.56	-4.79	-2.47	-46.92	-129	-5.568	0.006381	*	182	171	136	163	13.87	144	74	48	88.67	28.67	-1.84	-1.17	-3.96	-74.33	-2.334	0.105157		182	171	136	163	13.87	147	110	69	108.67	22.53	-1.5
1415801_at	gap junction membrane channel protein alpha 1	M63801	14609	gb:M63801.1 /DB_XREF=gi:191773 /GEN=alpha-1 gap junction /FEA=FLmRNA /CNT=381 /TID=Mm.4504.1 /TIER=FL /STK=2 /UG=Mm.4504 /LL=14609 /DEF=Mus musculus connexin 43 (alpha-1 gap junction) mRNA, complete cds. /PROD=connexin 43 /FL=gb:M63801.1 gb:NM_010288.1 gb:BC006894.1	189	214	284	229	28.43	92	97	79	89.33	5.36	-2.56	-2	-3.17	-139.67	-4.827	0.035153	*	189	214	284	229	28.43	267	233	8	169.33	81.26	-1.35	-0.72	-6.46	-59.67	-0.693	0.547461		189	214	284	229	28.43	351	242	137	243.33	61.78	1.06
1452539_a_at	CD3 antigen, zeta polypeptide	X84237	12503	gb:X84237.1 /DB_XREF=gi:809045 /GEN=TCRzeta /FEA=mRNA /CNT=1 /TID=Mm.1224.5 /TIER=ConsEnd /STK=0 /UG=Mm.1224 /LL=12503 /DEF=M.musculus mRNA from T-cell receptor zeta gene locus (TCRiota). /PROD=T-cell receptor iota	584	405	373	454	65.65	90	164	187	147	29.26	-3.09	-2.09	-4.83	-307	-4.271	0.027714	*	584	405	373	454	65.65	513	361	78	317.33	127.46	-1.43	-0.8	-4.28	-136.67	-0.953	0.41098		584	405	373	454	65.65	260	306	244	270	18.58	-1.68
1450385_at	karyopherin (importin) alpha 3	BM213828	16648	gb:NM_008466.1 /DB_XREF=gi:6680595 /GEN=Kpna3 /FEA=FLmRNA /CNT=207 /TID=Mm.25548.1 /TIER=FL+Stack /STK=9 /UG=Mm.25548 /LL=16648 /DEF=Mus musculus karyopherin (importin) alpha 3 (Kpna3), mRNA. /PROD=karyopherin (importin) alpha 3 /FL=gb:NM_008466.1 gb:BC026885.1 gb:AF020772.1	596	547	600	581	17.04	151	183	264	199.33	33.63	-2.91	-2.27	-4.05	-381.67	-10.124	0.002163	*	596	547	600	581	17.04	653	504	257	471.33	115.48	-1.23	-0.88	-2.07	-109.67	-0.94	0.443073		596	547	600	581	17.04	478	435	558	490.33	36.04	-1.18
1448469_at	nidogen 1	X14480	18073	gb:X14480.1 /DB_XREF=gi:53383 /FEA=FLmRNA /CNT=287 /TID=Mm.4691.1 /TIER=Stack /STK=132 /UG=Mm.4691 /LL=18073 /UG_GENE=Nid1 /UG_TITLE=nidogen 1 /DEF=Mouse mRNA for nidogen. /FL=gb:NM_010917.1	170	135	167	157.33	11.2	28	72	62	54	13.32	-2.91	-2.02	-4.95	-103.33	-5.939	0.004417	*	170	135	167	157.33	11.2	180	153	11	114.67	52.42	-1.37	-0.77	-5.54	-42.67	-0.796	0.503381		170	135	167	157.33	11.2	179	102	105	128.67	25.18	-1.22
1449551_at	myosin IC	NM_008659	17913	gb:NM_008659.1 /DB_XREF=gi:6678985 /GEN=Myo1c /FEA=FLmRNA /CNT=181 /TID=Mm.25194.1 /TIER=FL /STK=2 /UG=Mm.25194 /LL=17913 /DEF=Mus musculus myosin IC (Myo1c), mRNA. /PROD=myosin IC /FL=gb:U96723.1 gb:AY007255.1 gb:BC021481.1 gb:NM_008659.1	691	814	881	795.33	55.64	108	166	295	189.67	55.26	-4.19	-2.78	-8.11	-605.67	-7.723	0.001513	*	691	814	881	795.33	55.64	1149	1262	91	834	372.93	1.05	0.28	1.85	38.67	0.103	0.927322		691	814	881	795.33	55.64	727	765	624	705.33	42.12	-1.13
1426538_a_at	transformation related protein 53	BB828014	22059	gb:BB828014 /DB_XREF=gi:17006257 /DB_XREF=BB828014 /CLONE=G830050F09 /FEA=FLmRNA /CNT=34 /TID=Mm.222.7 /TIER=Stack /STK=26 /UG=Mm.222 /LL=22059 /UG_GENE=Trp53 /UG_TITLE=transformation related protein 53 /FL=gb:M13874.1	323	377	364	354.67	16.27	78	86	154	106	24.11	-3.35	-2.41	-5.37	-248.67	-8.549	0.001803	*	323	377	364	354.67	16.27	336	201	120	219	63	-1.62	-1.09	-3.08	-135.67	-2.085	0.157266		323	377	364	354.67	16.27	179	201	215	198.33	10.48	-1.79
1428820_at	microtubule-associated protein, RP/EB family, member 1	BB464192	13589	gb:BB464192 /DB_XREF=gi:16426977 /DB_XREF=BB464192 /CLONE=D130086I05 /FEA=mRNA /CNT=122 /TID=Mm.143877.1 /TIER=Stack /STK=16 /UG=Mm.143877 /LL=71438 /UG_GENE=5530600P05Rik /UG_TITLE=RIKEN cDNA 5530600P05 gene	139	241	198	192.67	29.57	58	70	56	61.33	4.37	-3.14	-2.3	-4.07	-131.33	-4.394	0.044469	*	139	241	198	192.67	29.57	220	146	10	125.33	61.5	-1.54	-0.79	-8.03	-67.33	-0.987	0.399284		139	241	198	192.67	29.57	75	94	126	98.33	14.88	-1.96
1427630_x_at	CEA-related cell adhesion molecule 1	X67278	26365	gb:X67278.1 /DB_XREF=gi:312581 /GEN=Bgpc /FEA=mRNA /CNT=3 /TID=Mm.14114.5 /TIER=ConsEnd /STK=0 /UG=Mm.14114 /LL=26365 /DEF=M.musculus Bgpc mRNA for biliary glycoprotein. /PROD=biliary glycoprotein	182	137	142	153.67	14.24	34	30	11	25	7.09	-6.15	-4.04	-11.68	-128.67	-8.087	0.004277	*	182	137	142	153.67	14.24	377	235	92	234.67	82.27	1.53	0.64	2.49	81	0.97	0.429336		182	137	142	153.67	14.24	27	193	168	129.33	51.67	-1.19
1437314_a_at	DNA segment, Chr 8, ERATO Doi 812, expressed	BG069220	212528	gb:BG069220 /DB_XREF=gi:12551789 /DB_XREF=H3074A09-3 /CLONE=H3074A09 /FEA=EST /CNT=23 /TID=Mm.195313.3 /TIER=Stack /STK=20 /UG=Mm.195313 /UG_TITLE=Mus musculus, Similar to hypothetical protein FLJ20244, clone MGC:37065 IMAGE:4950980, mRNA, complete cds	201	208	231	213.33	9.06	23	48	43	38	7.64	-5.61	-4.18	-8.43	-175.33	-14.795	0.000146	*	201	208	231	213.33	9.06	261	241	100	200.67	50.66	-1.06	-0.74	-1.82	-12.67	-0.246	0.82732		201	208	231	213.33	9.06	164	204	206	191.33	13.68	-1.11
1460167_at	aldehyde dehydrogenase family 7, member A1	BC012407	110695	gb:BC012407.1 /DB_XREF=gi:15214564 /FEA=FLmRNA /CNT=262 /TID=Mm.30250.1 /TIER=FL+Stack /STK=175 /UG=Mm.30250 /LL=28121 /UG_GENE=D18Wsu181e /DEF=Mus musculus, clone MGC:18699 IMAGE:4191228, mRNA, complete cds. /PROD=Unknown (protein for MGC:18699) /FL=gb:BC012407.1 gb:NM_138600.1	394	592	557	514.33	61.01	668	605	493	588.67	51.17	1.14	0.9	1.48	74.33	0.933	0.404902		394	592	557	514.33	61.01	1261	1589	1253	1367.67	110.69	2.66	2.12	3.41	853.33	6.752	0.005901	*	394	592	557	514.33	61.01	547	500	470	505.67	22.41	-1.02
1435945_a_at	potassium intermediate/small conductance calcium-activated channel, subfamily N, member 4	BG865910	16534	gb:BG865910 /DB_XREF=gi:14216450 /DB_XREF=602788149F1 /CLONE=IMAGE:4913965 /FEA=EST /CNT=15 /TID=Mm.9911.3 /TIER=Stack /STK=12 /UG=Mm.9911 /LL=16534 /UG_GENE=Kcnn4 /UG_TITLE=potassium intermediatesmall conductance calcium-activated channel, subfamily N, member 4	979	1033	896	969.33	39.84	370	650	542	520.67	81.53	-1.86	-1.46	-2.52	-448.67	-4.944	0.017134		979	1033	896	969.33	39.84	3164	4106	3501	3590.33	275.58	3.7	3.19	4.25	2621	9.413	0.009714	*	979	1033	896	969.33	39.84	668	545	391	534.67	80.13	-1.81
1450223_at	apoptotic peptidase activating factor 1	NM_009684	11783	gb:NM_009684.1 /DB_XREF=gi:6857754 /GEN=Apaf1 /FEA=FLmRNA /CNT=20 /TID=Mm.20836.1 /TIER=FL /STK=2 /UG=Mm.20836 /LL=11783 /DEF=Mus musculus apoptotic protease activating factor 1 (Apaf1), mRNA. /PROD=apoptotic protease activating factor 1 /FL=gb:AF064071.1 gb:NM_009684.1	367	349	280	332	26.51	51	115	153	106.33	29.76	-3.12	-2.08	-5.84	-225.67	-5.662	0.004991	*	367	349	280	332	26.51	351	221	173	248.33	53.17	-1.34	-0.96	-2.1	-83.67	-1.408	0.255657		367	349	280	332	26.51	290	263	281	278	7.94	-1.19
1450180_a_at	retinoic acid receptor, alpha	NM_009024	19401	gb:NM_009024.1 /DB_XREF=gi:6677670 /GEN=Rara /FEA=FLmRNA /CNT=15 /TID=Mm.103336.1 /TIER=FL /STK=2 /UG=Mm.103336 /LL=19401 /DEF=Mus musculus retinoic acid receptor, alpha (Rara), mRNA. /PROD=retinoic acid receptor, alpha /FL=gb:NM_009024.1 gb:M60909.1	174	178	160	170.67	5.46	19	14	71	34.67	18.22	-4.92	-2.63	-36.39	-136	-7.149	0.011997	*	174	178	160	170.67	5.46	219	86	111	138.67	40.81	-1.23	-0.83	-2.39	-32	-0.777	0.515927		174	178	160	170.67	5.46	78	144	97	106.33	19.62	-1.61
1416876_at	parvin, gamma	NM_022321	64099	gb:NM_022321.1 /DB_XREF=gi:11612500 /GEN=Parvg /FEA=FLmRNA /CNT=86 /TID=Mm.202348.1 /TIER=FL /STK=2 /UG=Mm.202348 /LL=64099 /DEF=Mus musculus parvin, gamma (Parvg), mRNA. /PROD=parvin, gamma /FL=gb:AF312712.1 gb:NM_022321.1 gb:BC011200.1	427	610	429	488.67	60.67	66	128	111	101.67	18.5	-4.81	-3.39	-7.16	-387	-6.102	0.016928	*	427	610	429	488.67	60.67	554	352	111	339	128.05	-1.44	-0.84	-3.85	-149.67	-1.056	0.371923		427	610	429	488.67	60.67	433	402	393	409.33	12.12	-1.19
1450846_at	basic leucine zipper and W2 domains 1	AV144956	66882	gb:AV144956 /DB_XREF=gi:5349089 /DB_XREF=AV144956 /CLONE=2810440D21 /FEA=FLmRNA /CNT=465 /TID=Mm.21848.1 /TIER=Stack /STK=8 /UG=Mm.21848 /LL=66882 /UG_GENE=1200015E15Rik /UG_TITLE=RIKEN cDNA 1200015E15 gene /FL=gb:BC005466.1 gb:NM_025824.1	964	1011	1245	1073.33	86.9	195	234	342	257	43.97	-4.18	-3.13	-5.94	-816.33	-8.382	0.00374	*	964	1011	1245	1073.33	86.9	1006	808	302	705.33	209.61	-1.52	-0.99	-3	-368	-1.622	0.214416		964	1011	1245	1073.33	86.9	999	847	1023	956.33	55.1	-1.12
1427533_at	ALS2 C-terminal like	BM022919	235633	gb:BM022919 /DB_XREF=gi:16537275 /DB_XREF=id63f08.y1 /CLONE=IMAGE:5667975 /FEA=mRNA /CNT=8 /TID=Mm.216467.1 /TIER=ConsEnd /STK=0 /UG=Mm.216467 /UG_TITLE=Mus musculus, clone IMAGE:4216135, mRNA, partial cds	338	434	313	361.67	36.88	85	119	131	111.67	13.78	-3.24	-2.5	-4.26	-250	-6.35	0.012674	*	338	434	313	361.67	36.88	253	240	118	203.67	43	-1.78	-1.25	-2.79	-158	-2.789	0.050648		338	434	313	361.67	36.88	181	227	146	184.67	23.45	-1.96
1427358_a_at	death associated protein kinase 1	BC026671	69635	gb:BC026671.1 /DB_XREF=gi:20071878 /FEA=mRNA /CNT=24 /TID=Mm.24103.2 /TIER=ConsEnd /STK=5 /UG=Mm.24103 /LL=69635 /UG_GENE=Dapk1 /DEF=Mus musculus, death associated protein kinase 1, clone IMAGE:5009006, mRNA, partial cds. /PROD=death associated protein kinase 1	507	498	493	499.33	4.1	298	448	343	363	44.44	-1.38	-1.14	-1.72	-136.33	-3.055	0.090625		507	498	493	499.33	4.1	214	186	218	206	10.07	-2.42	-2.24	-2.64	-293.33	-26.991	0.000264	*	507	498	493	499.33	4.1	346	297	186	276.33	47.33	-1.81
1448200_at	transcobalamin 2	NM_015749	21452	gb:NM_015749.1 /DB_XREF=gi:7657638 /GEN=Tcn2 /FEA=FLmRNA /CNT=400 /TID=Mm.20948.1 /TIER=FL+Stack /STK=135 /UG=Mm.20948 /LL=21452 /DEF=Mus musculus transcobalamin 2 (Tcn2), mRNA. /PROD=transcobalamin 2 /FL=gb:AF090686.1 gb:NM_015749.1 gb:BC003720.1	922	807	914	881	37.07	751	949	1161	953.67	118.38	1.08	0.85	1.32	72.67	0.586	0.608666		922	807	914	881	37.07	2488	3685	3101	3091.33	345.58	3.51	2.83	4.22	2210.33	6.36	0.022534	*	922	807	914	881	37.07	727	1009	789	841.67	85.56	-1.05
1417588_at	UDP-N-acetyl-alpha-D-galactosamine:polypeptide N-acetylgalactosaminyltransferase 3	AK019995	14425	gb:NM_015736.1 /DB_XREF=gi:7657109 /GEN=Galnt3 /FEA=FLmRNA /CNT=92 /TID=Mm.38441.1 /TIER=FL+Stack /STK=41 /UG=Mm.38441 /LL=14425 /DEF=Mus musculus UDP-N-acetyl-alpha-D-galactosamine:polypeptide N-acetylgalactosaminyltransferase 3 (Galnt3), mRNA. /PROD=UDP-N-acetyl-alpha-D-galactosamine:polypeptideN-acetylgalactosaminyltransferase 3 /FL=gb:NM_015736.1 gb:U70538.1	75	53	84	70.67	9.21	90	156	83	109.67	23.25	1.55	0.97	2.28	39	1.559	0.22989		75	53	84	70.67	9.21	397	569	599	521.67	62.93	7.38	5.5	9.97	451	7.091	0.017245	*	75	53	84	70.67	9.21	177	77	85	113	32.08	1.6
1426208_x_at	pleiomorphic adenoma gene-like 1	AF147785	22634	gb:AF147785.1 /DB_XREF=gi:6978025 /GEN=Zac1 /FEA=FLmRNA /CNT=92 /TID=Mm.220978.3 /TIER=FL+Stack /STK=75 /UG=Mm.220978 /LL=22634 /DEF=Mus musculus zinc finger protein ZAC1 (Zac1) mRNA, complete cds, alternatively spliced. /PROD=zinc finger protein ZAC1 /FL=gb:AF147785.1	614	787	758	719.67	53.49	852	439	405	565.33	143.67	-1.27	-0.88	-2.21	-154.33	-1.007	0.400035		614	787	758	719.67	53.49	325	495	804	541.33	140.2	-1.33	-0.91	-2.34	-178.33	-1.188	0.332821		614	787	758	719.67	53.49	221	326	307	284.67	32.3	-2.53
1455977_x_at	kallikrein 6 /// kallikrein 5	AV053098	16612 /// 16622	gb:AV053098 /DB_XREF=gi:5138870 /DB_XREF=AV053098 /CLONE=1810024N21 /FEA=EST /CNT=22 /TID=Mm.4486.2 /TIER=Stack /STK=22 /UG=Mm.4486 /LL=16612 /UG_GENE=Klk6 /UG_TITLE=kallikrein 6	13	82	11	35.33	23.34	50	18	27	31.67	9.53	-1.12	0	-3.05	-3.67	-0.145	0.894709		13	82	11	35.33	23.34	2264	1588	1451	1767.67	251.3	50.03	22.72	100000000	1732.33	6.864	0.019669	*	13	82	11	35.33	23.34	84	69	10	54.33	22.59	1.54
1427424_at	UDP-N-acetyl-alpha-D-galactosamine:polypeptide N-acetylgalactosaminyltransferase 6	BB399489	207839	gb:BB399489 /DB_XREF=gi:16413119 /DB_XREF=BB399489 /CLONE=C330014C18 /FEA=mRNA /CNT=13 /TID=Mm.132399.1 /TIER=ConsEnd /STK=1 /UG=Mm.132399 /LL=58224 /UG_GENE=Galnt6 /UG_TITLE=UDP-N-acetyl-alpha-D-galactosamine:polypeptide N-acetylgalactosaminyltransferase 6	273	358	295	308.67	25.47	68	32	48	49.33	10.41	-6.26	-4.48	-9.75	-259.33	-9.424	0.004127	*	273	358	295	308.67	25.47	347	338	12	232.33	110.2	-1.33	-0.73	-6.06	-76.33	-0.675	0.563381		273	358	295	308.67	25.47	55	224	242	173.67	59.56	-1.78
1432436_a_at	adenylate kinase 3	AK007618	56248	gb:AK007618.1 /DB_XREF=gi:12841270 /FEA=mRNA /CNT=1 /TID=Mm.27450.2 /TIER=ConsEnd /STK=0 /UG=Mm.27450 /LL=56248 /UG_GENE=Akl3l-pending /UG_TITLE=adenylate kinase 3 alpha like /DEF=Mus musculus 10 day old male pancreas cDNA, RIKEN full-length enriched library, clone:1810027K10:adenylate kinase 3 alpha like, full insert sequence.	194	165	249	202.67	24.63	19	27	16	20.67	3.28	-9.81	-7.11	-13.94	-182	-7.324	0.016472	*	194	165	249	202.67	24.63	321	255	50	208.67	81.59	1.03	0.36	1.78	6	0.07	0.949394		194	165	249	202.67	24.63	168	176	68	137.33	34.74	-1.48
1427188_at	ariadne ubiquitin-conjugating enzyme E2 binding protein homolog 1 (Drosophila)	BB362210	23806	gb:AV321103 /DB_XREF=gi:16395031 /DB_XREF=AV321103 /CLONE=6030430O18 /FEA=mRNA /CNT=103 /TID=Mm.200649.1 /TIER=Stack /STK=10 /UG=Mm.200649 /LL=23806 /UG_GENE=Arih1 /UG_TITLE=ariadne ubiquitin-conjugating enzyme E2 binding protein homolog 1 (Drosophila)	707	788	736	743.67	23.69	306	349	300	318.33	15.43	-2.34	-2.13	-2.58	-425.33	-15.042	0.000294	*	707	788	736	743.67	23.69	765	748	260	591	165.57	-1.26	-0.86	-2.34	-152.67	-0.913	0.454449		707	788	736	743.67	23.69	843	640	646	709.67	66.69	-1.05
1421842_a_at	secretory carrier membrane protein 4	AF295102	56214	gb:AF295102.1 /DB_XREF=gi:9937554 /FEA=FLmRNA /CNT=105 /TID=Mm.30226.1 /TIER=FL /STK=1 /UG=Mm.30226 /LL=56214 /UG_GENE=Scamp4 /DEF=Mus musculus secretory carrier membrane protein 4 mRNA, complete cds. /PROD=secretory carrier membrane protein 4 /FL=gb:AF295102.1 gb:NM_019575.1	287	238	160	228.33	36.98	29	28	108	55	26.5	-4.15	-2.13	-20.2	-173.33	-3.81	0.022669	*	287	238	160	228.33	36.98	279	404	142	275	75.66	1.2	0.63	1.96	46.67	0.554	0.619281		287	238	160	228.33	36.98	242	272	217	243.67	15.9	1.07
1430634_a_at	phosphofructokinase, platelet	BB076574	56421	gb:BB076574 /DB_XREF=gi:8641634 /DB_XREF=BB076574 /CLONE=9330125N24 /FEA=mRNA /CNT=8 /TID=Mm.108076.2 /TIER=ConsEnd /STK=1 /UG=Mm.108076 /LL=56421 /UG_GENE=Pfkp /UG_TITLE=phosphofructokinase, platelet	111	185	125	140.33	22.7	14	24	54	30.67	12.02	-4.58	-2.54	-13.12	-109.67	-4.27	0.022954	*	111	185	125	140.33	22.7	217	73	55	115	51.26	-1.22	-0.65	-4.63	-25.33	-0.452	0.684541		111	185	125	140.33	22.7	149	193	29	123.67	49.01	-1.13
1456870_at	RIKEN cDNA A430107D22 gene	AI481597	320484	gb:AI481597 /DB_XREF=gi:4374823 /DB_XREF=vh22f08.x1 /CLONE=IMAGE:876231 /FEA=EST /CNT=20 /TID=Mm.34162.1 /TIER=ConsEnd /STK=6 /UG=Mm.34162 /UG_TITLE=ESTs, Weakly similar to 1615347A ras p21 GTPase activating protein (M.musculus)	1412	1656	1391	1486.33	85.05	155	334	383	290.67	69.29	-5.11	-3.62	-8.47	-1195.67	-10.899	0.000497	*	1412	1656	1391	1486.33	85.05	1031	860	345	745.33	206.16	-1.99	-1.35	-3.68	-741	-3.323	0.053517		1412	1656	1391	1486.33	85.05	712	871	583	722	83.29	-2.06
1417738_at	RAB25, member RAS oncogene family	NM_016899	53868	gb:NM_016899.1 /DB_XREF=gi:8394129 /GEN=Rab25 /FEA=FLmRNA /CNT=67 /TID=Mm.26994.1 /TIER=FL+Stack /STK=37 /UG=Mm.26994 /LL=53868 /DEF=Mus musculus RAB25, member RAS oncogene family (Rab25), mRNA. /PROD=RAB25, member RAS oncogene family /FL=gb:BC006624.1 gb:NM_016899.1 gb:AF119675.1	58	21	17	32	13.05	14	20	13	15.67	2.19	-2.04	-0.66	-3.65	-16.33	-1.234	0.336746		58	21	17	32	13.05	167	265	359	263.67	55.43	8.24	4.22	25.74	231.67	4.068	0.046337	*	58	21	17	32	13.05	32	17	14	21	5.57	-1.52
1460010_a_at	phosphatidylserine synthase 2	BB490580	27388	gb:BB490580 /DB_XREF=gi:9449207 /DB_XREF=BB490580 /CLONE=D530016H24 /FEA=EST /CNT=9 /TID=Mm.3871.5 /TIER=Stack /STK=9 /UG=Mm.3871 /LL=27388 /UG_GENE=Ptdss2 /UG_TITLE=phosphatidylserine synthase 2	190	203	207	200	5.13	299	336	176	270.33	48.36	1.35	0.95	1.76	70.33	1.446	0.282442		190	203	207	200	5.13	156	170	46	124	39.21	-1.61	-1.06	-3.36	-76	-1.922	0.190324		190	203	207	200	5.13	65	59	87	70.33	8.51	-2.84
1450097_s_at	guanine nucleotide binding protein, alpha 12	BF302166	14673	gb:BF302166 /DB_XREF=gi:11248689 /DB_XREF=602033120F1 /CLONE=IMAGE:4167988 /FEA=FLmRNA /CNT=45 /TID=Mm.140610.1 /TIER=ConsEnd /STK=0 /UG=Mm.140610 /LL=14673 /UG_GENE=Gna12 /UG_TITLE=guanine nucleotide binding protein, alpha 12 /FL=gb:M63659.1 gb:NM_010302.1	266	483	377	375.33	62.65	57	101	169	109	32.58	-3.44	-2.06	-7.02	-266.33	-3.772	0.032477	*	266	483	377	375.33	62.65	426	466	138	343.33	103.31	-1.09	-0.65	-2.24	-32	-0.265	0.806841		266	483	377	375.33	62.65	415	343	262	340	44.19	-1.1
1427063_at	RIKEN cDNA 5330417C22 gene	AK017241	229722	gb:AK017241.1 /DB_XREF=gi:12856379 /FEA=mRNA /CNT=41 /TID=Mm.116811.1 /TIER=Stack /STK=20 /UG=Mm.116811 /LL=76680 /UG_GENE=5330417C22Rik /UG_TITLE=RIKEN cDNA 5330417C22 gene /DEF=Mus musculus adult male pituitary gland cDNA, RIKEN full-length enriched library, clone:5330417C22:homolog to KIAA1324 PROTEIN (FRAGMENT), full insert sequence.	44	11	12	22.33	10.84	28	21	11	20	4.93	-1.12	-0.22	-2.45	-2.33	-0.196	0.858013		44	11	12	22.33	10.84	617	1276	1391	1094.67	241.13	49.01	23.3	246.8	1072.33	4.443	0.046768	*	44	11	12	22.33	10.84	15	14	9	12.67	1.86	-1.76
1416676_at	kininogen 1	NM_023125	16644	gb:NM_023125.1 /DB_XREF=gi:12963496 /GEN=Kng /FEA=FLmRNA /CNT=247 /TID=Mm.2160.1 /TIER=FL+Stack /STK=74 /UG=Mm.2160 /LL=16644 /DEF=Mus musculus kininogen (Kng), mRNA. /PROD=kininogen /FL=gb:BC018158.1 gb:NM_023125.1	12	18	49	26.33	11.46	281	185	141	202.33	41.33	7.68	3.89	27.66	176	4.103	0.042622	*	12	18	49	26.33	11.46	157	19	16	64	46.51	2.43	0	10.47	37.67	0.786	0.506207		12	18	49	26.33	11.46	107	85	90	94	6.66	3.57
1450007_at	RIKEN cDNA 1500003O03 gene	NM_019769	56398	gb:NM_019769.1 /DB_XREF=gi:9790224 /GEN=Chp-pending /FEA=FLmRNA /CNT=378 /TID=Mm.27065.1 /TIER=FL /STK=2 /UG=Mm.27065 /LL=56398 /DEF=Mus musculus calcium binding protein P22 (Chp-pending), mRNA. /PROD=calcium binding protein P22 /FL=gb:NM_019769.1 gb:AB025217.1	855	881	1120	952	84.33	201	226	170	199	16.2	-4.78	-3.91	-5.83	-753	-8.768	0.010204	*	855	881	1120	952	84.33	832	924	24	593.33	285.9	-1.6	-0.87	-7.76	-358.67	-1.203	0.336213		855	881	1120	952	84.33	725	627	520	624	59.2	-1.53
1421834_at	phosphatidylinositol-4-phosphate 5-kinase, type 1 alpha	NM_008846	18719	gb:NM_008846.1 /DB_XREF=gi:6679328 /GEN=Pip5k1a /FEA=FLmRNA /CNT=97 /TID=Mm.1945.1 /TIER=FL+Stack /STK=70 /UG=Mm.1945 /LL=18719 /DEF=Mus musculus phosphatidylinositol-4-phosphate 5-kinase, type 1 alpha (Pip5k1a), mRNA. /PROD=phosphatidylinositol-4-phosphate 5-kinase, type1 alpha /FL=gb:AF048695.1 gb:NM_008846.1 gb:D86176.1	78	98	114	96.67	10.41	247	145	76	156	49.67	1.61	0.76	2.57	59.33	1.169	0.354462		78	98	114	96.67	10.41	306	544	502	450.67	73.34	4.66	3.29	6.34	354	4.779	0.038027	*	78	98	114	96.67	10.41	54	134	84	90.67	23.33	-1.07
1419154_at	transmembrane protease, serine 2	NM_015775	50528	gb:BM212947 /DB_XREF=gi:17770669 /DB_XREF=C0829E05-3 /CLONE=C0829E05 /FEA=FLmRNA /CNT=127 /TID=Mm.25743.1 /TIER=Stack /STK=58 /UG=Mm.25743 /LL=50528 /UG_GENE=Tmprss2 /UG_TITLE=transmembrane protease, serine 2 /FL=gb:AF243500.1 gb:AF113596.1 gb:NM_015775.1 gb:AF199362.1	68	25	66	53	14.01	81	79	24	61.33	18.68	1.16	0.53	2.32	8.33	0.357	0.740515		68	25	66	53	14.01	496	975	591	687.33	146.42	12.97	7.4	24.59	634.33	4.312	0.048203	*	68	25	66	53	14.01	51	25	18	31.33	10.04	-1.69
1441013_at	expressed sequence C81521	BG067055	97095	gb:BG067055 /DB_XREF=gi:12549624 /DB_XREF=H3050A10-3 /CLONE=H3050A10 /FEA=EST /CNT=6 /TID=Mm.13352.1 /TIER=ConsEnd /STK=4 /UG=Mm.13352 /LL=97095 /UG_GENE=C81521 /UG_TITLE=expressed sequence C81521	184	223	207	204.67	11.32	49	65	124	79.33	22.81	-2.58	-1.73	-4.92	-125.33	-4.923	0.01699		184	223	207	204.67	11.32	57	51	24	44	10.15	-4.65	-3.32	-7.55	-160.67	-10.569	0.000482	*	184	223	207	204.67	11.32	47	43	40	43.33	2.03	-4.72
1448348_at	GPI-anchored membrane protein 1	BE981338	53872	gb:BE981338 /DB_XREF=gi:10650341 /DB_XREF=UI-M-CG0p-bdb-a-10-0-UI.s1 /CLONE=UI-M-CG0p-bdb-a-10-0-UI /FEA=FLmRNA /CNT=427 /TID=Mm.1098.1 /TIER=Stack /STK=22 /UG=Mm.1098 /LL=53872 /UG_GENE=Gpiap1 /UG_TITLE=GPI-anchored membrane protein 1 /FL=gb:NM_016739.1 gb:U27838.1	316	456	306	359.33	48.42	84	129	26	79.67	29.81	-4.51	-2.62	-11.91	-279.67	-4.918	0.012588	*	316	456	306	359.33	48.42	381	262	124	255.67	74.26	-1.41	-0.88	-2.76	-103.67	-1.169	0.316829		316	456	306	359.33	48.42	478	341	187	335.33	84.05	-1.07
1420569_at	chondroadherin	NM_007689	12643	gb:NM_007689.1 /DB_XREF=gi:6680925 /GEN=Chad /FEA=FLmRNA /CNT=8 /TID=Mm.8033.1 /TIER=FL /STK=4 /UG=Mm.8033 /LL=12643 /DEF=Mus musculus chondroadherin (Chad), mRNA. /PROD=chondroadherin /FL=gb:NM_007689.1 gb:BC012672.1	17	59	47	41	12.49	31	38	40	36.33	2.73	-1.13	-0.56	-1.73	-4.67	-0.365	0.74736		17	59	47	41	12.49	196	111	182	163	26.31	3.98	2.38	8.23	122	4.189	0.027276	*	17	59	47	41	12.49	27	30	33	30	1.73	-1.37
1451832_at	chemokine-like factor	AF401530	75458	gb:AF401530.1 /DB_XREF=gi:15278122 /GEN=CKLF2-1 /FEA=FLmRNA /CNT=8 /TID=Mm.46021.2 /TIER=FL /STK=1 /UG=Mm.46021 /LL=75458 /DEF=Mus musculus chemokine-like factor 2 variant 1 (CKLF2-1) mRNA, complete cds. /PROD=chemokine-like factor 2 variant 1 /FL=gb:AF401530.1	327	296	220	281	31.79	312	158	247	239	44.64	-1.18	-0.84	-1.76	-42	-0.766	0.490386		327	296	220	281	31.79	228	113	83	141.33	44.19	-1.99	-1.25	-4.16	-139.67	-2.566	0.068433		327	296	220	281	31.79	56	127	92	91.67	20.5	-3.07
1422644_at	Putative SH3BGR protein (SH3BGR gene)	NM_015825	50795	gb:NM_015825.1 /DB_XREF=gi:7657557 /GEN=Sh3bgr /FEA=FLmRNA /CNT=53 /TID=Mm.28638.1 /TIER=FL+Stack /STK=22 /UG=Mm.28638 /LL=50795 /DEF=Mus musculus SH3-binding domain glutamic acid-rich protein (Sh3bgr), mRNA. /PROD=SH3-binding domain glutamic acid-rich protein /FL=gb:NM_015825.1	35	11	14	20	7.55	56	8	6	23.33	16.34	1.17	0	3.98	3.33	0.185	0.865631		35	11	14	20	7.55	94	149	125	122.67	15.92	6.13	3.56	16.4	102.67	5.827	0.011521	*	35	11	14	20	7.55	40	10	15	21.67	9.28	1.08
1451738_at	O-linked N-acetylglucosamine (GlcNAc) transferase (UDP-N-acetylglucosamine:polypeptide-N-acetylglucosaminyl transferase)	AF363030	108155	gb:AF363030.1 /DB_XREF=gi:13775065 /FEA=FLmRNA /CNT=98 /TID=Mm.220820.1 /TIER=FL /STK=1 /UG=Mm.220820 /LL=108155 /UG_GENE=Ogt /DEF=Mus musculus UDP-N-acetylglucosaminyltransferase mRNA, complete cds. /PROD=UDP-N-acetylglucosaminyltransferase /FL=gb:AF363030.1	1436	1706	1430	1524	91.02	516	707	562	595	57.55	-2.56	-2.14	-3.12	-929	-8.627	0.002044	*	1436	1706	1430	1524	91.02	1704	1396	610	1236.67	325.7	-1.23	-0.85	-2.19	-287.33	-0.85	0.474427		1436	1706	1430	1524	91.02	1327	1311	961	1199.67	119.42	-1.27
1448997_at	pleckstrin homology, Sec7 and coiled-coil domains 1	AB013464	19157	gb:AB013464.1 /DB_XREF=gi:3660534 /GEN=CLM1-A /FEA=FLmRNA /CNT=81 /TID=Mm.20443.1 /TIER=FL /STK=1 /UG=Mm.20443 /LL=19157 /DEF=Mus musculus CLM1-A mRNA for cytohesin 1, complete cds. /PROD=cytohesin 1 /FL=gb:NM_011180.1 gb:AB035538.1 gb:AF051337.1 gb:AB013464.1	114	211	125	150	30.66	12	17	12	13.67	1.67	-10.98	-7.03	-15.85	-136.33	-4.439	0.046673	*	114	211	125	150	30.66	239	97	9	115	67	-1.3	-0.59	-31.39	-35	-0.475	0.669337		114	211	125	150	30.66	179	233	25	145.67	62.31	-1.03
1427667_s_at	T-cell receptor beta, joining region /// similar to T-cell receptor beta chain V region 86T1 precursor /// similar to T-cell receptor beta chain V region 86T1 precursor	AI021643	21580 /// 330294 /// 333791	gb:AI021643 /DB_XREF=gi:3235979 /DB_XREF=ub13h01.r1 /CLONE=IMAGE:1366897 /FEA=mRNA /CNT=2 /TID=Mm.196320.1 /TIER=ConsEnd /STK=0 /UG=Mm.196320 /LL=76015 /UG_GENE=5830405F06Rik /UG_TITLE=RIKEN cDNA 5830405F06 gene	451	431	346	409.33	32.19	158	181	123	154	16.86	-2.66	-2.14	-3.35	-255.33	-7.027	0.005789	*	451	431	346	409.33	32.19	266	164	218	216	29.46	-1.9	-1.48	-2.51	-193.33	-4.431	0.011618		451	431	346	409.33	32.19	204	240	251	231.67	14.19	-1.77
1419643_s_at	RIKEN cDNA 2310057J18 gene /// RIKEN cDNA 2310065H11 gene	NM_026336	67719 /// 72435	gb:NM_026336.1 /DB_XREF=gi:13385839 /GEN=2310057J18Rik /FEA=FLmRNA /CNT=96 /TID=Mm.28281.1 /TIER=FL /STK=7 /UG=Mm.28281 /LL=67719 /DEF=Mus musculus RIKEN cDNA 2310057J18 gene (2310057J18Rik), mRNA. /PROD=RIKEN cDNA 2310057J18 /FL=gb:BC021783.1 gb:NM_026336.1	125	80	289	164.67	63.51	30	92	64	62	17.93	-2.66	-0.92	-5.95	-102.67	-1.556	0.243166		125	80	289	164.67	63.51	13205	14333	9238	12258.7	1545.04	74.45	43.07	206.1	12094	7.821	0.015805	*	125	80	289	164.67	63.51	55	51	78	61.33	8.41	-2.68
1448231_at	FK506 binding protein 5	U16959	14229	gb:U16959.1 /DB_XREF=gi:915279 /FEA=FLmRNA /CNT=212 /TID=Mm.154390.1 /TIER=FL /STK=1 /UG=Mm.154390 /LL=14229 /UG_GENE=Fkbp5 /DEF=Mus musculus immunophilin FKBP51 mRNA, complete cds. /PROD=FKBP51 /FL=gb:BC015260.1 gb:U36220.1 gb:NM_010220.1 gb:U16959.1	477	442	389	436	25.58	138	168	145	150.33	9.06	-2.9	-2.52	-3.33	-285.67	-10.527	0.003952	*	477	442	389	436	25.58	394	576	142	370.67	125.83	-1.18	-0.75	-2.67	-65.33	-0.509	0.658027		477	442	389	436	25.58	577	615	753	648.33	53.47	1.49
1420864_at	zinc finger protein 161	NM_009547	22666	gb:NM_009547.1 /DB_XREF=gi:6678636 /GEN=Zfp161 /FEA=FLmRNA /CNT=161 /TID=Mm.29434.1 /TIER=FL /STK=2 /UG=Mm.29434 /LL=22666 /DEF=Mus musculus zinc finger protein 161 (Zfp161), mRNA. /PROD=zinc finger protein 161 /FL=gb:L15325.1 gb:NM_009547.1	174	262	282	239.33	33.17	42	45	117	68	24.52	-3.52	-2.06	-8.8	-171.33	-4.154	0.016853	*	174	262	282	239.33	33.17	301	169	77	182.33	65.01	-1.31	-0.77	-3.23	-57	-0.781	0.492181		174	262	282	239.33	33.17	85	134	180	133	27.43	-1.8
1450116_at	DNA segment, Chr 3, ERATO Doi 300, expressed	NM_019995	56790	gb:NM_019995.1 /DB_XREF=gi:9910329 /GEN=P38ip-pending /FEA=FLmRNA /CNT=35 /TID=Mm.37356.1 /TIER=FL /STK=2 /UG=Mm.37356 /LL=56790 /DEF=Mus musculus transcription factor (p38 interacting protein) (P38ip-pending), mRNA. /PROD=transcription factor (p38 interacting protein) /FL=gb:NM_019995.1 gb:AF139179.1	353	388	399	380	13.87	88	99	146	111	17.79	-3.42	-2.69	-4.67	-269	-11.927	0.000391	*	353	388	399	380	13.87	464	256	119	279.67	100.29	-1.36	-0.85	-3.32	-100.33	-0.991	0.422834		353	388	399	380	13.87	203	272	251	242	20.42	-1.57
1427255_s_at	zinc finger protein 445	BI729900	235682	gb:BI729900 /DB_XREF=gi:15706913 /DB_XREF=603349576F1 /CLONE=IMAGE:5357226 /FEA=mRNA /CNT=67 /TID=Mm.27140.1 /TIER=ConsEnd /STK=0 /UG=Mm.27140 /UG_TITLE=Mus musculus, clone IMAGE:4953934, mRNA, partial cds	858	947	850	885	31.09	137	286	401	274.67	76.42	-3.22	-2.2	-5.95	-610.33	-7.398	0.007754	*	858	947	850	885	31.09	802	780	178	586.67	204.43	-1.51	-0.95	-3.54	-298.33	-1.443	0.280672		858	947	850	885	31.09	731	781	688	733.33	26.87	-1.21
1422133_at	sialophorin	NM_009259	20737	gb:NM_009259.1 /DB_XREF=gi:6678106 /GEN=Spn /FEA=FLmRNA /CNT=10 /TID=Mm.214684.1 /TIER=FL /STK=1 /UG=Mm.214684 /LL=20737 /DEF=Mus musculus sialophorin (Spn), mRNA. /PROD=sialophorin /FL=gb:NM_009259.1	610	575	661	615.33	24.97	213	222	284	239.67	22.32	-2.57	-2.19	-3.07	-375.67	-11.217	0.000385	*	610	575	661	615.33	24.97	430	292	277	333	48.69	-1.85	-1.47	-2.45	-282.33	-5.159	0.01431		610	575	661	615.33	24.97	223	503	261	329	87.69	-1.87
1449936_at	RIKEN cDNA 8430419L09 gene	NM_028982	74525	gb:NM_028982.1 /DB_XREF=gi:13386361 /GEN=8430419L09Rik /FEA=FLmRNA /CNT=81 /TID=Mm.34182.1 /TIER=FL /STK=3 /UG=Mm.34182 /LL=74525 /DEF=Mus musculus RIKEN cDNA 8430419L09 gene (8430419L09Rik), mRNA. /PROD=RIKEN cDNA 8430419L09 /FL=gb:NM_028982.1	179	231	124	178	30.89	51	45	31	42.33	5.93	-4.2	-2.84	-6.04	-135.67	-4.313	0.043805	*	179	231	124	178	30.89	195	139	51	128.33	41.91	-1.39	-0.8	-3.1	-49.67	-0.954	0.398513		179	231	124	178	30.89	224	142	96	154	37.43	-1.16
1452777_a_at	RIKEN cDNA 6330412F12 gene	BG066220	53312	gb:BG066220 /DB_XREF=gi:12548789 /DB_XREF=H3040D04-3 /CLONE=H3040D04 /FEA=mRNA /CNT=171 /TID=Mm.5856.2 /TIER=Stack /STK=39 /UG=Mm.5856 /LL=53312 /UG_GENE=Nyren18-pending /UG_TITLE=NY-REN-18 antigen	491	556	588	545	28.54	186	222	247	218.33	17.7	-2.5	-2.14	-2.94	-326.67	-9.727	0.001451	*	491	556	588	545	28.54	687	573	282	514	120.58	-1.06	-0.76	-1.74	-31	-0.25	0.823693		491	556	588	545	28.54	297	417	407	373.67	38.44	-1.46
1423967_at	paralemmin	BC015297	18483	gb:BC015297.1 /DB_XREF=gi:15929749 /FEA=FLmRNA /CNT=117 /TID=Mm.34650.2 /TIER=FL+Stack /STK=71 /UG=Mm.34650 /LL=18483 /UG_GENE=Palm /DEF=Mus musculus, paralemmin, clone MGC:19169 IMAGE:4223845, mRNA, complete cds. /PROD=paralemmin /FL=gb:BC015297.1	221	145	265	210.33	35.05	288	77	109	158	65.65	-1.33	-0.72	-4.28	-52.33	-0.703	0.531769		221	145	265	210.33	35.05	154	39	121	104.67	34.19	-2.01	-1.17	-4.48	-105.67	-2.158	0.097131		221	145	265	210.33	35.05	48	42	73	54.33	9.49	-3.87
1425738_at	similar to anti-glycoprotein-B of human Cytomegalovirus immunoglobulin Vl chain /// similar to immunoglobulin light chain variable region	M35669	243469 /// 435905	gb:M35669.1 /DB_XREF=gi:197295 /FEA=FLmRNA /CNT=6 /TID=Mm.104747.7 /TIER=FL /STK=1 /UG=Mm.104747 /LL=16114 /UG_GENE=Igk-V28 /UG_TITLE=immunoglobulin kappa chain variable 28 (V28) /DEF=Mouse Ig aberrantly rearranged kappa-chain mRNA V-J2-C-region, complete cds. /FL=gb:M35669.1	1420	1460	1631	1503.67	64.71	1209	4232	8409	4616.67	2087.34	3.07	0.79	5.39	3113	1.491	0.274309		1420	1460	1631	1503.67	64.71	1655	5588	2821	3354.67	1166.29	2.23	0.95	3.53	1851	1.585	0.253167		1420	1460	1631	1503.67	64.71	7987	5116	8023	7042	963.06	4.68
1459725_s_at	demilune cell and parotid protein /// cDNA sequence BC005655	C86550	13184 /// 212871	gb:C86550 /DB_XREF=gi:2918507 /DB_XREF=C86550 /CLONE=J0228F07 /FEA=EST /CNT=2 /TID=Mm.200464.1 /TIER=ConsEnd /STK=2 /UG=Mm.200464 /LL=98084 /UG_GENE=C86550 /UG_TITLE=expressed sequence C86550	705	12	552	423	210.19	8	10	6	8	1.15	-52.88	-9.6	-102.47	-415	-1.974	0.187032		705	12	552	423	210.19	13144	14632	15675	14483.7	734.39	34.24	18.7	187.6	14060.7	18.407	0.001429	*	705	12	552	423	210.19	8	6	7	7	0.58	-60.43
1429533_at	inner membrane protein, mitochondrial	BB222675	76614	gb:BB222675 /DB_XREF=gi:8891287 /DB_XREF=BB222675 /CLONE=A530079A07 /FEA=mRNA /CNT=115 /TID=Mm.183073.1 /TIER=Stack /STK=15 /UG=Mm.183073 /LL=76614 /UG_GENE=Immt /UG_TITLE=inner membrane protein, mitochondrial	360	585	422	455.67	67.1	182	155	123	153.33	17.05	-2.97	-2.15	-4	-302.33	-4.367	0.038925	*	360	585	422	455.67	67.1	653	353	51	352.33	173.78	-1.29	-0.67	-6.9	-103.33	-0.555	0.62345		360	585	422	455.67	67.1	532	458	206	398.67	98.67	-1.14
1423325_at	pinin	AV135835	18949	gb:BF721477 /DB_XREF=gi:12022479 /DB_XREF=mab17d12.x1 /CLONE=IMAGE:3970607 /FEA=FLmRNA /CNT=140 /TID=Mm.22347.1 /TIER=Stack /STK=10 /UG=Mm.22347 /LL=18949 /UG_GENE=Pnn /UG_TITLE=pinin /FL=gb:NM_008891.1	188	247	225	220	17.21	42	25	58	41.67	9.53	-5.28	-3.72	-8.58	-178.33	-9.064	0.002422	*	188	247	225	220	17.21	242	42	5	96.33	73.61	-2.28	-1	-100000000	-123.67	-1.636	0.231236		188	247	225	220	17.21	50	133	61	81.33	26.03	-2.7
1422512_a_at	opioid growth factor receptor	AW476433	72075	gb:AW476433 /DB_XREF=gi:7046539 /DB_XREF=uq75g05.y1 /CLONE=IMAGE:2936984 /FEA=FLmRNA /CNT=129 /TID=Mm.21474.1 /TIER=Stack /STK=8 /UG=Mm.21474 /LL=72075 /UG_GENE=Ogfr /UG_TITLE=opioid growth factor receptor /FL=gb:NM_031373.1 gb:AF303894.1	143	154	179	158.67	10.65	15	37	42	31.33	8.29	-5.06	-3.46	-9.04	-127.33	-9.433	0.000928	*	143	154	179	158.67	10.65	203	191	23	139	58.1	-1.14	-0.67	-3.66	-19.67	-0.333	0.769071		143	154	179	158.67	10.65	137	229	213	193	28.38	1.22
1449880_s_at	bone gamma-carboxyglutamate protein, related sequence 1 /// bone gamma carboxyglutamate protein 1 /// bone gamma-carboxyglutamate protein 2	NM_007541	12095 /// 12096 /// 12097	gb:NM_007541.1 /DB_XREF=gi:6671633 /GEN=Bglap1 /FEA=FLmRNA /CNT=6 /TID=Mm.87858.1 /TIER=FL /STK=5 /UG=Mm.87858 /LL=12096 /DEF=Mus musculus bone gamma carboxyglutamate protein 1 (Bglap1), mRNA. /PROD=bone gamma carboxyglutamate protein 1 /FL=gb:U11542.1 gb:NM_007541.1	132	257	310	233	52.77	296	384	260	313.33	36.83	1.34	0.92	2.21	80.33	1.248	0.287394		132	257	310	233	52.77	6801	9374	9270	8481.67	840.87	36.4	25.27	59.26	8248.67	9.79	0.01001	*	132	257	310	233	52.77	430	338	303	357	37.87	1.53
1453740_a_at	cyclin L2	BI112766	56036	gb:BI112766 /DB_XREF=gi:14563667 /DB_XREF=602898775F1 /CLONE=IMAGE:5028499 /FEA=mRNA /CNT=51 /TID=Mm.13725.2 /TIER=ConsEnd /STK=0 /UG=Mm.13725 /LL=56036 /UG_GENE=Pcee-pending /UG_TITLE=Paneth cell enhanced expression	3006	3263	3319	3196	96.37	237	678	793	569.33	169.45	-5.61	-3.75	-11.01	-2626.67	-13.475	0.000662	*	3006	3263	3319	3196	96.37	3011	2479	137	1875.67	882.79	-1.7	-0.96	-7.55	-1320.33	-1.487	0.272661		3006	3263	3319	3196	96.37	1982	2423	2192	2199	127.35	-1.45
1451796_s_at	histidine decarboxylase	AF109137	15186	gb:AF109137.1 /DB_XREF=gi:4008135 /GEN=Hdc /FEA=FLmRNA /CNT=19 /TID=Mm.210341.1 /TIER=FL /STK=1 /UG=Mm.210341 /LL=15188 /DEF=Mus musculus histidine decarboxylase (Hdc) mRNA, complete cds. /PROD=histidine decarboxylase /FL=gb:AF109137.1	9	25	20	18	4.73	68	34	28	43.33	12.45	2.41	1.16	4.76	25.33	1.902	0.16879		9	25	20	18	4.73	38	27	8	24.33	8.76	1.35	0.52	2.8	6.33	0.636	0.568895		9	25	20	18	4.73	134	83	161	126	22.87	7
1418489_a_at	calcitonin receptor-like	AB015595	54598	gb:AB015595.1 /DB_XREF=gi:4586828 /FEA=FLmRNA /CNT=37 /TID=Mm.75467.1 /TIER=FL /STK=1 /UG=Mm.75467 /LL=54598 /UG_GENE=Calcrl /DEF=Mus musculus mRNA for calcitonin receptor-like receptor precursor, complete cds. /PROD=calcitonin receptor-like receptor precursor /FL=gb:NM_018782.1 gb:AF146525.1 gb:AB015595.1	143	120	165	142.67	12.99	36	13	10	19.67	8.21	-7.25	-4.18	-23.28	-123	-8.003	0.002611	*	143	120	165	142.67	12.99	147	81	32	86.67	33.32	-1.65	-0.98	-4.51	-56	-1.566	0.229106		143	120	165	142.67	12.99	88	39	62	63	14.15	-2.26
1420951_a_at	Son cell proliferation protein	BB701473	20658	gb:NM_019973.1 /DB_XREF=gi:9910307 /GEN=Son /FEA=FLmRNA /CNT=117 /TID=Mm.46401.1 /TIER=FL /STK=2 /UG=Mm.46401 /LL=20658 /DEF=Mus musculus Son cell proliferation protein (Son), mRNA. /PROD=truncated SON protein /FL=gb:NM_019973.1 gb:AF193607.1	588	458	609	551.67	47.22	91	138	252	160.33	47.8	-3.44	-2.24	-6.82	-391.33	-5.824	0.004331	*	588	458	609	551.67	47.22	631	472	197	433.33	126.77	-1.27	-0.83	-2.48	-118.33	-0.875	0.456398		588	458	609	551.67	47.22	355	458	338	383.67	37.49	-1.44
1433775_at	expressed sequence C77080	BB163333	97130	gb:BB163333 /DB_XREF=gi:16268752 /DB_XREF=BB163333 /CLONE=A130072D05 /FEA=EST /CNT=125 /TID=Mm.22929.1 /TIER=Stack /STK=61 /UG=Mm.22929 /LL=97130 /UG_GENE=C77080 /UG_TITLE=expressed sequence C77080	48	76	106	76.67	16.75	151	225	24	133.33	58.69	1.74	0.47	3.53	56.67	0.928	0.43923		48	76	106	76.67	16.75	623	865	671	719.67	73.98	9.39	6.55	15.01	643	8.478	0.010081	*	48	76	106	76.67	16.75	192	276	33	167	71.25	2.18
1433966_x_at	asparagine synthetase	AV212753	27053	gb:AV212753 /DB_XREF=gi:6154366 /DB_XREF=AV212753 /CLONE=2410118F17 /FEA=EST /CNT=51 /TID=Mm.2942.2 /TIER=Stack /STK=49 /UG=Mm.2942 /LL=27053 /UG_GENE=Asns /UG_TITLE=asparagine synthetase	65	187	237	163	51.08	241	235	294	256.67	18.75	1.57	1.02	3.27	93.67	1.721	0.200402		65	187	237	163	51.08	743	1550	1519	1270.67	263.99	7.8	4.32	16.91	1107.67	4.12	0.047848	*	65	187	237	163	51.08	319	208	299	275.33	34.16	1.69
1430533_a_at	catenin (cadherin associated protein), beta 1, 88kDa	BI134907	12387	gb:BI134907 /DB_XREF=gi:14585155 /DB_XREF=UI-M-BH3-bso-b-07-0-UI.s1 /CLONE=UI-M-BH3-bso-b-07-0-UI /FEA=mRNA /CNT=38 /TID=Mm.3476.3 /TIER=ConsEnd /STK=1 /UG=Mm.3476 /LL=12387 /UG_GENE=Catnb /UG_TITLE=catenin beta	1392	1680	1464	1512	86.53	272	330	553	385	85.65	-3.93	-2.83	-6.24	-1127	-9.256	0.000758	*	1392	1680	1464	1512	86.53	1493	1373	193	1019.67	414.78	-1.48	-0.88	-4.49	-492.33	-1.162	0.356918		1392	1680	1464	1512	86.53	1216	1107	1046	1123	49.72	-1.35
1422992_s_at	phosphatidylinositol 3-kinase catalytic delta polypeptide	NM_008840	18707	gb:NM_008840.1 /DB_XREF=gi:6679318 /GEN=Pik3cd /FEA=FLmRNA /CNT=15 /TID=Mm.153755.1 /TIER=FL /STK=0 /UG=Mm.153755 /LL=18707 /DEF=Mus musculus phosphatidylinositol 3-kinase catalytic delta polypeptide (Pik3cd), mRNA. /PROD=phosphatidylinositol 3-kinase catalytic deltapolypeptide /FL=gb:U86587.1 gb:NM_008840.1	756	1003	958	905.67	75.95	19	13	180	70.67	54.69	-12.82	-5.54	-100000000	-835	-8.921	0.00134	*	756	1003	958	905.67	75.95	824	618	4	482	246.29	-1.88	-1	-11.8	-423.67	-1.644	0.221926		756	1003	958	905.67	75.95	511	541	494	515.33	13.74	-1.76
1416893_at	RIKEN cDNA 3110001A13 gene	BC021353	66540	gb:NM_025626.1 /DB_XREF=gi:13385087 /GEN=3110001A13Rik /FEA=FLmRNA /CNT=137 /TID=Mm.200627.1 /TIER=FL /STK=1 /UG=Mm.200627 /LL=66540 /DEF=Mus musculus RIKEN cDNA 3110001A13 gene (3110001A13Rik), mRNA. /PROD=RIKEN cDNA 3110001A13 /FL=gb:NM_025626.1 gb:BC021353.1	1011	1082	799	964	85.01	94	121	205	140	33.42	-6.89	-4.76	-11.52	-824	-9.021	0.004933	*	1011	1082	799	964	85.01	1246	507	195	649.33	311.63	-1.48	-0.81	-7.07	-314.67	-0.974	0.421162		1011	1082	799	964	85.01	554	886	460	633.33	129.21	-1.52
1460380_at	desmoglein 2	AB072269	13511	gb:AB072269.1 /DB_XREF=gi:19744168 /GEN=mDSG2 /FEA=FLmRNA /CNT=32 /TID=Mm.42229.1 /TIER=FL /STK=1 /UG=Mm.42229 /LL=13511 /DEF=Mus musculus mDSG2 mRNA for desmoglein 2, complete cds. /PROD=desmoglein 2 /FL=gb:AB072269.1	238	285	227	250	17.79	21	23	26	23.33	1.45	-10.71	-9.15	-12.51	-226.67	-12.702	0.005838	*	238	285	227	250	17.79	285	138	63	162	65.2	-1.54	-0.91	-4.58	-88	-1.302	0.308134		238	285	227	250	17.79	86	45	107	79.33	18.21	-3.15
1450104_at	a disintegrin and metallopeptidase domain 10	BG921598	11487	gb:NM_007399.1 /DB_XREF=gi:6680637 /GEN=Adam10 /FEA=FLmRNA /CNT=44 /TID=Mm.3911.1 /TIER=FL /STK=2 /UG=Mm.3911 /LL=11487 /DEF=Mus musculus a disintegrin and metalloprotease domain 10 (Adam10), mRNA. /PROD=a disintegrin and metalloprotease domain 10 /FL=gb:NM_007399.1 gb:AF011379.1	240	289	175	234.67	33.02	26	22	23	23.67	1.2	-9.92	-7.54	-12.43	-211	-6.386	0.023497	*	240	289	175	234.67	33.02	224	153	17	131.33	60.73	-1.79	-0.95	-7.53	-103.33	-1.495	0.229321		240	289	175	234.67	33.02	168	266	50	161.33	62.44	-1.45
1418412_at	tumor protein D52-like 1	NM_009413	21987	gb:NM_009413.1 /DB_XREF=gi:6678408 /GEN=Tpd52l1 /FEA=FLmRNA /CNT=36 /TID=Mm.7821.1 /TIER=FL+Stack /STK=24 /UG=Mm.7821 /LL=21987 /DEF=Mus musculus tumor protein D52-like 1 (Tpd52l1), mRNA. /PROD=tumor protein D52-like 1 /FL=gb:NM_009413.1 gb:AF004428.1	8	19	8	11.67	3.67	73	15	8	32	20.6	2.74	0	7.65	20.33	0.972	0.428381		8	19	8	11.67	3.67	227	304	428	319.67	58.55	27.4	15.79	59	308	5.25	0.03385	*	8	19	8	11.67	3.67	15	12	11	12.67	1.2	1.09
1423629_at	dynamin 2	BB762738	13430	gb:BB762738 /DB_XREF=gi:16207781 /DB_XREF=BB762738 /CLONE=G370014L03 /FEA=FLmRNA /CNT=87 /TID=Mm.39292.1 /TIER=Stack /STK=8 /UG=Mm.39292 /LL=13430 /UG_GENE=Dnm2 /UG_TITLE=dynamin 2 /FL=gb:L31398.1 gb:NM_007871.1	965	1195	1017	1059	69.64	391	462	494	449	30.44	-2.36	-2.02	-2.76	-610	-8.027	0.005591	*	965	1195	1017	1059	69.64	1039	793	878	903.33	72.13	-1.17	-0.99	-1.4	-155.67	-1.553	0.195567		965	1195	1017	1059	69.64	360	739	662	587	115.66	-1.8
1451054_at	orosomucoid 1	BE628912	18405	gb:BE628912 /DB_XREF=gi:9911600 /DB_XREF=uu29g05.y1 /CLONE=IMAGE:3373400 /FEA=FLmRNA /CNT=56 /TID=Mm.4777.1 /TIER=Stack /STK=8 /UG=Mm.4777 /LL=18405 /UG_GENE=Orm1 /UG_TITLE=orosomucoid 1 /FL=gb:BC012725.1 gb:M27008.1 gb:NM_008768.1	48	200	194	147.33	49.7	540	488	457	495	24.21	3.36	2.14	7.57	347.67	6.289	0.008984	*	48	200	194	147.33	49.7	142	321	81	181.33	72.02	1.23	0.4	3.16	34	0.389	0.719743		48	200	194	147.33	49.7	247	279	166	230.67	33.63	1.57
1427261_at	cDNA sequence BC037006	BQ176786	211652	gb:BQ176786 /DB_XREF=gi:20352278 /DB_XREF=UI-M-DJ2-bvz-p-09-0-UI.s1 /CLONE=UI-M-DJ2-bvz-p-09-0-UI /FEA=mRNA /CNT=100 /TID=Mm.31267.1 /TIER=Stack /STK=19 /UG=Mm.31267 /UG_TITLE=Mus musculus, clone IMAGE:3963643, mRNA, partial cds	20	50	30	33.33	8.82	252	17	18	95.67	78.17	2.87	0	8.09	62.33	0.792	0.509395		20	50	30	33.33	8.82	386	496	386	422.67	36.67	12.68	8.54	22.74	389.33	10.324	0.006307	*	20	50	30	33.33	8.82	29	26	10	21.67	5.9	-1.54
1417213_a_at	RNA binding motif protein 6	BB706030	19654	gb:BB706030 /DB_XREF=gi:16054865 /DB_XREF=BB706030 /CLONE=7420485L10 /FEA=FLmRNA /CNT=125 /TID=Mm.12931.1 /TIER=Stack /STK=10 /UG=Mm.12931 /LL=19654 /UG_GENE=Rbm6 /UG_TITLE=RNA binding motif protein 6 /FL=gb:BC026129.1 gb:NM_011251.1	640	756	680	692	34.02	203	235	309	249	31.39	-2.78	-2.26	-3.55	-443	-9.57	0.000687	*	640	756	680	692	34.02	685	354	152	397	155.36	-1.74	-1.05	-4.9	-295	-1.855	0.19358		640	756	680	692	34.02	492	519	482	497.67	11.05	-1.39
1427302_at	ectonucleotide pyrophosphatase/phosphodiesterase 3	AV224446	209558	gb:AI876438 /DB_XREF=gi:5550487 /DB_XREF=uj57c07.x1 /CLONE=IMAGE:1924044 /FEA=mRNA /CNT=105 /TID=Mm.53371.1 /TIER=Stack /STK=11 /UG=Mm.53371 /LL=103316 /UG_GENE=AI876438 /UG_TITLE=expressed sequence AI876438	8	37	24	23	8.39	72	21	25	39.33	16.37	1.71	0.5	4.84	16.33	0.888	0.440392		8	37	24	23	8.39	398	417	280	365	42.85	15.87	9.43	40.14	342	7.832	0.01283	*	8	37	24	23	8.39	17	42	70	43	15.31	1.87
1421011_at	dehydrogenase/reductase (SDR family) member 8	NM_053262	114664	gb:NM_053262.1 /DB_XREF=gi:16716596 /GEN=Hsd17b11 /FEA=FLmRNA /CNT=27 /TID=Mm.1187.1 /TIER=FL /STK=2 /UG=Mm.1187 /LL=114664 /DEF=Mus musculus hydroxysteroid (17-beta) dehydrogenase 11 (Hsd17b11), mRNA. /PROD=hydroxysteroid (17-beta) dehydrogenase 11 /FL=gb:AF304306.1 gb:NM_053262.1	258	233	235	242	8.02	101	74	68	81	10.15	-2.99	-2.46	-3.78	-161	-12.446	0.000323	*	258	233	235	242	8.02	247	248	70	188.33	59.17	-1.28	-0.84	-2.66	-53.67	-0.899	0.460705		258	233	235	242	8.02	198	270	212	226.67	22.04	-1.07
1415837_at	kallikrein 6	BC010754	16612	gb:BC010754.1 /DB_XREF=gi:14789645 /FEA=FLmRNA /CNT=368 /TID=Mm.4486.1 /TIER=FL+Stack /STK=220 /UG=Mm.4486 /LL=16612 /UG_GENE=Klk6 /DEF=Mus musculus, clone MGC:18433 IMAGE:4240906, mRNA, complete cds. /PROD=Unknown (protein for MGC:18433) /FL=gb:D10464.1 gb:BC010754.1 gb:NM_010639.3	27	19	10	18.67	4.91	39	25	12	25.33	7.8	1.36	0.62	2.72	6.67	0.724	0.516312		27	19	10	18.67	4.91	6370	8513	5666	6849.67	856.14	366.95	238.96	663.98	6831	7.979	0.015345	*	27	19	10	18.67	4.91	48	7	22	25.67	11.98	1.38
1420954_a_at	adducin 1 (alpha)	BF140063	11518	gb:AW495651 /DB_XREF=gi:7065932 /DB_XREF=UI-M-BH3-avc-h-05-0-UI.s1 /CLONE=UI-M-BH3-avc-h-05-0-UI /FEA=FLmRNA /CNT=144 /TID=Mm.29052.1 /TIER=Stack /STK=9 /UG=Mm.29052 /LL=11518 /UG_GENE=Add1 /UG_TITLE=adducin 1 (alpha) /FL=gb:AF096839.1 gb:NM_013457.1	341	350	410	367	21.66	39	134	65	79.33	28.35	-4.63	-2.88	-11.26	-287.67	-8.064	0.001695	*	341	350	410	367	21.66	372	276	66	238	90.35	-1.54	-0.94	-4.12	-129	-1.388	0.287482		341	350	410	367	21.66	280	299	165	248	41.86	-1.48
1426226_at	dual-specificity tyrosine-(Y)-phosphorylation regulated kinase 1a	U58497	13548	gb:AA671602 /DB_XREF=gi:2643681 /DB_XREF=vl08e10.r1 /CLONE=IMAGE:963594 /FEA=FLmRNA /CNT=83 /TID=Mm.4041.1 /TIER=ConsEnd /STK=0 /UG=Mm.4041 /LL=13548 /UG_GENE=Dyrk1a /UG_TITLE=dual-specificity tyrosine-(Y)-phosphorylation regulated kinase 1a /FL=gb:U58497.1	470	457	408	445	18.88	28	74	34	45.33	14.44	-9.82	-6.4	-20.66	-399.67	-16.817	0.000115	*	470	457	408	445	18.88	517	418	85	340	130.66	-1.31	-0.8	-3.56	-105	-0.795	0.506907		470	457	408	445	18.88	334	385	217	312	49.73	-1.43
1416437_a_at	mitogen-activated protein kinase 8 interacting protein 3	AF262046	30957	gb:AF262046.1 /DB_XREF=gi:11527194 /GEN=Syd2 /FEA=FLmRNA /CNT=159 /TID=Mm.43081.1 /TIER=FL /STK=1 /UG=Mm.43081 /LL=30957 /DEF=Mus musculus sunday driver 2 (Syd2) mRNA, complete cds. /PROD=sunday driver 2 /FL=gb:NM_013931.1 gb:AF262046.1 gb:AB043125.1 gb:AB043124.1 gb:AF178637.1	281	419	391	363.67	42.12	139	130	78	115.67	19.01	-3.14	-2.28	-4.5	-248	-5.367	0.015313	*	281	419	391	363.67	42.12	355	293	59	235.67	90.13	-1.54	-0.9	-4.2	-128	-1.287	0.293254		281	419	391	363.67	42.12	235	287	188	236.67	28.59	-1.54
1421269_at	UDP-glucose ceramide glucosyltransferase	AA591863	22234	gb:AA591863 /DB_XREF=gi:2405526 /DB_XREF=vk91h11.s1 /CLONE=IMAGE:962085 /FEA=FLmRNA /CNT=25 /TID=Mm.12971.1 /TIER=ConsEnd /STK=0 /UG=Mm.12971 /LL=22234 /UG_GENE=Ugcg /UG_TITLE=UDP-glucose ceramide glucosyltransferase /FL=gb:NM_011673.1 gb:D89866.1	1229	1230	1053	1170.67	58.83	217	264	593	358	118.28	-3.27	-2.1	-7.18	-812.67	-6.152	0.009232	*	1229	1230	1053	1170.67	58.83	769	531	136	478.67	184.6	-2.45	-1.48	-6.7	-692	-3.572	0.053286		1229	1230	1053	1170.67	58.83	723	898	841	820.67	51.53	-1.43
1452450_at	Atpase, class I, type 8B, member 2	BG277213	54667	gb:BG277213 /DB_XREF=gi:13072291 /DB_XREF=ux40h11.y1 /CLONE=IMAGE:3513068 /FEA=mRNA /CNT=12 /TID=Mm.116896.1 /TIER=ConsEnd /STK=0 /UG=Mm.116896 /LL=54667 /UG_GENE=Atp8b2 /UG_TITLE=Atpase, class I, type 8B, member 2	286	240	169	231.67	34.03	25	30	41	32	4.73	-7.24	-5.1	-10.29	-199.67	-5.811	0.025967	*	286	240	169	231.67	34.03	176	113	82	123.67	27.65	-1.87	-1.23	-3.1	-108	-2.463	0.072111		286	240	169	231.67	34.03	220	308	157	228.33	43.79	-1.01
1427344_s_at	RASD family, member 2	BC026377	75141	gb:BC026377.1 /DB_XREF=gi:20071341 /FEA=mRNA /CNT=16 /TID=Mm.179267.1 /TIER=ConsEnd /STK=7 /UG=Mm.179267 /LL=75141 /UG_GENE=4930526B11Rik /DEF=Mus musculus, Similar to RASD family, member 2, clone IMAGE:4165335, mRNA, partial cds. /PROD=Similar to RASD family, member 2	108	35	30	57.67	25.21	65	50	96	70.33	13.54	1.22	0.63	4.42	12.67	0.443	0.687399		108	35	30	57.67	25.21	233	408	282	307.67	52.12	5.34	2.82	19.27	250	4.318	0.024734	*	108	35	30	57.67	25.21	39	44	26	36.33	5.36	-1.59
1448766_at	gap junction membrane channel protein beta 1	BC026833	14618	gb:BC026833.1 /DB_XREF=gi:20073041 /FEA=FLmRNA /CNT=131 /TID=Mm.21198.1 /TIER=FL+Stack /STK=41 /UG=Mm.21198 /LL=14618 /UG_GENE=Gjb1 /DEF=Mus musculus, gap junction membrane channel protein beta 1, clone MGC:6217 IMAGE:3483365, mRNA, complete cds. /PROD=gap junction membrane channel protein beta 1 /FL=gb:M63802.1 gb:NM_008124.1 gb:BC026833.1	7	18	12	12.33	3.18	38	32	38	36	2	2.92	2.02	5.1	23.67	6.3	0.005671		7	18	12	12.33	3.18	150	169	85	134.67	25.43	10.92	6.54	20.09	122.33	4.773	0.038781	*	7	18	12	12.33	3.18	8	10	10	9.33	0.67	-1.32
1448127_at	ribonucleotide reductase M1	BB758819	20133	gb:BB758819 /DB_XREF=gi:16205808 /DB_XREF=BB758819 /CLONE=G270103D14 /FEA=FLmRNA /CNT=310 /TID=Mm.656.1 /TIER=Stack /STK=8 /UG=Mm.656 /LL=20133 /UG_GENE=Rrm1 /UG_TITLE=ribonucleotide reductase M1 /FL=gb:BC016450.1 gb:K02927.1 gb:NM_009103.1	685	495	650	610	58.38	139	189	252	193.33	32.69	-3.16	-2.34	-4.5	-416.67	-6.227	0.007275	*	685	495	650	610	58.38	635	430	147	404	141.47	-1.51	-0.93	-3.59	-206	-1.346	0.281442		685	495	650	610	58.38	621	454	580	551.67	50.25	-1.11
1420823_at	sema domain, immunoglobulin domain (Ig), transmembrane domain (TM) and short cytoplasmic domain, (semaphorin) 4D	AV256403	20354	gb:NM_013660.1 /DB_XREF=gi:7305470 /GEN=Sema4d /FEA=FLmRNA /CNT=213 /TID=Mm.33903.1 /TIER=FL /STK=2 /UG=Mm.33903 /LL=20354 /DEF=Mus musculus sema domain, immunoglobulin domain (Ig), transmembrane domain (TM) and short cytoplasmic domain, (semaphorin) 4D (Sema4d), mRNA. /PROD=sema domain, immunoglobulin domain (Ig),transmembrane domain (TM) and short cytoplasmic domain,(semaphorin) 4D /FL=gb:NM_01…	574	829	553	652	88.71	51	148	216	138.33	47.88	-4.71	-2.8	-11.14	-513.67	-5.096	0.013766	*	574	829	553	652	88.71	575	537	27	379.67	176.67	-1.72	-0.92	-7.38	-272.33	-1.378	0.263607		574	829	553	652	88.71	580	454	461	498.33	40.88	-1.31
1417249_at	polymerase (DNA directed), mu	NM_017401	54125	gb:NM_017401.1 /DB_XREF=gi:8394000 /GEN=Polm /FEA=FLmRNA /CNT=78 /TID=Mm.3330.1 /TIER=FL+Stack /STK=51 /UG=Mm.3330 /LL=54125 /DEF=Mus musculus polymerase (DNA directed), mu (Polm), mRNA. /PROD=polymerase (DNA directed), mu /FL=gb:AF176098.1 gb:NM_017401.1	332	264	174	256.67	45.76	62	189	331	194	77.69	-1.32	-0.71	-3.96	-62.67	-0.695	0.533644		332	264	174	256.67	45.76	248	203	250	233.67	15.34	-1.1	-0.77	-1.46	-23	-0.477	0.672953		332	264	174	256.67	45.76	50	57	105	70.67	17.29	-3.63
1421093_at	solute carrier family 7 (cationic amino acid transporter, y+ system), member 10	NM_017394	53896	gb:NM_017394.1 /DB_XREF=gi:8394321 /GEN=Slc7a10 /FEA=FLmRNA /CNT=23 /TID=Mm.35567.1 /TIER=FL /STK=2 /UG=Mm.35567 /LL=53896 /DEF=Mus musculus solute carrier family 7 (cationic amino acid transporter, y+ system), member 10 (Slc7a10), mRNA. /PROD=solute carrier family 7 (cationic amino acid,transporter, y+ system), member 10 /FL=gb:NM_017394.1 gb:AB026688.1	230	237	269	245.33	12	157	150	136	147.67	6.17	-1.66	-1.49	-1.85	-97.67	-7.235	0.005515		230	237	269	245.33	12	78	76	117	90.33	13.35	-2.72	-2.15	-3.62	-155	-8.635	0.001039	*	230	237	269	245.33	12	54	113	125	97.33	21.94	-2.52
1427569_a_at	utrophin	X83506	22288	gb:X83506.1 /DB_XREF=gi:793851 /FEA=mRNA /CNT=4 /TID=Mm.42222.2 /TIER=ConsEnd /STK=0 /UG=Mm.42222 /LL=22288 /UG_GENE=Utrn /DEF=M.musculus mRNA for G-utrophin. /PROD=G-utrophin (predicted protein)	187	115	190	164	24.52	30	21	21	24	3	-6.83	-4.88	-9.39	-140	-5.668	0.02781	*	187	115	190	164	24.52	178	81	70	109.67	34.31	-1.5	-0.9	-3.17	-54.33	-1.288	0.273792		187	115	190	164	24.52	76	108	25	69.67	24.17	-2.35
1422900_at	meningioma expressed antigen 5 (hyaluronidase)	NM_023799	76055	gb:NM_023799.1 /DB_XREF=gi:15011883 /GEN=Mgea5 /FEA=FLmRNA /CNT=82 /TID=Mm.202734.1 /TIER=FL+Stack /STK=8 /UG=Mm.202734 /LL=76055 /DEF=Mus musculus meningioma expressed antigen 5 (hyaluronidase) (Mgea5), mRNA. /PROD=meningioma expressed antigen 5 (hyaluronidase) /FL=gb:AF132214.1 gb:NM_023799.1	2343	1909	2125	2125.67	125.29	643	628	982	751	115.58	-2.83	-2.21	-3.84	-1374.67	-8.065	0.001319	*	2343	1909	2125	2125.67	125.29	1951	1615	890	1485.33	313.07	-1.43	-1.04	-2.21	-640.33	-1.899	0.166809		2343	1909	2125	2125.67	125.29	1184	1248	1310	1247.33	36.37	-1.7
1427537_at	epiplakin 1	BC026387	223650	gb:BC026387.1 /DB_XREF=gi:20071353 /FEA=mRNA /CNT=7 /TID=Mm.123784.1 /TIER=ConsEnd /STK=0 /UG=Mm.123784 /DEF=Mus musculus, clone IMAGE:4188338, mRNA, partial cds. /PROD=Unknown (protein for IMAGE:4188338)	147	29	21	65.67	40.73	101	69	74	81.33	9.94	1.24	0.59	100000000	15.67	0.374	0.741135		147	29	21	65.67	40.73	243	304	277	274.67	17.65	4.18	2.05	100000000	209	4.708	0.022412	*	147	29	21	65.67	40.73	298	47	61	135.33	81.43	2.06
1420492_s_at	submaxillary gland androgen regulated protein 1 /// submaxillary gland androgen regulated protein 3	NM_011422	20599 /// 20601	gb:NM_011422.1 /DB_XREF=gi:14389424 /GEN=Smr1 /FEA=FLmRNA /CNT=43 /TID=Mm.14599.1 /TIER=FL /STK=4 /UG=Mm.14599 /LL=20599 /DEF=Mus musculus submaxillary gland androgen regulated protein 1 (Smr1), mRNA. /PROD=submaxillary gland androgen regulated protein 1 /FL=gb:NM_011422.1	520	164	1064	582.67	261.69	174	144	79	132.33	28.04	-4.4	-1.13	-8.9	-450.33	-1.711	0.226393		520	164	1064	582.67	261.69	11344	12447	10662	11484.3	520.04	19.71	11.26	75.52	10901.7	18.726	0.000367	*	520	164	1064	582.67	261.69	135	142	82	119.67	18.94	-4.87
1451314_a_at	vascular cell adhesion molecule 1	L08431	22329	gb:L08431.1 /DB_XREF=gi:202348 /FEA=FLmRNA /CNT=52 /TID=Mm.1021.2 /TIER=FL+Stack /STK=38 /UG=Mm.1021 /LL=22329 /UG_GENE=Vcam1 /DEF=Mus musculus vascular cell adhesion molecule phosphatidylinositol-form mRNA, complete cds. /PROD=vascular cell adhesion moleculephosphatidylinositol-form precursor /FL=gb:U12884.1 gb:L08431.1	739	897	841	825.67	46.25	229	314	328	290.33	30.93	-2.84	-2.36	-3.51	-535.33	-9.621	0.001236	*	739	897	841	825.67	46.25	918	613	189	573.33	211.38	-1.44	-0.89	-3.67	-252.33	-1.166	0.354759		739	897	841	825.67	46.25	987	600	912	833	118.49	1.01
1423308_at	trans-golgi network protein	AI314055	22134	gb:AI325050 /DB_XREF=gi:4059479 /DB_XREF=mo50f11.x1 /CLONE=IMAGE:557037 /FEA=FLmRNA /CNT=164 /TID=Mm.141187.1 /TIER=Stack /STK=17 /UG=Mm.141187 /LL=22135 /UG_GENE=Tgoln2 /UG_TITLE=trans-golgi network protein 2 /FL=gb:NM_009444.1 gb:D50032.1	507	670	704	627	60.8	218	198	143	186.33	22.42	-3.36	-2.62	-4.39	-440.67	-6.8	0.010892	*	507	670	704	627	60.8	616	450	98	388	152.71	-1.62	-0.95	-4.61	-239	-1.454	0.254385		507	670	704	627	60.8	429	540	456	475	33.42	-1.32
1421384_at	lysosomal trafficking regulator	NM_010748	17101	gb:NM_010748.1 /DB_XREF=gi:6754591 /GEN=Lyst /FEA=FLmRNA /CNT=11 /TID=Mm.1423.1 /TIER=FL /STK=2 /UG=Mm.1423 /LL=17101 /DEF=Mus musculus lysosomal trafficking regulator (Lyst), mRNA. /PROD=lysosomal trafficking regulator /FL=gb:U70015.1 gb:NM_010748.1	382	303	284	323	30.01	47	35	59	47	6.93	-6.87	-5.23	-9.38	-276	-8.962	0.008832	*	382	303	284	323	30.01	206	251	160	205.67	26.27	-1.57	-1.22	-2.07	-117.33	-2.942	0.043215		382	303	284	323	30.01	312	198	156	222	46.6	-1.45
1417267_s_at	FK506 binding protein 11	NM_024169	66120	gb:NM_024169.2 /DB_XREF=gi:15277330 /GEN=1110002O23Rik /FEA=FLmRNA /CNT=80 /TID=Mm.30729.1 /TIER=FL+Stack /STK=50 /UG=Mm.30729 /LL=66120 /DEF=Mus musculus RIKEN cDNA 1110002O23 gene (1110002O23Rik), mRNA. /PROD=RIKEN cDNA 1110002O23 /FL=gb:NM_024169.2	63	207	196	155.33	46.28	174	247	305	242	37.9	1.56	0.95	3.16	86.67	1.449	0.223597		63	207	196	155.33	46.28	699	758	1035	830.67	103.58	5.35	3.37	10.71	675.33	5.953	0.011861	*	63	207	196	155.33	46.28	772	205	651	542.67	172.41	3.49
1416704_at	mitogen activated protein kinase 14	BC012235	26416	gb:BC012235.1 /DB_XREF=gi:15126597 /FEA=FLmRNA /CNT=164 /TID=Mm.4437.1 /TIER=FL /STK=1 /UG=Mm.4437 /LL=26416 /UG_GENE=Mapk14 /DEF=Mus musculus, mitogen activated protein kinase 14, clone MGC:18431 IMAGE:4195842, mRNA, complete cds. /PROD=mitogen activated protein kinase 14 /FL=gb:U10871.1 gb:NM_011951.1 gb:BC012235.1 gb:D83073.1	570	957	727	751.33	112.38	28	27	21	25.33	2.19	-29.66	-21.74	-38.8	-726	-6.459	0.023097	*	570	957	727	751.33	112.38	835	254	91	393.33	225.79	-1.91	-0.92	-34.3	-358	-1.419	0.252776		570	957	727	751.33	112.38	561	675	323	519.67	103.69	-1.45
1434628_a_at	rhophilin, Rho GTPase binding protein 2	BF228009	52428	gb:BF228009 /DB_XREF=gi:11136081 /DB_XREF=uz38e08.x1 /CLONE=IMAGE:3671366 /FEA=EST /CNT=32 /TID=Mm.35465.4 /TIER=Stack /STK=28 /UG=Mm.35465 /LL=71747 /UG_GENE=1300002E07Rik /UG_TITLE=RIKEN cDNA 1300002E07 gene	21	46	70	45.67	14.15	92	101	123	105.33	9.21	2.31	1.48	4.75	59.67	3.535	0.030934		21	46	70	45.67	14.15	221	406	277	301.33	54.77	6.6	3.83	14	255.67	4.519	0.035987	*	21	46	70	45.67	14.15	176	72	125	124.33	30.02	2.72
1420719_at	testis expressed gene 15	NM_031374	104271	gb:NM_031374.1 /DB_XREF=gi:14780889 /GEN=Tex15 /FEA=FLmRNA /CNT=15 /TID=Mm.159047.1 /TIER=FL /STK=3 /UG=Mm.159047 /LL=104271 /DEF=Mus musculus testis expressed gene 15 (Tex15), mRNA. /PROD=testis expressed gene 15 /FL=gb:AF285589.1 gb:NM_031374.1	75	45	17	45.67	16.75	16	28	59	34.33	12.81	-1.33	-0.48	-3.79	-11.33	-0.538	0.621257		75	45	17	45.67	16.75	227	398	422	349	61.39	7.64	4.25	19.77	303.33	4.767	0.031309	*	75	45	17	45.67	16.75	31	15	43	29.67	8.11	-1.54
1448792_a_at	cytochrome P450, family 2, subfamily f, polypeptide 2	NM_007817	13107	gb:NM_007817.1 /DB_XREF=gi:6681110 /GEN=Cyp2f2 /FEA=FLmRNA /CNT=168 /TID=Mm.4515.1 /TIER=FL+Stack /STK=39 /UG=Mm.4515 /LL=13107 /DEF=Mus musculus cytochrome P450, 2f2 (Cyp2f2), mRNA. /PROD=cytochrome P450, 2f2 /FL=gb:NM_007817.1 gb:BC011089.1 gb:M77497.1	189	94	158	147	27.97	671	490	389	516.67	82.49	3.51	2.34	5.46	369.67	4.244	0.035372	*	189	94	158	147	27.97	1870	3307	6203	3793.33	1274.25	25.8	11.13	46.09	3646.33	2.861	0.103435		189	94	158	147	27.97	209	390	131	243.33	76.71	1.66
1421038_a_at	potassium intermediate/small conductance calcium-activated channel, subfamily N, member 4	NM_008433	16534	gb:NM_008433.1 /DB_XREF=gi:6680543 /GEN=Kcnn4 /FEA=FLmRNA /CNT=23 /TID=Mm.9911.1 /TIER=FL /STK=2 /UG=Mm.9911 /LL=16534 /DEF=Mus musculus potassium intermediatesmall conductance calcium-activated channel, subfamily N, member 4 (Kcnn4), mRNA. /PROD=potassium intermediatesmall conductancecalcium-activated channel, subfamily N, member 4 /FL=gb:AF042487.1 gb:NM_008433.1 gb:AF072884.1	569	441	465	491.67	39.28	182	196	232	203.33	14.89	-2.42	-2.02	-2.89	-288.33	-6.863	0.010297	*	569	441	465	491.67	39.28	1535	2549	1351	1811.67	372.47	3.68	2.4	5.1	1320	3.524	0.069668		569	441	465	491.67	39.28	358	290	201	283	45.46	-1.74
1426975_at	RIKEN cDNA 4632413K17 gene	BG067859	216440	gb:BG067859 /DB_XREF=gi:12550428 /DB_XREF=H3059A04-3 /CLONE=H3059A04 /FEA=mRNA /CNT=134 /TID=Mm.13774.1 /TIER=Stack /STK=11 /UG=Mm.13774 /UG_TITLE=Mus musculus, clone IMAGE:3598453, mRNA, partial cds	124	166	193	161	20.07	18	31	67	38.67	14.66	-4.16	-2.43	-11.2	-122.33	-4.922	0.009918	*	124	166	193	161	20.07	208	200	42	150	54.05	-1.07	-0.64	-2.67	-11	-0.191	0.862889		124	166	193	161	20.07	195	78	85	119.33	37.89	-1.35
1451732_at	PRP4 pre-mRNA processing factor 4 homolog B (yeast)	U48737	19134	gb:BI453872 /DB_XREF=gi:15244528 /DB_XREF=603174745F1 /CLONE=IMAGE:5253994 /FEA=FLmRNA /CNT=108 /TID=Mm.10027.1 /TIER=ConsEnd /STK=0 /UG=Mm.10027 /LL=19134 /UG_GENE=Prpk /UG_TITLE=pre-mRNA protein kinase /FL=gb:U48737.1	205	211	186	200.67	7.54	36	43	100	59.67	20.27	-3.36	-2.15	-7.63	-141	-6.521	0.011949	*	205	211	186	200.67	7.54	183	177	66	142	38.04	-1.41	-0.97	-2.53	-58.67	-1.513	0.260703		205	211	186	200.67	7.54	236	131	229	198.67	33.89	-1.01
1425324_x_at	immunoglobulin heavy chain 4 (serum IgG1)	AF466769	16017	gb:AF466769.1 /DB_XREF=gi:18568339 /FEA=FLmRNA /CNT=8 /TID=Mm.196085.2 /TIER=FL /STK=3 /UG=Mm.196085 /LL=16017 /UG_GENE=Igh-4 /DEF=Mus musculus monoclonal antibody BBK-2 heavy chain mRNA, complete cds. /PROD=monoclonal antibody BBK-2 heavy chain /FL=gb:AF466769.1 gb:BC002121.1 gb:M63551.1	1316	1690	4006	2337.33	841.29	2109	6296	10428	6277.67	2401.51	2.69	0.91	7.36	3940.33	1.549	0.237399		1316	1690	4006	2337.33	841.29	7620	10680	10651	9650.33	1015.2	4.13	2.49	10.22	7313	5.547	0.005708	*	1316	1690	4006	2337.33	841.29	11817	11722	10308	11282.3	487.94	4.83
1420927_at	beta galactoside alpha 2,6 sialyltransferase 1	BG075800	20440	gb:NM_009175.1 /DB_XREF=gi:6677952 /GEN=Siat1 /FEA=FLmRNA /CNT=96 /TID=Mm.149029.1 /TIER=FL /STK=2 /UG=Mm.149029 /LL=20440 /DEF=Mus musculus sialyltransferase 1 (beta-galactoside alpha-2,6-sialyltransferase) (Siat1), mRNA. /PROD=sialyltransferase 1 /FL=gb:NM_009175.1 gb:D16106.1	513	741	653	635.67	66.39	63	165	102	110	29.72	-5.78	-3.81	-10.59	-525.67	-7.227	0.007094	*	513	741	653	635.67	66.39	782	592	63	479	215.11	-1.33	-0.74	-5.1	-156.67	-0.696	0.548285		513	741	653	635.67	66.39	654	501	323	492.67	95.64	-1.29
1426310_at	zinc finger, DHHC domain containing 5	AV241525	228136	gb:BC020051.1 /DB_XREF=gi:18043275 /FEA=FLmRNA /CNT=199 /TID=Mm.25634.1 /TIER=FL+Stack /STK=8 /UG=Mm.25634 /DEF=Mus musculus, clone MGC:28179 IMAGE:3987696, mRNA, complete cds. /PROD=Unknown (protein for MGC:28179) /FL=gb:BC020051.1	156	209	230	198.33	22.02	52	50	73	58.33	7.36	-3.4	-2.58	-4.53	-140	-6.031	0.016074	*	156	209	230	198.33	22.02	192	198	172	187.33	7.86	-1.06	-0.86	-1.27	-11	-0.471	0.6759		156	209	230	198.33	22.02	169	100	124	131	20.22	-1.51
1449369_at	transmembrane protease, serine 2	NM_015775	50528	gb:NM_015775.1 /DB_XREF=gi:7657650 /GEN=Tmprss2 /FEA=FLmRNA /CNT=127 /TID=Mm.25743.1 /TIER=FL+Stack /STK=12 /UG=Mm.25743 /LL=50528 /DEF=Mus musculus transmembrane protease, serine 2 (Tmprss2), mRNA. /PROD=transmembrane protease, serine 2 /FL=gb:AF243500.1 gb:AF113596.1 gb:NM_015775.1 gb:AF199362.1	10	31	30	23.67	6.84	12	16	36	21.33	7.42	-1.11	-0.51	-2.79	-2.33	-0.231	0.828605		10	31	30	23.67	6.84	188	188	100	158.67	29.33	6.7	3.94	13.39	135	4.482	0.038185	*	10	31	30	23.67	6.84	15	21	15	17	2	-1.39
1424477_at	cDNA sequence BC019731	BC019731	231832	gb:BC019731.1 /DB_XREF=gi:18044001 /FEA=FLmRNA /CNT=54 /TID=Mm.46582.1 /TIER=FL+Stack /STK=30 /UG=Mm.46582 /DEF=Mus musculus, clone MGC:30809 IMAGE:3993397, mRNA, complete cds. /PROD=Unknown (protein for MGC:30809) /FL=gb:BC019731.1	40	22	26	29.33	5.46	24	15	17	18.67	2.73	-1.57	-1.03	-2.31	-10.67	-1.748	0.180553		40	22	26	29.33	5.46	181	294	286	253.67	36.41	8.65	5.92	13.16	224.33	6.094	0.023279	*	40	22	26	29.33	5.46	22	25	12	19.67	3.93	-1.49
1428283_at	cytochrome P450, family 2, subfamily s, polypeptide 1	AK004699	74134	gb:AK004699.1 /DB_XREF=gi:12836062 /FEA=mRNA /CNT=102 /TID=Mm.23710.1 /TIER=Stack /STK=61 /UG=Mm.23710 /LL=74134 /UG_GENE=1200011C15Rik /UG_TITLE=RIKEN cDNA 1200011C15 gene /DEF=Mus musculus adult male lung cDNA, RIKEN full-length enriched library, clone:1200011C15:similar to OLFACTORY-SPECIFIC STEROID HYDROXYLASE, full insert sequence.	152	205	226	194.33	22.02	222	241	178	213.67	18.66	1.1	0.87	1.41	19.33	0.67	0.540534		152	205	226	194.33	22.02	480	767	486	577.67	94.68	2.97	2.08	4.08	383.33	3.943	0.049539	*	152	205	226	194.33	22.02	232	212	203	215.67	8.57	1.11
1417622_at	solute carrier family 12, member 2	BG069505	20496	gb:U13174.1 /DB_XREF=gi:3885309 /FEA=FLmRNA /CNT=171 /TID=Mm.4168.1 /TIER=FL+Stack /STK=40 /UG=Mm.4168 /LL=20496 /UG_GENE=Slc12a2 /DEF=Mus musculus putative basolateral Na-K-2Cl cotransporter mRNA, complete cds. /PROD=putative basolateral Na-K-2Cl cotransporter /FL=gb:U13174.1 gb:NM_009194.1	784	415	572	590.33	106.91	1370	582	565	839	265.55	1.42	0.66	2.46	248.67	0.869	0.456964		784	415	572	590.33	106.91	3098	4212	4972	4094	544.19	6.94	4.84	10.38	3503.67	6.318	0.020051	*	784	415	572	590.33	106.91	542	464	660	555.33	56.97	-1.06
1450821_at	p300/CBP-associated factor	NM_020005	18519	gb:NM_020005.1 /DB_XREF=gi:9910479 /GEN=Pcaf /FEA=FLmRNA /CNT=23 /TID=Mm.38756.1 /TIER=FL /STK=0 /UG=Mm.38756 /LL=18519 /DEF=Mus musculus p300CBP-associated factor (Pcaf), mRNA. /PROD=p300CBP-associated factor /FL=gb:NM_020005.1 gb:AF254442.1	203	199	196	199.33	2.03	34	63	68	55	10.6	-3.62	-2.75	-5.31	-144.33	-13.375	0.004183	*	203	199	196	199.33	2.03	210	209	36	151.67	57.83	-1.31	-0.81	-3.53	-47.67	-0.824	0.496523		203	199	196	199.33	2.03	61	169	154	128	33.78	-1.56
1419168_at	mitogen-activated protein kinase 6	BC024684	50772	gb:NM_015806.1 /DB_XREF=gi:7657323 /GEN=Mapk6 /FEA=FLmRNA /CNT=87 /TID=Mm.18856.1 /TIER=FL+Stack /STK=12 /UG=Mm.18856 /LL=50772 /DEF=Mus musculus mitogen-activated protein kinase 6 (Mapk6), mRNA. /PROD=mitogen-activated protein kinase 6 /FL=gb:NM_015806.1 gb:AF132850.1	242	280	267	263	11.15	45	18	88	50.33	20.38	-5.23	-3.12	-15.67	-212.67	-9.154	0.002418	*	242	280	267	263	11.15	233	27	13	91	71.11	-2.89	-1.26	-100000000	-172	-2.389	0.133544		242	280	267	263	11.15	90	134	149	124.33	17.7	-2.12
1416271_at	PERP, TP53 apoptosis effector	NM_022032	64058	gb:NM_022032.1 /DB_XREF=gi:11528519 /GEN=Perp-pending /FEA=FLmRNA /CNT=250 /TID=Mm.28209.1 /TIER=FL+Stack /STK=103 /UG=Mm.28209 /LL=64058 /DEF=Mus musculus p53 apoptosis effector related to Pmp22 (Perp-pending), mRNA. /PROD=p53 apoptosis effector related to Pmp22 /FL=gb:NM_022032.1 gb:AF249870.1 gb:BC021772.1	81	79	86	82	2.08	141	64	66	90.33	25.34	1.1	0.59	1.61	8.33	0.328	0.773857		81	79	86	82	2.08	387	678	454	506.33	87.99	6.17	4.4	7.97	424.33	4.821	0.040338	*	81	79	86	82	2.08	1353	94	39	495.33	429.13	6.04
1424838_at	RIKEN cDNA A330049M08 gene	BC005730	230822	gb:BC005730.1 /DB_XREF=gi:13543103 /FEA=FLmRNA /CNT=22 /TID=Mm.35548.1 /TIER=FL+Stack /STK=14 /UG=Mm.35548 /DEF=Mus musculus, clone MGC:11811 IMAGE:3595770, mRNA, complete cds. /PROD=Unknown (protein for MGC:11811) /FL=gb:BC005730.1	218	246	238	234	8.33	127	82	123	110.67	14.38	-2.11	-1.73	-2.71	-123.33	-7.422	0.004018		218	246	238	234	8.33	310	108	127	181.67	64.4	-1.29	-0.81	-3.09	-52.33	-0.806	0.502507		218	246	238	234	8.33	53	62	106	73.67	16.37	-3.18
1448366_at	syntaxin 1A (brain)	NM_016801	20907	gb:NM_016801.2 /DB_XREF=gi:15011852 /GEN=Stx1a /FEA=FLmRNA /CNT=97 /TID=Mm.6225.1 /TIER=FL+Stack /STK=86 /UG=Mm.6225 /LL=20907 /DEF=Mus musculus syntaxin 1A (brain) (Stx1a), mRNA. /PROD=syntaxin 1 a /FL=gb:D45208.2 gb:NM_016801.2	132	144	139	138.33	3.48	66	31	94	63.67	18.22	-2.17	-1.47	-4.11	-74.67	-4.024	0.050244		132	144	139	138.33	3.48	70	41	44	51.67	9.21	-2.68	-2.06	-3.8	-86.67	-8.805	0.005576		132	144	139	138.33	3.48	16	47	11	24.67	11.26	-5.61
1421954_at	v-crk sarcoma virus CT10 oncogene homolog (avian)-like	BB402776	12929	gb:BB402776 /DB_XREF=gi:16415536 /DB_XREF=BB402776 /CLONE=C330029C14 /FEA=FLmRNA /CNT=45 /TID=Mm.202379.1 /TIER=Stack /STK=8 /UG=Mm.202379 /LL=12929 /UG_GENE=Crkol /UG_TITLE=v-crk avian sarcoma virus CT10 oncogene homolog-like /FL=gb:NM_007764.1	105	204	128	145.67	29.91	13	14	18	15	1.53	-9.71	-6.27	-13.72	-130.67	-4.363	0.04828	*	105	204	128	145.67	29.91	99	23	84	68.67	23.24	-2.12	-1.16	-4.99	-77	-2.033	0.116142		105	204	128	145.67	29.91	45	115	12	57.33	30.37	-2.54
1421299_a_at	lymphoid enhancer binding factor 1	NM_010703	16842	gb:NM_010703.1 /DB_XREF=gi:6754531 /GEN=Lef1 /FEA=FLmRNA /CNT=12 /TID=Mm.200634.1 /TIER=FL /STK=2 /UG=Mm.200634 /LL=16842 /DEF=Mus musculus lymphoid enhancer binding factor 1 (Lef1), mRNA. /PROD=lymphoid enhancer binding factor 1 /FL=gb:D16503.1 gb:NM_010703.1	551	728	719	666	57.56	108	231	255	198	45.53	-3.36	-2.35	-5.5	-468	-6.377	0.003692	*	551	728	719	666	57.56	564	407	154	375	119.43	-1.78	-1.13	-3.76	-291	-2.195	0.119398		551	728	719	666	57.56	263	321	234	272.67	25.58	-2.44
1426333_a_at	inhibitor of kappaB kinase beta	AF026524	16150	gb:AF026524.1 /DB_XREF=gi:3213210 /GEN=IKKbeta /FEA=FLmRNA /CNT=3 /TID=Mm.28269.2 /TIER=FL /STK=0 /UG=Mm.28269 /LL=16150 /DEF=Mus musculus IKB kinase beta (IKKbeta) mRNA, complete cds. /PROD=IKB kinase beta /FL=gb:AF026524.1	633	758	642	677.67	40.25	34	52	180	88.67	45.96	-7.64	-4.08	-51.9	-589	-9.641	0.000704	*	633	758	642	677.67	40.25	594	323	277	398	98.9	-1.7	-1.19	-2.9	-279.67	-2.619	0.090073		633	758	642	677.67	40.25	328	444	345	372.33	36.17	-1.82
1432418_a_at	creatine kinase, mitochondrial 1, ubiquitous	AK018487	12716	gb:AK018487.1 /DB_XREF=gi:12858210 /GEN=Ckmt1 /FEA=mRNA /CNT=1 /TID=Mm.970.3 /TIER=ConsEnd /STK=0 /UG=Mm.970 /LL=12716 /UG_TITLE=creatine kinase, mitochondrial 1, ubiquitous /DEF=Mus musculus adult male colon cDNA, RIKEN full-length enriched library, clone:9030406C11:creatine kinase, mitochondrial 1, ubiquitous, full insert sequence.	48	40	17	35	9.29	43	15	9	22.33	10.48	-1.57	-0.7	-7.05	-12.67	-0.905	0.41756		48	40	17	35	9.29	319	325	291	311.67	10.48	8.9	6.17	15.84	276.67	19.756	4.3e-05	*	48	40	17	35	9.29	85	27	40	50.67	17.57	1.45
1424950_at	SRY-box containing gene 9	BC024958	20682	gb:BI077717 /DB_XREF=gi:14496047 /DB_XREF=602871652F1 /CLONE=IMAGE:5003557 /FEA=FLmRNA /CNT=138 /TID=Mm.46607.1 /TIER=ConsEnd /STK=0 /UG=Mm.46607 /UG_TITLE=Mus musculus, clone MGC:37029 IMAGE:4949782, mRNA, complete cds /FL=gb:BC024958.1 gb:AF421878.1	9	61	14	28	16.56	41	17	17	25	8	-1.12	-0.03	-3.07	-3	-0.163	0.881192		9	61	14	28	16.56	133	148	167	149.33	9.84	5.33	2.67	197.49	121.33	6.298	0.006314	*	9	61	14	28	16.56	37	24	7	22.67	8.69	-1.24
1450136_at	CD38 antigen	NM_007646	12494	gb:NM_007646.1 /DB_XREF=gi:6680881 /GEN=Cd38 /FEA=FLmRNA /CNT=17 /TID=Mm.97734.1 /TIER=FL /STK=2 /UG=Mm.97734 /LL=12494 /DEF=Mus musculus CD38 antigen (Cd38), mRNA. /PROD=CD38 antigen /FL=gb:L11332.1 gb:NM_007646.1	419	466	403	429.33	18.91	52	184	122	119.33	38.13	-3.6	-2.34	-7.6	-310	-7.284	0.005798	*	419	466	403	429.33	18.91	464	364	73	300.33	117.28	-1.43	-0.86	-4	-129	-1.086	0.38615		419	466	403	429.33	18.91	397	292	298	329	34.04	-1.3
1421143_at	diaphanous homolog 1 (Drosophila)	NM_007858	13367	gb:NM_007858.1 /DB_XREF=gi:6681182 /GEN=Diap1 /FEA=FLmRNA /CNT=39 /TID=Mm.3282.1 /TIER=FL /STK=2 /UG=Mm.3282 /LL=13367 /DEF=Mus musculus diaphanous homolog 1 (Drosophila) (Diap1), mRNA. /PROD=diaphanous homolog 1 (Drosophila) /FL=gb:U96963.1 gb:NM_007858.1	413	793	717	641	116.09	70	119	170	119.67	28.87	-5.36	-3.29	-9.42	-521.33	-4.358	0.039449	*	413	793	717	641	116.09	779	547	112	479.33	195.5	-1.34	-0.71	-4.15	-161.67	-0.711	0.524653		413	793	717	641	116.09	430	489	294	404.33	57.74	-1.59
1449865_at	sema domain, immunoglobulin domain (Ig), short basic domain, secreted, (semaphorin) 3A	NM_009152	20346	gb:NM_009152.1 /DB_XREF=gi:6677910 /GEN=Sema3a /FEA=FLmRNA /CNT=32 /TID=Mm.5020.1 /TIER=FL /STK=1 /UG=Mm.5020 /LL=20346 /DEF=Mus musculus sema domain, immunoglobulin domain (Ig), short basic domain, secreted, (semaphorin) 3A (Sema3a), mRNA. /PROD=sema domain, immunoglobulin domain (Ig), shortbasic domain, secreted, (semaphorin) 3A /FL=gb:L41541.1 gb:D85028.2 gb:NM_009152.1	33	24	89	48.67	20.33	19	94	90	67.67	24.36	1.39	0.5	4.77	19	0.599	0.582554		33	24	89	48.67	20.33	31	62	16	36.33	13.54	-1.34	-0.39	-3.9	-12.33	-0.505	0.643927		33	24	89	48.67	20.33	198	155	167	173.33	12.81	3.56
1426165_a_at	caspase 3	D86352	12367	gb:D86352.1 /DB_XREF=gi:2317649 /FEA=FLmRNA /CNT=1 /TID=Mm.34405.2 /TIER=FL /STK=1 /UG=Mm.34405 /LL=12367 /UG_GENE=Casp3 /DEF=Mouse mRNA for CPP32, complete cds. /PROD=CPP32 /FL=gb:D86352.1	144	106	193	147.67	25.18	13	19	47	26.33	10.48	-5.61	-3.06	-16.56	-121.33	-4.449	0.026842	*	144	106	193	147.67	25.18	193	57	57	102.33	45.33	-1.44	-0.76	-5.39	-45.33	-0.874	0.443974		144	106	193	147.67	25.18	107	125	155	129	14	-1.14
1421826_at	delta-like 4 (Drosophila)	AK004739	54485	gb:AF273454.1 /DB_XREF=gi:8705243 /FEA=FLmRNA /CNT=119 /TID=Mm.143719.1 /TIER=FL /STK=1 /UG=Mm.143719 /LL=54485 /UG_GENE=Dll4 /DEF=Mus musculus notch ligand gene, complete cds. /PROD=notch ligand /FL=gb:AF273454.1 gb:AF253469.1 gb:NM_019454.1 gb:AB043893.1	170	129	252	183.67	36.16	35	35	22	30.67	4.33	-5.99	-3.85	-8.81	-153	-4.201	0.049736	*	170	129	252	183.67	36.16	106	40	120	88.67	24.67	-2.07	-1.2	-4.04	-95	-2.17	0.104846		170	129	252	183.67	36.16	56	146	109	103.67	26.12	-1.77
1452801_at	phosphatidylinositol glycan, class K	BB646655	329777	gb:BB646655 /DB_XREF=gi:16480984 /DB_XREF=BB646655 /CLONE=B930026P09 /FEA=mRNA /CNT=76 /TID=Mm.45561.1 /TIER=ConsEnd /STK=0 /UG=Mm.45561 /LL=66613 /UG_GENE=3000001O05Rik /UG_TITLE=RIKEN cDNA 3000001O05 gene	158	175	93	142	24.99	30	26	24	26.67	1.76	-5.33	-3.73	-7.05	-115.33	-4.604	0.043254	*	158	175	93	142	24.99	95	166	70	110.33	28.75	-1.29	-0.79	-2.37	-31.67	-0.831	0.453403		158	175	93	142	24.99	41	75	85	67	13.32	-2.12
1425367_at	integrin alpha L	AF065902	16408	gb:AF065902.1 /DB_XREF=gi:4587849 /GEN=Itgal /FEA=FLmRNA /CNT=16 /TID=Mm.1618.1 /TIER=FL /STK=2 /UG=Mm.1618 /LL=16408 /DEF=Mus musculus strain DBA2J integrin alpha L (Itgal) mRNA, complete cds. /PROD=integrin alpha L /FL=gb:AF065901.1 gb:M60778.1 gb:AF065902.1	784	658	702	714.67	36.92	104	203	154	153.67	28.58	-4.65	-3.51	-6.75	-561	-12.016	0.000387	*	784	658	702	714.67	36.92	540	374	171	361.67	106.7	-1.98	-1.32	-3.85	-353	-3.126	0.067581		784	658	702	714.67	36.92	554	548	358	486.67	64.36	-1.47
1416515_at	fascin homolog 1, actin bundling protein (Strongylocentrotus) purpuratus)	NM_007984	14086	gb:BE952057 /DB_XREF=gi:10592039 /DB_XREF=UI-M-CD0-ayi-c-03-0-UI.s1 /CLONE=UI-M-CD0-ayi-c-03-0-UI /FEA=FLmRNA /CNT=205 /TID=Mm.13194.1 /TIER=Stack /STK=22 /UG=Mm.13194 /LL=14086 /UG_GENE=Fscn1 /UG_TITLE=fascin homolog 1 (actin bundling protein, Strongylocentrotus purpuratus) /FL=gb:NM_007984.1 gb:L33726.1	894	783	968	881.67	53.76	43	86	41	56.67	14.68	-15.56	-10.73	-27.29	-825	-14.804	0.002501	*	894	783	968	881.67	53.76	923	391	35	449.67	258.02	-1.96	-1	-34.9	-432	-1.639	0.23293		894	783	968	881.67	53.76	242	399	368	336.33	48.01	-2.62
1417089_a_at	creatine kinase, mitochondrial 1, ubiquitous	NM_009897	12716	gb:NM_009897.1 /DB_XREF=gi:6753427 /GEN=Ckmt1 /FEA=FLmRNA /CNT=113 /TID=Mm.970.1 /TIER=FL+Stack /STK=57 /UG=Mm.970 /LL=12716 /DEF=Mus musculus creatine kinase, mitochondrial 1, ubiquitous (Ckmt1), mRNA. /PROD=creatine kinase, mitochondrial 1, ubiquitous /FL=gb:NM_009897.1	63	80	57	66.67	6.89	34	103	14	50.33	26.96	-1.32	-0.68	-11.15	-16.33	-0.587	0.610547		63	80	57	66.67	6.89	218	356	278	284	39.95	4.26	3.14	5.63	217.33	5.361	0.029154	*	63	80	57	66.67	6.89	134	77	52	87.67	24.26	1.31
1426200_at	Immunoglobulin lambda chain, mAb 667	AY058910	384422	gb:AY058910.1 /DB_XREF=gi:16902045 /FEA=FLmRNA /CNT=1 /TID=Mm.220159.1 /TIER=FL /STK=1 /UG=Mm.220159 /DEF=Mus musculus anti-HLA class II antibody F3.3 kappa light chain variable region mRNA, complete cds. /PROD=anti-HLA class II antibody F3.3 kappa lightchain variable region /FL=gb:AY058910.1	133	335	266	244.67	59.28	83	471	1144	566	309.95	2.31	0.23	5.27	321.33	1.018	0.409379		133	335	266	244.67	59.28	544	320	158	340.67	111.91	1.39	0.6	2.71	96	0.758	0.502852		133	335	266	244.67	59.28	903	1053	1587	1181	207.57	4.83
1421448_at	GTPase activating RANGAP domain-like 1	NM_019994	56784	gb:NM_019994.1 /DB_XREF=gi:9910325 /GEN=Tulip1-pending /FEA=FLmRNA /CNT=9 /TID=Mm.154667.1 /TIER=FL /STK=2 /UG=Mm.154667 /LL=56784 /DEF=Mus musculus tuberin-like protein 1 (Tulip1-pending), mRNA. /PROD=tuberin-like protein 1 /FL=gb:NM_019994.1 gb:AB032400.1	511	488	462	487	14.15	135	179	181	165	15.01	-2.95	-2.55	-3.49	-322	-15.607	0.000101	*	511	488	462	487	14.15	478	398	143	339.67	101.01	-1.43	-0.96	-2.81	-147.33	-1.445	0.281		511	488	462	487	14.15	395	367	443	401.67	22.19	-1.21
1426068_at	solute carrier family 7 (cationic amino acid transporter, y+ system), member 4	BC016100	224022	gb:BC016100.1 /DB_XREF=gi:16359274 /FEA=FLmRNA /CNT=1 /TID=Mm.99143.1 /TIER=FL /STK=1 /UG=Mm.99143 /DEF=Mus musculus, clone MGC:27672 IMAGE:4911158, mRNA, complete cds. /PROD=Unknown (protein for MGC:27672) /FL=gb:BC016100.1	227	331	222	260	35.53	770	391	253	471.33	154.56	1.81	0.82	3	211.33	1.333	0.303377		227	331	222	260	35.53	522	914	854	763.33	121.9	2.94	2.04	4.15	503.33	3.964	0.044747	*	227	331	222	260	35.53	350	315	261	308.67	25.89	1.19
1424030_at	grainyhead-like 1 (Drosophila)	BC013080	195733	gb:BC013080.1 /DB_XREF=gi:15341815 /FEA=FLmRNA /CNT=113 /TID=Mm.25552.1 /TIER=FL+Stack /STK=60 /UG=Mm.25552 /LL=195733 /UG_GENE=MGR /DEF=Mus musculus, clone MGC:7805 IMAGE:3499860, mRNA, complete cds. /PROD=Unknown (protein for MGC:7805) /FL=gb:BC013080.1	55	77	98	76.67	12.41	110	99	141	116.67	12.57	1.52	1.12	2.16	40	2.264	0.086333		55	77	98	76.67	12.41	193	243	282	239.33	25.76	3.12	2.3	4.42	162.67	5.689	0.011998	*	55	77	98	76.67	12.41	183	72	143	132.67	32.46	1.73
1421832_at	twisted gastrulation homolog 1 (Drosophila)	BC004850	65960	gb:BC004850.1 /DB_XREF=gi:13436043 /FEA=FLmRNA /CNT=161 /TID=Mm.10153.1 /TIER=FL /STK=1 /UG=Mm.10153 /LL=65960 /UG_GENE=Twg-pending /DEF=Mus musculus, twisted gastrulation protein, clone MGC:6913 IMAGE:2810960, mRNA, complete cds. /PROD=twisted gastrulation protein /FL=gb:BC004850.1 gb:NM_023053.1	274	156	284	238	41.1	21	24	94	46.33	23.85	-5.14	-2.54	-33.74	-191.67	-4.033	0.024114	*	274	156	284	238	41.1	334	267	12	204.33	98.09	-1.16	-0.59	-5.6	-33.67	-0.317	0.774602		274	156	284	238	41.1	154	173	158	161.67	5.78	-1.47
1417568_at	neurocalcin delta	BG071381	52589	gb:NM_134094.1 /DB_XREF=gi:19527323 /GEN=AI848120 /FEA=FLmRNA /CNT=133 /TID=Mm.135621.1 /TIER=FL+Stack /STK=41 /UG=Mm.135621 /LL=105910 /DEF=Mus musculus expressed sequence AI848120 (AI848120), mRNA. /PROD=expressed sequence AI848120 /FL=gb:BC011162.1 gb:NM_134094.1 gb:BC026979.1	212	319	174	235	43.41	528	296	281	368.33	79.95	1.57	0.94	2.51	133.33	1.466	0.236597		212	319	174	235	43.41	642	1095	950	895.67	133.56	3.81	2.59	5.81	660.67	4.704	0.028952	*	212	319	174	235	43.41	286	323	230	279.67	27.03	1.19
1460190_at	adaptor protein complex AP-1, mu 2 subunit	NM_009678	11768	gb:NM_009678.1 /DB_XREF=gi:6753071 /GEN=Ap1m2 /FEA=FLmRNA /CNT=124 /TID=Mm.22239.1 /TIER=FL+Stack /STK=72 /UG=Mm.22239 /LL=11768 /DEF=Mus musculus adaptor protein complex AP-1, mu 2 subunit (Ap1m2), mRNA. /PROD=adaptor-related protein complex AP-1, mu 2subunit /FL=gb:AF067146.1 gb:BC003704.1 gb:NM_009678.1	151	128	152	143.67	7.84	122	156	164	147.33	12.88	1.03	0.86	1.21	3.67	0.243	0.822149		151	128	152	143.67	7.84	489	596	831	638.67	101.01	4.45	3.25	5.71	495	4.886	0.038494	*	151	128	152	143.67	7.84	244	222	184	216.67	17.52	1.51
1449447_at	cystatin 10 (chondrocytes)	NM_021405	58214	gb:NM_021405.1 /DB_XREF=gi:10946757 /GEN=Cst10 /FEA=FLmRNA /CNT=33 /TID=Mm.117117.1 /TIER=FL+Stack /STK=10 /UG=Mm.117117 /LL=58214 /DEF=Mus musculus cystatin 10 (chondrocytes) (Cst10), mRNA. /PROD=cystatin 10 (chondrocytes) /FL=gb:AB036743.1 gb:NM_021405.1	87	49	282	139.33	72.17	48	17	8	24.33	12.12	-5.73	-0.8	-33.97	-115	-1.571	0.250172		87	49	282	139.33	72.17	15910	16363	8775	13682.7	2457.32	98.2	48.04	668.51	13543.3	5.509	0.031286	*	87	49	282	139.33	72.17	13	25	16	18	3.61	-7.74
1425684_at	RIKEN cDNA 2310005E10 gene	BB493454	67861	gb:BC026843.1 /DB_XREF=gi:20073096 /FEA=FLmRNA /CNT=20 /TID=Mm.144887.1 /TIER=FL /STK=1 /UG=Mm.144887 /DEF=Mus musculus, Similar to aldo-keto reductase family 1, member B7, clone MGC:25479 IMAGE:4487182, mRNA, complete cds. /PROD=Similar to aldo-keto reductase family 1, memberB7 /FL=gb:BC026843.1	260	282	283	275	7.51	422	239	317	326	53.02	1.19	0.87	1.51	51	0.952	0.438063		260	282	283	275	7.51	340	231	193	254.67	44.05	-1.08	-0.84	-1.51	-20.33	-0.455	0.691558		260	282	283	275	7.51	30	45	141	72	34.77	-3.82
1424592_a_at	deoxyribonuclease I	BC014718	13419	gb:BC014718.1 /DB_XREF=gi:15928479 /FEA=FLmRNA /CNT=104 /TID=Mm.38470.2 /TIER=FL+Stack /STK=23 /UG=Mm.38470 /LL=13419 /UG_GENE=Dnase1 /DEF=Mus musculus, Similar to deoxyribonuclease I, clone MGC:25273 IMAGE:4925690, mRNA, complete cds. /PROD=Similar to deoxyribonuclease I /FL=gb:BC014718.1 gb:D83038.1	255	63	261	193	65.02	38	64	32	44.67	9.82	-4.32	-1.84	-8.11	-148.33	-2.256	0.147206		255	63	261	193	65.02	15660	16372	11576	14536	1494.2	75.32	46.55	170.84	14343	9.59	0.010568	*	255	63	261	193	65.02	70	24	31	41.67	14.31	-4.63
1423742_at	RNA binding motif protein 10	BE553944	236732	gb:BE553944 /DB_XREF=gi:9818431 /DB_XREF=ur44g06.x1 /CLONE=IMAGE:3153178 /FEA=FLmRNA /CNT=195 /TID=Mm.28028.1 /TIER=Stack /STK=18 /UG=Mm.28028 /UG_TITLE=Mus musculus, Similar to RNA binding motif protein 10, clone MGC:7826 IMAGE:3500403, mRNA, complete cds /FL=gb:BC004674.1	279	319	295	297.67	11.62	70	102	94	88.67	9.61	-3.36	-2.81	-4.12	-209	-13.855	0.000195	*	279	319	295	297.67	11.62	263	245	65	191	63.21	-1.56	-1	-3.43	-106.67	-1.66	0.230982		279	319	295	297.67	11.62	298	325	213	278.67	33.75	-1.07
1424556_at	pyrroline-5-carboxylate reductase 1	BC006727	209027	gb:BC006727.1 /DB_XREF=gi:13879493 /FEA=FLmRNA /CNT=49 /TID=Mm.33650.1 /TIER=FL+Stack /STK=25 /UG=Mm.33650 /DEF=Mus musculus, Similar to pyrroline-5-carboxylate reductase 1, clone MGC:11688 IMAGE:3962093, mRNA, complete cds. /PROD=Similar to pyrroline-5-carboxylate reductase 1 /FL=gb:BC006727.1	12	83	73	56	22.19	84	103	202	129.67	36.58	2.32	1.04	7.01	73.67	1.722	0.175291		12	83	73	56	22.19	966	1618	1613	1399	216.5	24.98	13.91	72.95	1343	6.171	0.024027	*	12	83	73	56	22.19	303	74	289	222	74.11	3.96
1452318_a_at	heat shock protein 1A	M12573	193740	gb:M12573.1 /DB_XREF=gi:194018 /FEA=mRNA /CNT=23 /TID=Mm.6388.1 /TIER=Stack /STK=15 /UG=Mm.6388 /LL=15511 /UG_GENE=Hsp70-1 /UG_TITLE=heat shock protein, 70 kDa 1 /DEF=Mouse heat shock protein (hsp68) mRNA, clone MHS214, partial cds.	402	328	262	330.67	40.44	1394	219	294	635.67	379.78	1.92	0.03	3.97	305	0.799	0.506688		402	328	262	330.67	40.44	109	144	197	150	25.58	-2.2	-1.58	-3.21	-180.67	-3.776	0.0264		402	328	262	330.67	40.44	1790	1723	1098	1537	220.35	4.65
1449969_at	tropomodulin 4	NM_016712	50874	gb:NM_016712.1 /DB_XREF=gi:7710103 /GEN=Tmod4 /FEA=FLmRNA /CNT=8 /TID=Mm.71935.1 /TIER=FL /STK=3 /UG=Mm.71935 /LL=50874 /DEF=Mus musculus tropomodulin 4 (Tmod4), mRNA. /PROD=tropomodulin 4 /FL=gb:AF177174.1 gb:NM_016712.1	321	275	286	294	13.87	181	210	246	212.33	18.8	-1.38	-1.18	-1.65	-81.67	-3.496	0.028611		321	275	286	294	13.87	132	115	105	117.33	7.88	-2.51	-2.19	-2.88	-176.67	-11.075	0.001222	*	321	275	286	294	13.87	237	219	228	228	5.2	-1.29
1421833_at	phosphatidylinositol-4-phosphate 5-kinase, type 1 alpha	NM_008846	18719	gb:AF048695.1 /DB_XREF=gi:2947276 /GEN=Pip5ka /FEA=FLmRNA /CNT=97 /TID=Mm.1945.1 /TIER=FL /STK=1 /UG=Mm.1945 /LL=18719 /DEF=Mus musculus type I alpha phosphatidylinositol-4-phosphate 5-kinase variant (Pip5ka) mRNA, complete cds. /PROD=type I alpha phosphatidylinositol-4-phosphate5-kinase variant /FL=gb:AF048695.1 gb:NM_008846.1 gb:D86176.1	120	129	135	128	4.36	171	177	90	146	28.05	1.14	0.78	1.51	18	0.634	0.588283		120	129	135	128	4.36	387	614	698	566.33	92.89	4.42	3.22	5.66	438.33	4.714	0.041821	*	120	129	135	128	4.36	100	81	92	91	5.51	-1.41
1452187_at	RNA binding motif protein 5	BB541007	83486	gb:BB541007 /DB_XREF=gi:9612230 /DB_XREF=BB541007 /CLONE=E130111K11 /FEA=mRNA /CNT=151 /TID=Mm.46706.1 /TIER=Stack /STK=9 /UG=Mm.46706 /UG_TITLE=Mus musculus, clone IMAGE:3491703, mRNA, partial cds	729	776	792	765.67	18.91	137	155	224	172	26.51	-4.45	-3.54	-5.98	-593.67	-18.231	0.000109	*	729	776	792	765.67	18.91	738	446	23	402.33	207.55	-1.9	-1.03	-12.57	-363.33	-1.743	0.22135		729	776	792	765.67	18.91	595	600	620	605	7.64	-1.27
1418355_at	nucleobindin 2	NM_016773	53322	gb:NM_016773.1 /DB_XREF=gi:7949093 /GEN=Nucb2 /FEA=FLmRNA /CNT=62 /TID=Mm.9901.1 /TIER=FL+Stack /STK=25 /UG=Mm.9901 /LL=53322 /DEF=Mus musculus nucleobindin 2 (Nucb2), mRNA. /PROD=nucleobindin 2 /FL=gb:BC010459.1 gb:AJ222586.1 gb:NM_016773.1	332	383	353	356	14.8	262	355	397	338	39.89	-1.05	-0.87	-1.32	-18	-0.423	0.705434		332	383	353	356	14.8	944	1212	1311	1155.67	109.62	3.25	2.71	3.82	799.67	7.229	0.016868	*	332	383	353	356	14.8	322	338	376	345.33	16.01	-1.03
1417569_at	neurocalcin delta	BG071381	52589	gb:BG071381 /DB_XREF=gi:12553961 /DB_XREF=H3098C10-3 /CLONE=H3098C10 /FEA=FLmRNA /CNT=133 /TID=Mm.135621.1 /TIER=Stack /STK=19 /UG=Mm.135621 /LL=105910 /UG_GENE=AI848120 /UG_TITLE=expressed sequence AI848120 /FL=gb:BC011162.1 gb:NM_134094.1 gb:BC026979.1	122	128	138	129.33	4.67	212	177	160	183	15.31	1.41	1.21	1.63	53.67	3.353	0.06202		122	128	138	129.33	4.67	491	631	720	614	66.65	4.75	3.87	5.66	484.67	7.254	0.017994	*	122	128	138	129.33	4.67	142	214	64	140	43.31	1.08
1460191_at	RIKEN cDNA 0610042I15 gene	NM_019661	56418	gb:NM_019661.1 /DB_XREF=gi:9790288 /GEN=Ykt6-pending /FEA=FLmRNA /CNT=160 /TID=Mm.24353.1 /TIER=FL /STK=2 /UG=Mm.24353 /LL=56418 /DEF=Mus musculus prenylated SNARE protein (Ykt6-pending), mRNA. /PROD=SNARE protein Ykt6 /FL=gb:AF076956.1 gb:NM_019661.1 gb:BC006760.1	174	193	238	201.67	18.98	64	73	79	72	4.36	-2.8	-2.31	-3.35	-129.67	-6.66	0.016776	*	174	193	238	201.67	18.98	242	280	121	214.33	47.94	1.06	0.66	1.52	12.67	0.246	0.823943		174	193	238	201.67	18.98	257	163	216	212	27.21	1.05
1427972_at	Vcell division cycle 73, Paf1/RNA polymerase II complex component, homolog (S. cerevisiae)	BB622571	214498	gb:BB622571 /DB_XREF=gi:15397804 /DB_XREF=BB622571 /CLONE=6430511M03 /FEA=mRNA /CNT=90 /TID=Mm.156727.1 /TIER=ConsEnd /STK=0 /UG=Mm.156727 /UG_TITLE=Mus musculus, chromosome 1 open reading frame 28, clone MGC:29274 IMAGE:5067496, mRNA, complete cds	185	159	160	168	8.5	80	31	40	50.33	15.06	-3.34	-2.21	-6.6	-117.67	-6.804	0.005503	*	185	159	160	168	8.5	151	79	187	139	31.75	-1.21	-0.87	-1.95	-29	-0.882	0.460482		185	159	160	168	8.5	113	128	88	109.67	11.67	-1.53
1425829_a_at	STEAP family member 4	AY029778	117167	gb:AY029778.1 /DB_XREF=gi:15418781 /FEA=FLmRNA /CNT=4 /TID=Mm.31403.3 /TIER=FL /STK=1 /UG=Mm.31403 /LL=117167 /UG_GENE=Tiarp-pending /DEF=Mus musculus dudulin 4 mRNA, complete cds. /PROD=dudulin 4 /FL=gb:AY029778.1	322	390	454	388.67	38.11	15	29	100	48	26.31	-8.1	-4.14	-82.46	-340.67	-7.356	0.00285	*	322	390	454	388.67	38.11	397	203	34	211.33	104.87	-1.84	-0.98	-10.04	-177.33	-1.589	0.227043		322	390	454	388.67	38.11	274	155	288	239	42.19	-1.63
1416191_at	Sec61 alpha 1 subunit (S. cerevisiae)	BC003707	53421	gb:AF145253.1 /DB_XREF=gi:7673000 /FEA=FLmRNA /CNT=335 /TID=Mm.28375.1 /TIER=FL /STK=2 /UG=Mm.28375 /LL=53421 /UG_GENE=Sec61a /DEF=Mus musculus Sec61 alpha isoform 1 mRNA, complete cds. /PROD=Sec61 alpha isoform 1 /FL=gb:AB032902.1 gb:BC003707.1 gb:AF222743.1 gb:AF145253.1 gb:NM_016906.1	758	1138	1095	997	120.14	126	194	246	188.67	34.74	-5.28	-3.74	-7.9	-808.33	-6.463	0.015496	*	758	1138	1095	997	120.14	1497	1623	346	1155.33	406.3	1.16	0.48	1.93	158.33	0.374	0.739738		758	1138	1095	997	120.14	1383	944	926	1084.33	149.42	1.09
1428005_at	MOCO sulphurase C-terminal domain containing 1	AA958845	66112	gb:AA958845 /DB_XREF=gi:3125075 /DB_XREF=ua19a01.r1 /CLONE=IMAGE:1347144 /FEA=mRNA /CNT=40 /TID=Mm.30022.1 /TIER=ConsEnd /STK=0 /UG=Mm.30022 /LL=66112 /UG_GENE=1300013F15Rik /UG_TITLE=RIKEN cDNA 1300013F15 gene	76	70	103	83	10.15	376	208	275	286.33	48.83	3.45	2.37	4.82	203.33	4.077	0.04794	*	76	70	103	83	10.15	70	174	90	111.33	31.86	1.34	0.69	2.1	28.33	0.847	0.472834		76	70	103	83	10.15	177	159	62	132.67	35.71	1.6
1425917_at	histocompatibility 28	BC024930	15061	gb:BC024930.1 /DB_XREF=gi:19353168 /FEA=FLmRNA /CNT=2 /TID=Mm.219544.1 /TIER=FL /STK=1 /UG=Mm.219544 /DEF=Mus musculus, Similar to histocompatibility 28, clone MGC:28370 IMAGE:4020690, mRNA, complete cds. /PROD=Similar to histocompatibility 28 /FL=gb:BC024930.1	147	176	192	171.67	13.17	151	299	387	279	68.86	1.63	0.95	2.35	107.33	1.531	0.257168		147	176	192	171.67	13.17	246	200	322	256	35.57	1.49	1.12	1.91	84.33	2.223	0.128799		147	176	192	171.67	13.17	404	525	692	540.33	83.49	3.15
1422403_at	interferon alpha family, gene 1 /// interferon alpha family, gene 2 /// interferon alpha family, gene 4 /// interferon alpha family, gene 5 /// interferon alpha family, gene 6 /// interferon alpha family, gene 7 /// interferon alpha family, gene 9 /// interferon alpha family, gene B /// interferon alpha 6T /// alpha-interferon /// interferon alpha family, gene 12 /// interferon alpha 8/6 precurso…	NM_008334	15962 /// 15965 /// 15967 /// 15968 /// 15969 /// 15970 /// 15972 /// 15974 /// 230398 /// 242517 /// 242519 /// 384100 /// 404549	gb:NM_008334.1 /DB_XREF=gi:6680366 /GEN=Ifna7 /FEA=FLmRNA /CNT=1 /TID=Mm.46795.1 /TIER=FL /STK=1 /UG=Mm.46795 /LL=15970 /DEF=Mus musculus interferon alpha family, gene 7 (Ifna7), mRNA. /PROD=interferon alpha family, gene 7 /FL=gb:NM_008334.1	93	160	135	129.33	19.55	204	222	236	220.67	9.26	1.71	1.35	2.29	91.33	4.222	0.02678		93	160	135	129.33	19.55	166	206	86	152.67	35.28	1.18	0.7	1.82	23.33	0.579	0.601994		93	160	135	129.33	19.55	477	332	330	379.67	48.67	2.94
1427471_at	F-box and leucine-rich repeat protein 3	BF782863	50789	gb:BF782863 /DB_XREF=gi:12087899 /DB_XREF=602107734F1 /CLONE=IMAGE:4235864 /FEA=mRNA /CNT=20 /TID=Mm.103702.1 /TIER=ConsEnd /STK=0 /UG=Mm.103702 /LL=50789 /UG_GENE=Fbxl3a /UG_TITLE=f-box and leucine-rich repeat protein 3a	279	327	214	273.33	32.74	76	119	97	97.33	12.41	-2.81	-2.1	-3.77	-176	-5.026	0.0219	*	279	327	214	273.33	32.74	244	196	96	178.67	43.59	-1.53	-1.02	-2.63	-94.67	-1.736	0.163049		279	327	214	273.33	32.74	155	233	240	209.33	27.24	-1.31
1423743_at	archain 1	BC017124	213827	gb:BG144512 /DB_XREF=gi:12647912 /DB_XREF=ut71a05.x1 /CLONE=IMAGE:3333033 /FEA=FLmRNA /CNT=281 /TID=Mm.28981.1 /TIER=Stack /STK=10 /UG=Mm.28981 /UG_TITLE=Mus musculus, archain 1, clone MGC:27546 IMAGE:4480874, mRNA, complete cds /FL=gb:BC017124.1	628	654	719	667	27.06	107	175	236	172.67	37.26	-3.86	-2.83	-6.01	-494.33	-10.735	0.000683	*	628	654	719	667	27.06	815	686	170	557	197.05	-1.2	-0.75	-2.87	-110	-0.553	0.634017		628	654	719	667	27.06	632	573	610	605	17.21	-1.1
1437751_at	peroxisome proliferative activated receptor, gamma, coactivator 1 alpha	AV337619	19017	gb:AV337619 /DB_XREF=gi:16396513 /DB_XREF=AV337619 /CLONE=6430402E12 /FEA=EST /CNT=39 /TID=Mm.10707.2 /TIER=Stack /STK=14 /UG=Mm.10707 /LL=19017 /UG_GENE=Ppargc1 /UG_TITLE=peroxisome proliferative activated receptor, gamma, coactivator 1	70	44	65	59.67	7.97	153	101	52	102	29.16	1.71	0.88	2.71	42.33	1.4	0.281189		70	44	65	59.67	7.97	167	187	146	166.67	11.84	2.79	2.21	3.66	107	7.5	0.002817	*	70	44	65	59.67	7.97	73	153	77	101	26.03	1.69
1417273_at	pyruvate dehydrogenase kinase, isoenzyme 4	NM_013743	27273	gb:NM_013743.1 /DB_XREF=gi:7305374 /GEN=Pdk4 /FEA=FLmRNA /CNT=83 /TID=Mm.10283.1 /TIER=FL+Stack /STK=50 /UG=Mm.10283 /LL=27273 /DEF=Mus musculus pyruvate dehydrogenase kinase 4 (Pdk4), mRNA. /PROD=pyruvate dehydrogenase kinase 4 /FL=gb:BC026134.1 gb:NM_013743.1	382	366	392	380	7.57	4049	2923	1677	2883	685.03	7.59	4.62	10.57	2503	3.654	0.067399		382	366	392	380	7.57	1693	1428	952	1357.67	216.78	3.57	2.63	4.52	977.67	4.507	0.045658	*	382	366	392	380	7.57	1038	3072	872	1660.67	707.29	4.37
1425621_at	tripartite motif-containing 35	AB060155	66854	gb:AB060155.1 /DB_XREF=gi:18249656 /GEN=NC8 /FEA=FLmRNA /CNT=23 /TID=Mm.220314.1 /TIER=FL /STK=1 /UG=Mm.220314 /UG_TITLE=Mus musculus NC8 mRNA, complete cds /DEF=Mus musculus NC8 mRNA, complete cds. /FL=gb:AB060155.1	243	373	327	314.33	38.06	38	69	32	46.33	11.46	-6.78	-4.51	-11.76	-268	-6.743	0.013634	*	243	373	327	314.33	38.06	273	277	54	201.33	73.68	-1.56	-0.92	-3.97	-113	-1.363	0.266359		243	373	327	314.33	38.06	340	274	212	275.33	36.96	-1.14
1426571_at	transmembrane protein 16A	AW910499	101772	gb:AW910499 /DB_XREF=gi:8075741 /DB_XREF=ur84c01.x1 /CLONE=IMAGE:3156960 /FEA=FLmRNA /CNT=194 /TID=Mm.26700.1 /TIER=Stack /STK=14 /UG=Mm.26700 /UG_TITLE=Mus musculus, clone MGC:8241 IMAGE:3591765, mRNA, complete cds /FL=gb:BC006062.1	78	192	151	140.33	33.34	186	225	175	195.33	15.17	1.39	0.97	2.31	55	1.502	0.23664		78	192	151	140.33	33.34	444	484	331	419.67	45.81	2.99	2.03	5.03	279.33	4.93	0.009904	*	78	192	151	140.33	33.34	91	160	86	112.33	23.88	-1.25
1431646_a_at	syntaxin 6	AK009690	58244	gb:AK009690.1 /DB_XREF=gi:12844639 /GEN=Stx6 /FEA=mRNA /CNT=2 /TID=Mm.41462.2 /TIER=ConsEnd /STK=1 /UG=Mm.41462 /LL=58244 /UG_TITLE=syntaxin 6 /DEF=Mus musculus adult male tongue cDNA, RIKEN full-length enriched library, clone:2310039E05:syntaxin 6, full insert sequence.	183	273	198	218	27.84	37	14	57	36	12.42	-6.06	-3.63	-14.24	-182	-5.97	0.011792	*	183	273	198	218	27.84	231	237	67	178.33	55.69	-1.22	-0.76	-2.56	-39.67	-0.637	0.570203		183	273	198	218	27.84	89	144	32	88.33	32.33	-2.47
1425797_a_at	spleen tyrosine kinase	U36776	20963	gb:U36776.1 /DB_XREF=gi:1041782 /GEN=Syk /FEA=FLmRNA /CNT=4 /TID=Mm.4708.2 /TIER=FL /STK=1 /UG=Mm.4708 /LL=20963 /DEF=Mus musculus protein tyrosine kinase (Syk) mRNA, complete cds. /PROD=protein tyrosine kinase /FL=gb:U36776.1 gb:U25685.1	145	168	87	133.33	24.1	16	20	35	23.67	5.78	-5.63	-3.46	-9.98	-109.67	-4.425	0.038775	*	145	168	87	133.33	24.1	243	163	36	147.33	60.27	1.11	0.35	2.07	14	0.216	0.844882		145	168	87	133.33	24.1	228	208	117	184.33	34.16	1.38
1427831_s_at	zinc finger protein 260	L36316	26466	gb:L36316.1 /DB_XREF=gi:538414 /GEN=Zfp /FEA=mRNA /CNT=1 /TID=Mm.195092.1 /TIER=ConsEnd /STK=0 /UG=Mm.195092 /LL=22721 /DEF=Mus musculus (clone PMLZ2) zinc finger protein (Zfp) mRNA, 3 end of cds. /PROD=zinc finger protein	225	278	216	239.67	19.34	42	119	57	72.67	23.57	-3.3	-2.1	-7.12	-167	-5.477	0.006023	*	225	278	216	239.67	19.34	263	243	64	190	63.26	-1.26	-0.79	-2.81	-49.67	-0.751	0.520233		225	278	216	239.67	19.34	259	252	203	238	17.62	-1.01
1452742_at	RIKEN cDNA 2310001H13 gene	BB010301	67095	gb:BB010301 /DB_XREF=gi:16257187 /DB_XREF=BB010301 /CLONE=4732494K14 /FEA=mRNA /CNT=104 /TID=Mm.28115.1 /TIER=Stack /STK=8 /UG=Mm.28115 /LL=67095 /UG_GENE=2310001H13Rik /UG_TITLE=RIKEN cDNA 2310001H13 gene	300	205	301	268.67	31.83	56	74	118	82.67	18.41	-3.25	-2.22	-5.29	-186	-5.057	0.012705	*	300	205	301	268.67	31.83	276	193	172	213.67	31.75	-1.26	-0.92	-1.75	-55	-1.223	0.288366		300	205	301	268.67	31.83	216	296	192	234.67	31.44	-1.14
1421906_at	peroxisome proliferator activated receptor binding protein	BB760479	19014	gb:AF332074.1 /DB_XREF=gi:14193714 /GEN=Pparbp /FEA=FLmRNA /CNT=86 /TID=Mm.12926.2 /TIER=FL /STK=1 /UG=Mm.12926 /LL=19014 /DEF=Mus musculus strain ILS peroxisome proliferator-activated receptor binding protein (Pparbp) mRNA, complete cds. /PROD=peroxisome proliferator-activated receptorbinding protein /FL=gb:AF000294.1 gb:NM_013634.1 gb:AF332074.1 gb:AF332073.1	442	579	538	519.67	40.6	187	187	220	198	11	-2.62	-2.23	-3.06	-321.67	-7.648	0.011188	*	442	579	538	519.67	40.6	511	267	228	335.33	88.55	-1.55	-1.05	-2.77	-184.33	-1.892	0.161164		442	579	538	519.67	40.6	329	376	243	316	38.94	-1.64
1424068_at	T-cell leukemia translocation altered gene	BC019397	102791	gb:BC019397.1 /DB_XREF=gi:18044426 /FEA=FLmRNA /CNT=85 /TID=Mm.24670.1 /TIER=FL+Stack /STK=57 /UG=Mm.24670 /LL=102791 /UG_GENE=9130410M22Rik /DEF=Mus musculus, Similar to T-cell leukemia translocation altered gene, clone MGC:25540 IMAGE:3672301, mRNA, complete cds. /PROD=Similar to T-cell leukemia translocation alteredgene /FL=gb:BC019397.1	230	237	205	224	9.71	284	155	211	216.67	37.35	-1.03	-0.8	-1.45	-7.33	-0.19	0.864948		230	237	205	224	9.71	236	197	237	223.33	13.17	-1	-0.89	-1.13	-0.67	-0.041	0.969617		230	237	205	224	9.71	65	98	78	80.33	9.6	-2.79
1456043_at	ubiquitin specific peptidase 22	BE951601	216825	gb:BE951601 /DB_XREF=gi:10591119 /DB_XREF=UI-M-CC0-ayc-e-08-0-UI.s1 /CLONE=UI-M-CC0-ayc-e-08-0-UI /FEA=EST /CNT=78 /TID=Mm.30602.1 /TIER=Stack /STK=18 /UG=Mm.30602 /UG_TITLE=ESTs, Weakly similar to UBP2_MOUSE UBIQUITIN CARBOXYL-TERMINAL HYDROLASE 2 (UBIQUITIN THIOLESTERASE 2) (UBIQUITIN-SPECIFIC PROCESSING PROTEASE 2) (DEUBIQUITINATING ENZYME 2) (41 KDA UBIQUITIN-SPECIFIC PROTEASE) (M.musculus)	197	292	326	271.67	38.6	37	27	101	55	23.18	-4.94	-2.73	-16.29	-216.67	-4.812	0.013924	*	197	292	326	271.67	38.6	354	264	53	223.67	89.2	-1.21	-0.68	-3.58	-48	-0.494	0.658459		197	292	326	271.67	38.6	168	154	155	159	4.51	-1.71
1452309_at	cingulin-like 1	BB409331	68178	gb:BB409331 /DB_XREF=gi:16423172 /DB_XREF=BB409331 /CLONE=C430013L02 /FEA=mRNA /CNT=52 /TID=Mm.28567.1 /TIER=Stack /STK=16 /UG=Mm.28567 /UG_TITLE=Mus musculus, clone IMAGE:4920406, mRNA	261	338	343	314	26.54	872	414	328	538	168.84	1.71	0.82	2.67	224	1.311	0.315011		261	338	343	314	26.54	730	1009	1037	925.33	98	2.95	2.34	3.67	611.33	6.021	0.018974	*	261	338	343	314	26.54	152	274	151	192.33	40.83	-1.63
1417823_at	glycine C-acetyltransferase (2-amino-3-ketobutyrate-coenzyme A ligase)	AK013138	26912	gb:NM_013847.1 /DB_XREF=gi:7305082 /GEN=Gcat /FEA=FLmRNA /CNT=97 /TID=Mm.18618.1 /TIER=FL+Stack /STK=35 /UG=Mm.18618 /LL=26912 /DEF=Mus musculus glycine C-acetyltransferase (2-amino-3-ketobutyrate-coenzyme A ligase) (Gcat), mRNA. /PROD=glycine C-acetyltransferase(2-amino-3-ketobutyrate-coenzyme A ligase) /FL=gb:NM_013847.1 gb:BC024107.1 gb:AF093403.1	12	23	66	33.67	16.48	451	104	125	226.67	112.33	6.73	1.17	37.08	193	1.7	0.226082		12	23	66	33.67	16.48	221	226	218	221.67	2.33	6.58	3.65	33.76	188	11.298	0.006718	*	12	23	66	33.67	16.48	188	32	23	81	53.56	2.41
1421102_a_at	vesicle-associated membrane protein 3	NM_009498	22319	gb:NM_009498.1 /DB_XREF=gi:6678552 /GEN=Vamp3 /FEA=FLmRNA /CNT=15 /TID=Mm.168744.1 /TIER=FL /STK=2 /UG=Mm.168744 /LL=22319 /DEF=Mus musculus vesicle-associated membrane protein 3 (Vamp3), mRNA. /PROD=vesicle-associated membrane protein 3 /FL=gb:U60961.1 gb:NM_009498.1	223	328	359	303.33	41.15	11	36	123	56.67	33.94	-5.35	-2.56	-363.06	-246.67	-4.624	0.010717	*	223	328	359	303.33	41.15	406	334	86	275.33	96.92	-1.1	-0.65	-2.66	-28	-0.266	0.809304		223	328	359	303.33	41.15	224	192	304	240	33.31	-1.26
1459987_s_at	chaperonin subunit 3 (gamma)	NM_009836	12462	gb:NM_009836.1 /DB_XREF=gi:6753319 /GEN=Cct3 /FEA=FLmRNA /CNT=370 /TID=Mm.3576.1 /TIER=FL+Stack /STK=143 /UG=Mm.3576 /LL=12462 /DEF=Mus musculus chaperonin subunit 3 (gamma) (Cct3), mRNA. /PROD=chaperonin subunit 3 (gamma) /FL=gb:NM_009836.1	1895	1573	1557	1675	110.1	2097	1462	2083	1880.67	209.37	1.12	0.9	1.38	205.67	0.869	0.448059		1895	1573	1557	1675	110.1	1218	1712	1574	1501.33	147.16	-1.12	-0.92	-1.37	-173.67	-0.945	0.402147		1895	1573	1557	1675	110.1	4482	3827	3577	3962	269.83	2.37
1420008_s_at	cDNA sequence BC037006	AU017197	211652	gb:AU017197 /DB_XREF=gi:3372310 /DB_XREF=AU017197 /CLONE=J0735G03 /FEA=EST /CNT=1 /TID=Mm.203700.1 /TIER=ConsEnd /STK=1 /UG=Mm.203700 /LL=104476 /UG_GENE=AU017197 /UG_TITLE=expressed sequence AU017197	16	97	35	49.33	24.46	423	55	31	169.67	126.86	3.44	0	21.37	120.33	0.931	0.444068		16	97	35	49.33	24.46	465	897	972	778	157.99	15.77	7.62	86.5	728.67	4.558	0.041116	*	16	97	35	49.33	24.46	86	43	38	55.67	15.24	1.13
1434866_x_at	carnitine palmitoyltransferase 1a, liver	BB021753	12894	gb:BB021753 /DB_XREF=gi:8194118 /DB_XREF=BB021753 /CLONE=5330407G14 /FEA=EST /CNT=26 /TID=Mm.18522.2 /TIER=Stack /STK=24 /UG=Mm.18522 /LL=12894 /UG_GENE=Cpt1a /UG_TITLE=carnitine palmitoyltransferase 1, liver	90	87	79	85.33	3.28	221	210	182	204.33	11.61	2.39	2.13	2.68	119	9.864	0.006078	*	90	87	79	85.33	3.28	218	176	83	159	39.89	1.86	1.09	2.65	73.67	1.841	0.205336		90	87	79	85.33	3.28	240	248	216	234.67	9.61	2.75
1425620_at	transforming growth factor, beta receptor III	AF039601	21814	gb:AF039601.1 /DB_XREF=gi:3387819 /FEA=FLmRNA /CNT=31 /TID=Mm.200775.1 /TIER=FL /STK=1 /UG=Mm.200775 /LL=21814 /UG_GENE=Tgfbr3 /DEF=Mus musculus betaglycan mRNA, complete cds. /PROD=betaglycan /FL=gb:AF039601.1	318	615	470	467.67	85.74	84	157	126	122.33	21.15	-3.82	-2.47	-5.85	-345.33	-3.91	0.049378	*	318	615	470	467.67	85.74	536	484	98	372.67	138.15	-1.25	-0.69	-3.31	-95	-0.584	0.596169		318	615	470	467.67	85.74	229	419	205	284.33	67.69	-1.64
1420950_at	zinc and ring finger 1	BB026596	170737	gb:BB026596 /DB_XREF=gi:15403485 /DB_XREF=BB026596 /CLONE=5330434D02 /FEA=FLmRNA /CNT=80 /TID=Mm.156616.1 /TIER=Stack /STK=33 /UG=Mm.156616 /LL=170737 /UG_GENE=Zrfp1-pending /UG_TITLE=zinc ring finger protein 1 /FL=gb:NM_133206.1 gb:AF378525.1	605	413	372	463.33	71.82	188	322	313	274.33	43.24	-1.69	-1.16	-2.46	-189	-2.255	0.101843		605	413	372	463.33	71.82	342	187	238	255.67	45.61	-1.81	-1.23	-2.74	-207.67	-2.441	0.082646		605	413	372	463.33	71.82	144	154	192	163.33	14.62	-2.84
1425745_a_at	transforming, acidic coiled-coil containing protein 2	BC004057	57752	gb:BC004057.1 /DB_XREF=gi:13278518 /FEA=FLmRNA /CNT=10 /TID=Mm.86322.2 /TIER=FL /STK=1 /UG=Mm.86322 /LL=57752 /UG_GENE=Tacc2 /DEF=Mus musculus, Similar to transforming, acidic coiled-coil containing protein 2, clone MGC:8162 IMAGE:3589967, mRNA, complete cds. /PROD=Similar to transforming, acidic coiled-coilcontaining protein 2 /FL=gb:BC004057.1	393	304	412	369.67	33.29	492	265	320	359	68.37	-1.03	-0.75	-1.53	-10.67	-0.14	0.897624		393	304	412	369.67	33.29	784	1103	1193	1026.67	124.08	2.78	2.14	3.54	657	5.114	0.027179	*	393	304	412	369.67	33.29	339	238	173	250	48.29	-1.48
1415957_a_at	novel nuclear protein 1	AV297071	18114	gb:AV297071 /DB_XREF=gi:6329094 /DB_XREF=AV297071 /CLONE=5730446G15 /FEA=FLmRNA /CNT=228 /TID=Mm.38344.1 /TIER=Stack /STK=9 /UG=Mm.38344 /LL=18114 /UG_GENE=Nnp1 /UG_TITLE=novel nuclear protein 1 /FL=gb:NM_010925.1 gb:U79773.1	848	692	851	797	52.51	199	223	244	222	13	-3.59	-3.1	-4.15	-575	-10.63	0.005783	*	848	692	851	797	52.51	670	474	299	481	107.16	-1.66	-1.19	-2.64	-316	-2.648	0.079686		848	692	851	797	52.51	667	573	660	633.33	30.23	-1.26
1450143_at	RAS guanyl releasing protein 1	BB354696	19419	gb:BB354696 /DB_XREF=gi:16405639 /DB_XREF=BB354696 /CLONE=C030001F11 /FEA=FLmRNA /CNT=20 /TID=Mm.42150.1 /TIER=Stack /STK=9 /UG=Mm.42150 /LL=19419 /UG_GENE=Rasgrp1 /UG_TITLE=RAS guanyl releasing protein 1 /FL=gb:NM_011246.1 gb:AF106070.1	223	250	166	213	24.76	13	15	24	17.33	3.38	-12.29	-8.65	-18.75	-195.67	-7.83	0.014321	*	223	250	166	213	24.76	233	207	43	161	59.48	-1.32	-0.78	-3.41	-52	-0.807	0.48515		223	250	166	213	24.76	215	84	13	104	59.16	-2.05
1419560_at	lipase, hepatic	NM_008280	15450	gb:NM_008280.1 /DB_XREF=gi:6680264 /GEN=Lipc /FEA=FLmRNA /CNT=42 /TID=Mm.362.1 /TIER=FL+Stack /STK=8 /UG=Mm.362 /LL=15450 /DEF=Mus musculus lipase, hepatic (Lipc), mRNA. /PROD=hepatic lipase /FL=gb:BC021841.1 gb:NM_008280.1	55	39	27	40.33	8.11	28	50	115	64.33	26.12	1.6	0.52	3.07	24	0.878	0.459623		55	39	27	40.33	8.11	23	89	91	67.67	22.34	1.68	0.73	3.03	27.33	1.15	0.347566		55	39	27	40.33	8.11	210	117	140	155.67	27.97	3.86
1427127_x_at	heat shock protein 1A	M12573	193740	gb:M12573.1 /DB_XREF=gi:194018 /FEA=mRNA /CNT=23 /TID=Mm.6388.1 /TIER=Stack /STK=15 /UG=Mm.6388 /LL=15511 /UG_GENE=Hsp70-1 /UG_TITLE=heat shock protein, 70 kDa 1 /DEF=Mouse heat shock protein (hsp68) mRNA, clone MHS214, partial cds.	558	494	476	509.33	24.88	2225	359	393	992.33	616.41	1.95	0	3.96	483	0.783	0.515424		558	494	476	509.33	24.88	90	41	267	132.67	68.64	-3.84	-2.06	-25.79	-376.67	-5.159	0.021471	*	558	494	476	509.33	24.88	3095	3244	1851	2730	441.6	5.36
1446829_at	DNA segment, Chr 12, ERATO Doi 216, expressed	C78885	52545	gb:C78885 /DB_XREF=gi:2519215 /DB_XREF=C78885 /CLONE=J0056G12 /FEA=EST /CNT=2 /TID=Mm.5763.1 /TIER=ConsEnd /STK=2 /UG=Mm.5763 /LL=52545 /UG_GENE=D12Ertd216e /UG_TITLE=DNA segment, Chr 12, ERATO Doi 216, expressed	47	65	27	46.33	10.97	166	248	132	182	34.43	3.93	2.39	6.87	135.67	3.754	0.047943	*	47	65	27	46.33	10.97	76	122	49	82.33	21.31	1.78	0.94	3.25	36	1.502	0.230391		47	65	27	46.33	10.97	180	161	63	134.67	36.25	2.91
1422959_s_at	zinc finger protein 313	NM_030743	81018	gb:NM_030743.1 /DB_XREF=gi:13811698 /GEN=Zfp313 /FEA=FLmRNA /CNT=3 /TID=Mm.171509.1 /TIER=FL /STK=1 /UG=Mm.171509 /LL=81018 /DEF=Mus musculus zinc finger protein 313 (Zfp313), mRNA. /PROD=zinc finger protein 313 /FL=gb:NM_030743.1 gb:AF282919.1	707	1021	905	877.67	91.67	117	219	308	214.67	55.18	-4.09	-2.74	-7.22	-663	-6.197	0.006475	*	707	1021	905	877.67	91.67	1065	829	147	680.33	275.23	-1.29	-0.75	-3.88	-197.33	-0.68	0.555253		707	1021	905	877.67	91.67	949	969	1038	985.33	26.96	1.12
1429562_at	RIKEN cDNA 5031415C07 gene	AU017788	78814	gb:AU017788 /DB_XREF=gi:3373278 /DB_XREF=AU017788 /CLONE=J0744D02 /FEA=mRNA /CNT=45 /TID=Mm.220944.1 /TIER=Stack /STK=14 /UG=Mm.220944 /LL=78814 /UG_GENE=5031415C07Rik /UG_TITLE=RIKEN cDNA 5031415C07 gene	243	212	136	197	31.79	30	107	89	75.33	23.25	-2.62	-1.56	-5.49	-121.67	-3.089	0.041163		243	212	136	197	31.79	136	39	74	83	28.36	-2.37	-1.38	-5.56	-114	-2.676	0.056203		243	212	136	197	31.79	23	27	14	21.33	3.84	-9.23
1426298_at	Iroquois related homeobox 2 (Drosophila)	AF295369	16372	gb:AF295369.1 /DB_XREF=gi:9965417 /GEN=Irx2 /FEA=FLmRNA /CNT=145 /TID=Mm.28888.1 /TIER=FL+Stack /STK=10 /UG=Mm.28888 /LL=16372 /DEF=Mus musculus iroquois-class homeobox protein IRX2 (Irx2) mRNA, complete cds. /PROD=iroquois-class homeobox protein IRX2 /FL=gb:AF295369.1	56	46	53	51.67	2.96	56	57	38	50.33	6.17	-1.03	-0.83	-1.31	-1.33	-0.195	0.858557		56	46	53	51.67	2.96	328	544	569	480.33	76.51	9.3	6.78	11.98	428.67	5.599	0.030249	*	56	46	53	51.67	2.96	81	24	50	51.67	16.48	1
1437938_x_at	dynamin 2	BG066325	13430	gb:BG066325 /DB_XREF=gi:12548894 /DB_XREF=H3041F06-3 /CLONE=H3041F06 /FEA=EST /CNT=14 /TID=Mm.39292.5 /TIER=Stack /STK=13 /UG=Mm.39292 /LL=13430 /UG_GENE=Dnm2 /UG_TITLE=dynamin 2	354	285	321	320	19.92	90	63	121	91.33	16.76	-3.5	-2.63	-5.08	-228.67	-8.783	0.001056	*	354	285	321	320	19.92	283	320	48	217	85.17	-1.47	-0.88	-4.17	-103	-1.178	0.349844		354	285	321	320	19.92	227	284	108	206.33	51.85	-1.55
1417403_at	ELOVL family member 6, elongation of long chain fatty acids (yeast)	NM_130450	170439	gb:AF480860.1 /DB_XREF=gi:20152987 /GEN=Masr /FEA=FLmRNA /CNT=173 /TID=Mm.26171.1 /TIER=FL+Stack /STK=46 /UG=Mm.26171 /LL=170439 /DEF=Mus musculus myelination associated SUR4-like protein (Masr) mRNA, complete cds. /PROD=myelination associated SUR4-like protein /FL=gb:AF480860.1 gb:AY053453.1 gb:NM_130450.1 gb:AB072039.1	435	608	1313	785.33	268.52	2994	2681	2933	2869.33	95.8	3.65	2.33	8.36	2084	7.31	0.009513	*	435	608	1313	785.33	268.52	902	1343	615	953.33	211.72	1.21	0.64	2.91	168	0.491	0.650269		435	608	1313	785.33	268.52	1076	1200	438	904.67	236.06	1.15
1426158_at	T-cell receptor beta, variable 13	U46841	269846	gb:U46841.1 /DB_XREF=gi:1438897 /FEA=FLmRNA /CNT=1 /TID=Mm.157012.6 /TIER=FL /STK=1 /UG=Mm.157012 /LL=21586 /UG_GENE=Tcrb-V13 /DEF=Mus musculus T-cell receptor beta-chain mRNA, complete cds. /PROD=T-cell receptor beta chain /FL=gb:U46841.1	398	338	257	331	40.85	50	83	100	77.67	14.68	-4.26	-2.99	-6.44	-253.33	-5.836	0.016189	*	398	338	257	331	40.85	193	151	144	162.67	15.3	-2.03	-1.56	-2.61	-168.33	-3.859	0.040853		398	338	257	331	40.85	186	180	129	165	18.08	-2.01
1429086_at	grainyhead-like 2 (Drosophila)	AK005410	252973	gb:AK005410.1 /DB_XREF=gi:12837936 /FEA=mRNA /CNT=38 /TID=Mm.219673.2 /TIER=Stack /STK=12 /UG=Mm.219673 /LL=67992 /UG_GENE=0610015A08Rik /UG_TITLE=RIKEN cDNA 0610015A08 gene /DEF=Mus musculus adult female placenta cDNA, RIKEN full-length enriched library, clone:1600010A02:homolog to CDNA FLJ13782 FIS, CLONE PLACE4000489, WEAKLY SIMILAR TO PROTEIN GRAINY-HEAD, full insert sequence.	86	102	44	77.33	17.29	142	127	71	113.33	21.61	1.47	0.9	2.49	36	1.301	0.266286		86	102	44	77.33	17.29	448	749	607	601.33	86.94	7.78	5.13	12.85	524	5.911	0.022899	*	86	102	44	77.33	17.29	137	71	48	85.33	26.67	1.1
1417752_at	coronin, actin binding protein 1C	NM_011779	23790	gb:NM_011779.1 /DB_XREF=gi:6753495 /GEN=Coro1c /FEA=FLmRNA /CNT=129 /TID=Mm.200372.1 /TIER=FL /STK=2 /UG=Mm.200372 /LL=23790 /DEF=Mus musculus coronin, actin binding protein 1C (Coro1c), mRNA. /PROD=coronin, actin binding protein 1C /FL=gb:NM_011779.1 gb:AF143957.1 gb:BC019444.1	241	254	203	232.67	15.3	35	83	72	63.33	14.52	-3.67	-2.61	-5.95	-169.33	-8.028	0.001321	*	241	254	203	232.67	15.3	282	271	57	203.33	73.24	-1.14	-0.71	-2.82	-29.33	-0.392	0.730135		241	254	203	232.67	15.3	223	105	88	138.67	42.45	-1.68
1417765_a_at	amylase 1, salivary	NM_007446	11722	gb:NM_007446.1 /DB_XREF=gi:6996908 /GEN=Amy1 /FEA=FLmRNA /CNT=179 /TID=Mm.33941.1 /TIER=FL+Stack /STK=36 /UG=Mm.33941 /LL=11722 /DEF=Mus musculus amylase 1, salivary (Amy1), mRNA. /PROD=amylase 1, salivary /FL=gb:NM_007446.1 gb:BC009121.1	459	305	634	466	95.04	441	270	178	296.33	77.05	-1.57	-0.92	-2.93	-169.67	-1.387	0.240664		459	305	634	466	95.04	11255	11774	9468	10832.3	698.43	23.25	17.02	35.36	10366.3	14.707	0.003951	*	459	305	634	466	95.04	121	177	113	137	20.13	-3.4
1424775_at	2'-5' oligoadenylate synthetase 1A	BC018470	246730	gb:BC018470.1 /DB_XREF=gi:17391105 /FEA=FLmRNA /CNT=62 /TID=Mm.14301.1 /TIER=FL+Stack /STK=16 /UG=Mm.14301 /LL=23960 /UG_GENE=Oas1a /DEF=Mus musculus, clone MGC:27867 IMAGE:3493001, mRNA, complete cds. /PROD=Unknown (protein for MGC:27867) /FL=gb:M33863.1 gb:BC018470.1 gb:BC013715.1	290	405	338	344.33	33.35	415	643	808	622	113.93	1.81	1.23	2.48	277.67	2.339	0.125754		290	405	338	344.33	33.35	559	468	633	553.33	47.72	1.61	1.3	2	209	3.59	0.027693		290	405	338	344.33	33.35	759	872	1143	924.67	113.94	2.69
1425964_x_at	heat shock protein 1	U03561	15507	gb:U03561.1 /DB_XREF=gi:424144 /FEA=FLmRNA /CNT=2 /TID=Mm.13849.4 /TIER=FL /STK=1 /UG=Mm.13849 /LL=15507 /UG_GENE=Hsp25 /DEF=Mus musculus heat shock protein HSP27 internal deletion variant b mRNA, complete cds. /PROD=heat shock protein HSP27 /FL=gb:U03561.1	1852	1454	1757	1687.67	120.01	4882	1480	818	2393.33	1258.92	1.42	0.19	2.68	705.67	0.558	0.632088		1852	1454	1757	1687.67	120.01	537	515	729	593.67	67.96	-2.84	-2.3	-3.6	-1094	-7.932	0.003442	*	1852	1454	1757	1687.67	120.01	3635	1536	1178	2116.33	766.33	1.25
1419099_x_at	stomatin	AF093620	13830	gb:AF093620.1 /DB_XREF=gi:3747063 /FEA=FLmRNA /CNT=55 /TID=Mm.4441.1 /TIER=FL /STK=1 /UG=Mm.4441 /LL=13830 /UG_GENE=Epb7.2 /DEF=Mus musculus stomatin mRNA, complete cds. /PROD=stomatin /FL=gb:U17297.1 gb:AF093620.1 gb:NM_013515.1	129	245	241	205	38.02	76	22	17	38.33	18.89	-5.35	-2.65	-28.52	-166.67	-3.926	0.03068	*	129	245	241	205	38.02	302	110	2	138	87.73	-1.49	-0.66	-100000000	-67	-0.701	0.538531		129	245	241	205	38.02	82	141	75	99.33	20.93	-2.06
1456225_x_at	tribbles homolog 3 (Drosophila)	BB508622	228775	gb:BB508622 /DB_XREF=gi:9517586 /DB_XREF=BB508622 /CLONE=D730018N08 /FEA=EST /CNT=14 /TID=Mm.204986.3 /TIER=Stack /STK=13 /UG=Mm.204986 /UG_TITLE=Mus musculus, clone MGC:18731 IMAGE:3980838, mRNA, complete cds	92	44	45	60.33	15.84	17	18	37	24	6.51	-2.51	-1.29	-4.99	-36.33	-2.122	0.135539		92	44	45	60.33	15.84	223	238	241	234	5.57	3.88	2.7	6.83	173.67	10.346	0.00417	*	92	44	45	60.33	15.84	36	20	23	26.33	4.91	-2.29
1452137_at	acyl-Coenzyme A binding domain containing 3	BB704602	170760	gb:BB704602 /DB_XREF=gi:16053437 /DB_XREF=BB704602 /CLONE=7420465P14 /FEA=FLmRNA /CNT=17 /TID=Mm.28214.1 /TIER=Stack /STK=8 /UG=Mm.28214 /LL=170760 /UG_GENE=Pap7 /UG_TITLE=peripherial benzodiazepine receptor associated protein /FL=gb:AF022770.2	104	171	142	139	19.4	14	17	43	24.67	9.21	-5.64	-3.25	-14.84	-114.33	-5.324	0.014633	*	104	171	142	139	19.4	218	64	32	104.67	57.41	-1.33	-0.66	-13.63	-34.33	-0.567	0.618683		104	171	142	139	19.4	90	170	103	121	24.79	-1.15
1420887_a_at	Bcl2-like 1	NM_009743	12048	gb:U51278.1 /DB_XREF=gi:2636673 /FEA=FLmRNA /CNT=102 /TID=Mm.3882.1 /TIER=FL /STK=1 /UG=Mm.3882 /LL=12048 /UG_GENE=Bcl2l /DEF=Mus musculus thymus Bcl-xL mRNA, complete cds. /PROD=Bcl-xL /FL=gb:L35049.1 gb:NM_009743.1 gb:U10101.1 gb:U51278.1	221	267	276	254.67	17.03	15	33	123	57	33.41	-4.47	-2.25	-124.19	-197.67	-5.271	0.013602	*	221	267	276	254.67	17.03	334	298	54	228.67	87.95	-1.11	-0.67	-3.04	-26	-0.29	0.797264		221	267	276	254.67	17.03	365	293	417	358.33	35.95	1.41
1449221_a_at	ribosome binding protein 1	NM_133626	81910	gb:NM_133626.1 /DB_XREF=gi:19482167 /GEN=Rrbp1 /FEA=FLmRNA /CNT=50 /TID=Mm.13705.1 /TIER=FL+Stack /STK=18 /UG=Mm.13705 /LL=81910 /DEF=Mus musculus ribosome binding protein 1 (Rrbp1), mRNA. /PROD=ribosome binding protein 1 isoform mRRp47 /FL=gb:AF273684.1 gb:NM_133626.1	394	400	551	448.33	51.36	505	532	628	555	37.32	1.24	1	1.56	106.67	1.68	0.175022		394	400	551	448.33	51.36	2589	4612	3546	3582.33	584.27	7.99	5.6	10.97	3134	5.343	0.032201	*	394	400	551	448.33	51.36	848	392	888	709.33	159.09	1.58
1426519_at	procollagen-proline, 2-oxoglutarate 4-dioxygenase (proline 4-hydroxylase), alpha 1 polypeptide	AI314028	18451	gb:BB253720 /DB_XREF=gi:8946466 /DB_XREF=BB253720 /CLONE=A730058L05 /FEA=FLmRNA /CNT=95 /TID=Mm.2212.1 /TIER=Stack /STK=9 /UG=Mm.2212 /LL=18451 /UG_GENE=P4ha1 /UG_TITLE=procollagen-proline, 2-oxoglutarate 4-dioxygenase (proline 4-hydroxylase), alpha 1 polypeptide /FL=gb:BC009654.1	233	438	348	339.67	59.32	58	88	55	67	10.54	-5.07	-3.37	-7.49	-272.67	-4.525	0.040573	*	233	438	348	339.67	59.32	232	215	23	156.67	67.01	-2.17	-1.15	-7.44	-183	-2.045	0.111382		233	438	348	339.67	59.32	780	455	199	478	168.11	1.41
1460738_at	RIKEN cDNA 0610025L06 gene	AK012581	67803	gb:BB426276 /DB_XREF=gi:16423667 /DB_XREF=BB426276 /CLONE=C630001D17 /FEA=mRNA /CNT=149 /TID=Mm.21687.1 /TIER=Stack /STK=11 /UG=Mm.21687 /LL=67803 /UG_GENE=0610025L06Rik /UG_TITLE=RIKEN cDNA 0610025L06 gene	238	263	318	273	23.63	58	49	127	78	24.64	-3.5	-2.24	-7.35	-195	-5.712	0.00467	*	238	263	318	273	23.63	216	180	137	177.67	22.84	-1.54	-1.2	-2.02	-95.33	-2.901	0.044127		238	263	318	273	23.63	92	140	118	116.67	13.87	-2.34
1423048_a_at	toll interacting protein	BB400304	54473	gb:BB400304 /DB_XREF=gi:16413671 /DB_XREF=BB400304 /CLONE=C330017P21 /FEA=FLmRNA /CNT=203 /TID=Mm.103551.1 /TIER=Stack /STK=25 /UG=Mm.103551 /LL=54473 /UG_GENE=Tollip-pending /UG_TITLE=toll interacting protein /FL=gb:NM_023764.1	178	199	179	185.33	6.84	12	16	19	15.67	2.03	-11.83	-9.65	-15.13	-169.67	-23.784	0.000746	*	178	199	179	185.33	6.84	224	198	35	152.33	59.14	-1.22	-0.74	-3.37	-33	-0.554	0.633825		178	199	179	185.33	6.84	158	176	116	150	17.78	-1.24
1426123_a_at	ribosome binding protein 1	AF273691	81910	gb:AF273691.1 /DB_XREF=gi:13094692 /FEA=FLmRNA /CNT=1 /TID=Mm.13705.8 /TIER=FL /STK=1 /UG=Mm.13705 /LL=81910 /UG_GENE=Rrbp1 /DEF=Mus musculus ribosome receptor isoform mRRp2 mRNA, complete cds, alternatively spliced. /PROD=ribosome receptor isoform mRRp2 /FL=gb:AF273691.1	189	226	320	245	38.99	272	267	351	296.67	27.2	1.21	0.91	1.69	51.67	1.087	0.344959		189	226	320	245	38.99	835	1164	983	994	95.13	4.06	3.04	5.67	749	7.285	0.007974	*	189	226	320	245	38.99	313	195	359	289	48.84	1.18
1449233_at	basic helix-loop-helix domain containing, class B, 8	BC011486	17341	gb:BC011486.1 /DB_XREF=gi:15079294 /FEA=FLmRNA /CNT=47 /TID=Mm.46362.1 /TIER=FL+Stack /STK=18 /UG=Mm.46362 /LL=17341 /UG_GENE=Mist1 /DEF=Mus musculus, Similar to muscle, intestine and stomach expression 1, clone MGC:19046 IMAGE:4189225, mRNA, complete cds. /PROD=Similar to muscle, intestine and stomachexpression 1 /FL=gb:BC011486.1 gb:NM_010800.1 gb:AF049660.1	88	52	55	65	11.53	64	145	227	145.33	47.05	2.24	1.01	3.88	80.33	1.658	0.225726		88	52	55	65	11.53	1349	2471	1947	1922.33	324.13	29.57	19.58	45.08	1857.33	5.727	0.028998	*	88	52	55	65	11.53	487	127	375	329.67	106.37	5.07
1416190_a_at	Sec61 alpha 1 subunit (S. cerevisiae)	BC003707	53421	gb:AF145253.1 /DB_XREF=gi:7673000 /FEA=FLmRNA /CNT=335 /TID=Mm.28375.1 /TIER=FL /STK=2 /UG=Mm.28375 /LL=53421 /UG_GENE=Sec61a /DEF=Mus musculus Sec61 alpha isoform 1 mRNA, complete cds. /PROD=Sec61 alpha isoform 1 /FL=gb:AB032902.1 gb:BC003707.1 gb:AF222743.1 gb:AF145253.1 gb:NM_016906.1	316	249	389	318	40.43	17	15	35	22.33	6.36	-14.24	-9.06	-27.42	-295.67	-7.225	0.016313	*	316	249	389	318	40.43	681	739	31	483.67	226.95	1.52	0.34	2.84	165.67	0.719	0.543072		316	249	389	318	40.43	356	234	261	283.67	37	-1.12
1417130_s_at	angiopoietin-like 4	NM_020581	57875	gb:NM_020581.1 /DB_XREF=gi:10181163 /GEN=Angptl4 /FEA=FLmRNA /CNT=99 /TID=Mm.196189.1 /TIER=FL+Stack /STK=55 /UG=Mm.196189 /LL=57875 /DEF=Mus musculus angiopoietin-like 4 (Angptl4), mRNA. /PROD=fibrinogenangiopoietin-related protein /FL=gb:NM_020581.1 gb:BC021343.1 gb:AF169313.1 gb:AF123261.1 gb:BC025797.1 gb:AB054540.1 gb:AF278699.1 gb:BC006611.1	258	687	374	439.67	128.12	1978	1289	1379	1548.67	216.23	3.52	2.2	6.95	1109	4.412	0.018243	*	258	687	374	439.67	128.12	874	896	923	897.67	14.17	2.04	1.38	3.92	458	3.553	0.068423		258	687	374	439.67	128.12	1095	1461	1191	1249	109.56	2.84
1421866_at	nuclear receptor subfamily 3, group C, member 1	NM_008173	14815	gb:NM_008173.1 /DB_XREF=gi:6680102 /GEN=Nr3c1 /FEA=FLmRNA /CNT=182 /TID=Mm.4918.1 /TIER=FL /STK=1 /UG=Mm.4918 /LL=14815 /DEF=Mus musculus nuclear receptor subfamily 3, group C, member 1 (Nr3c1), mRNA. /PROD=glucocorticoid receptor 1 /FL=gb:NM_008173.1	218	264	204	228.67	18.12	42	55	22	39.67	9.6	-5.76	-4	-9.7	-189	-9.216	0.002561	*	218	264	204	228.67	18.12	305	133	44	160.67	76.6	-1.42	-0.78	-6.61	-68	-0.864	0.47073		218	264	204	228.67	18.12	194	260	109	187.67	43.7	-1.22
1425247_a_at	immunoglobulin heavy chain 4 (serum IgG1)	BC008237	16017	gb:BC008237.1 /DB_XREF=gi:14198346 /FEA=FLmRNA /CNT=5 /TID=Mm.196085.1 /TIER=FL /STK=4 /UG=Mm.196085 /LL=16017 /UG_GENE=Igh-4 /DEF=Mus musculus, Similar to immunoglobulin heavy chain 4 (serum IgG1), clone MGC:6522 IMAGE:2651217, mRNA, complete cds. /PROD=Similar to immunoglobulin heavy chain 4 (serumIgG1) /FL=gb:BC008237.1	2450	3663	6224	4112.33	1112.38	4773	9996	11980	8916.33	2149.38	2.17	1.16	4.24	4804	1.985	0.141381		2450	3663	6224	4112.33	1112.38	10466	12731	13644	12280.3	944.68	2.99	2.01	5.43	8168	5.597	0.005401	*	2450	3663	6224	4112.33	1112.38	13741	13881	10670	12764	1047.78	3.1
1421895_at	eukaryotic translation initiation factor 2, subunit 3, structural gene X-linked	NM_012010	26905	gb:NM_012010.1 /DB_XREF=gi:6753737 /GEN=Eif2s3x /FEA=FLmRNA /CNT=65 /TID=Mm.218851.1 /TIER=FL /STK=1 /UG=Mm.218851 /LL=26905 /DEF=Mus musculus eukaryotic translation initiation factor 2, subunit 3, structural gene X-linked (Eif2s3x), mRNA. /PROD=eukaryotic translation initiation factor 2,subunit 3, structural gene X-linked /FL=gb:NM_012010.1	286	367	340	331	23.81	55	102	101	86	15.5	-3.85	-2.88	-5.56	-245	-8.623	0.001908	*	286	367	340	331	23.81	506	396	39	313.67	140.96	-1.06	-0.6	-4.06	-17.33	-0.121	0.914042		286	367	340	331	23.81	242	284	453	326.33	64.48	-1.01
1451768_a_at	solute carrier family 20, member 2	AF196476	20516	gb:AF196476.1 /DB_XREF=gi:11066193 /GEN=Slc20a2 /FEA=FLmRNA /CNT=16 /TID=Mm.157511.1 /TIER=FL /STK=1 /UG=Mm.157511 /LL=20516 /DEF=Mus musculus type III sodium-dependent phosphate transporter (Slc20a2) mRNA, complete cds. /PROD=type III sodium-dependent phosphate transporter /FL=gb:AF196476.1	140	226	218	194.67	27.43	80	59	36	58.33	12.71	-3.34	-2.23	-5.43	-136.33	-4.51	0.023214	*	140	226	218	194.67	27.43	358	446	138	314	91.59	1.61	0.82	2.59	119.33	1.248	0.321695		140	226	218	194.67	27.43	73	74	156	101	27.5	-1.93
1418294_at	erythrocyte protein band 4.1-like 4b	NM_019427	54357	gb:NM_019427.1 /DB_XREF=gi:9506566 /GEN=Epb4.1l4b /FEA=FLmRNA /CNT=72 /TID=Mm.28217.1 /TIER=FL+Stack /STK=26 /UG=Mm.28217 /LL=54357 /DEF=Mus musculus erythrocyte protein band 4.1-like 4b (Epb4.1l4b), mRNA. /PROD=erythrocyte protein band 4.1-like 4b /FL=gb:AB032366.1 gb:NM_019427.1	183	60	95	112.67	36.59	110	121	99	110	6.35	-1.02	-0.48	-1.59	-2.67	-0.072	0.948959		183	60	95	112.67	36.59	353	622	680	551.67	100.73	4.9	2.8	10.9	439	4.096	0.036492	*	183	60	95	112.67	36.59	164	87	116	122.33	22.45	1.09
1451072_a_at	ring finger protein 4	AV045658	19822	gb:AV045658 /DB_XREF=gi:4865323 /DB_XREF=AV045658 /CLONE=1700047N17 /FEA=FLmRNA /CNT=336 /TID=Mm.21281.1 /TIER=Stack /STK=19 /UG=Mm.21281 /LL=19822 /UG_GENE=Rnf4 /UG_TITLE=ring finger protein 4 /FL=gb:AF169300.1 gb:BC003282.1	614	827	599	680	73.63	174	242	289	235	33.38	-2.89	-2.17	-3.95	-445	-5.505	0.014258	*	614	827	599	680	73.63	776	542	234	517.33	156.95	-1.31	-0.84	-2.66	-162.67	-0.938	0.420826		614	827	599	680	73.63	670	602	465	579	60.29	-1.17
1421755_at	G protein-coupled receptor 132	NM_019925	56696	gb:NM_019925.1 /DB_XREF=gi:9910231 /GEN=G2a-pending /FEA=FLmRNA /CNT=2 /TID=Mm.20455.1 /TIER=FL /STK=2 /UG=Mm.20455 /LL=56696 /DEF=Mus musculus G protein-coupled receptor G2A (G2a-pending), mRNA. /PROD=G protein-coupled receptor G2A /FL=gb:NM_019925.1 gb:AF083442.1	264	132	169	188.33	39.31	12	35	55	34	12.42	-5.54	-2.94	-14.4	-154.33	-3.743	0.048466	*	264	132	169	188.33	39.31	106	116	81	101	10.41	-1.86	-1.19	-2.65	-87.33	-2.148	0.149041		264	132	169	188.33	39.31	21	46	22	29.67	8.17	-6.35
1423862_at	pleckstrin homology domain containing, family F (with FYVE domain) member 2	BE986504	71801	gb:BE986504 /DB_XREF=gi:10660902 /DB_XREF=UI-M-CG0p-bev-c-05-0-UI.s1 /CLONE=UI-M-CG0p-bev-c-05-0-UI /FEA=FLmRNA /CNT=159 /TID=Mm.34351.1 /TIER=Stack /STK=16 /UG=Mm.34351 /UG_TITLE=Mus musculus, Similar to hypothetical protein FLJ13187, clone MGC:28979 IMAGE:4503757, mRNA, complete cds /FL=gb:BC016134.1	457	296	409	387.33	47.72	134	143	168	148.33	10.17	-2.61	-2.03	-3.26	-239	-4.898	0.032889	*	457	296	409	387.33	47.72	261	267	219	249	15.1	-1.56	-1.22	-1.92	-138.33	-2.764	0.089951		457	296	409	387.33	47.72	322	291	278	297	13.05	-1.3
1449065_at	acyl-CoA thioesterase 1	NM_012006	26897	gb:NM_012006.1 /DB_XREF=gi:6753549 /GEN=Cte1 /FEA=FLmRNA /CNT=68 /TID=Mm.1978.1 /TIER=FL+Stack /STK=24 /UG=Mm.1978 /LL=26897 /DEF=Mus musculus cytosolic acyl-CoA thioesterase 1 (Cte1), mRNA. /PROD=cytosolic acyl-CoA thioesterase 1 /FL=gb:NM_012006.1	62	116	72	83.33	16.59	20	30	73	41	16.26	-2.03	-1.07	-6.01	-42.33	-1.823	0.142463		62	116	72	83.33	16.59	235	384	315	311.33	43.05	3.74	2.55	5.82	228	4.942	0.022451	*	62	116	72	83.33	16.59	51	20	19	30	10.5	-2.78
1420249_s_at	chemokine (C-C motif) ligand 6	AV084904	20305	gb:AV084904 /DB_XREF=gi:5216352 /DB_XREF=AV084904 /CLONE=2310009A22 /FEA=EST /CNT=1 /TID=Mm.218266.1 /TIER=ConsEnd /STK=1 /UG=Mm.218266 /UG_TITLE=EST	21	33	55	36.33	9.96	79	106	87	90.67	8.01	2.5	1.66	4.6	54.33	4.253	0.014447		21	33	55	36.33	9.96	9	10	49	22.67	13.17	-1.6	-0.65	-36.35	-13.67	-0.828	0.457525		21	33	55	36.33	9.96	157	108	162	142.33	17.23	3.92
1423891_at	glutathione S-transferase, theta 3	BC003903	103140	gb:BC003903.1 /DB_XREF=gi:13278109 /FEA=FLmRNA /CNT=137 /TID=Mm.25313.1 /TIER=FL+Stack /STK=83 /UG=Mm.25313 /LL=103140 /UG_GENE=AI118089 /DEF=Mus musculus, Similar to glutathione S-transferase theta 1, clone MGC:6769 IMAGE:3601446, mRNA, complete cds. /PROD=Similar to glutathione S-transferase theta 1 /FL=gb:BC003903.1	80	108	86	91.33	8.51	128	121	128	125.67	2.33	1.38	1.19	1.63	34.33	3.89	0.047862		80	108	86	91.33	8.51	240	272	333	281.67	27.28	3.08	2.46	3.85	190.33	6.661	0.013599	*	80	108	86	91.33	8.51	92	82	94	89.33	3.71	-1.02
1449011_at	solute carrier family 12, member 7	BB732135	20499	gb:BB732135 /DB_XREF=gi:16115410 /DB_XREF=BB732135 /CLONE=E970021D09 /FEA=FLmRNA /CNT=91 /TID=Mm.24510.1 /TIER=Stack /STK=9 /UG=Mm.24510 /LL=20499 /UG_GENE=Slc12a7 /UG_TITLE=solute carrier family 12, member 7 /FL=gb:NM_011390.1 gb:AF087436.1	512	361	332	401.67	55.8	85	113	119	105.67	10.48	-3.8	-2.82	-4.99	-296	-5.214	0.030144	*	512	361	332	401.67	55.8	361	231	101	231	75.06	-1.74	-1.05	-3.82	-170.67	-1.825	0.147995		512	361	332	401.67	55.8	191	278	141	203.33	40.03	-1.98
1450738_at	kinesin family member 21A	NM_016705	16564	gb:NM_016705.1 /DB_XREF=gi:7710045 /GEN=Kif21a /FEA=FLmRNA /CNT=82 /TID=Mm.41379.1 /TIER=FL+Stack /STK=14 /UG=Mm.41379 /LL=16564 /DEF=Mus musculus kinesin family member 21A (Kif21a), mRNA. /PROD=kinesin family member 21A /FL=gb:NM_016705.1 gb:AF202892.1	76	82	118	92	13.11	114	92	51	85.67	18.46	-1.07	-0.72	-1.74	-6.33	-0.28	0.795006		76	82	118	92	13.11	296	320	326	314	9.17	3.41	2.75	4.48	222	13.875	0.000307	*	76	82	118	92	13.11	78	16	14	36	21.01	-2.56
[truncated: 6 more columns]
