# Supplementary material for: Combining global genome and transcriptome approaches to identify the candidate genes of small-effect quantitative trait loci in collagen-induced arthritis
Source: Arthritis Res Ther. 2007 Jan 23;9(1):R3. doi: 10.1186/ar2108 (PMC1860061; doi:10.1186/ar2108)
Supplement: Additional file 3 — Summary information on the 117 genes that were strain-specific differentially expressed and were dysregulated in the DBA/1 strain during CIA. The physical positions of the genes were retrieved from Ensembl [30] [file ar2108-S3.xls]

## Sheet: Tabelle1
Probe Set ID	Gene Symbol	Chromosome	Position (Mb)	Gene Title
1450846_at	Bzw1	1	58.6	basic leucine zipper and W2 domains 1
1420961_a_at	Ivns1abp	1	151	influenza virus NS1A binding protein
1431646_a_at	Stx6	1	155.1	syntaxin 6
1452539_a_at	Cd3z	1	165.8	CD3 antigen, zeta polypeptide
1452137_at	Acbd3	1	180.7	acyl-Coenzyme A binding domain containing 3
1416893_at	3110001A13Rik	2	3.4	RIKEN cDNA 3110001A13 gene
1421272_at	Vav2	2	27.2	Vav2 oncogene
1421002_at	Angptl2	2	33.2	angiopoietin-like 2
1419098_at	Stom	2	35.3	stomatin
1418489_a_at	Calcrl	2	84.1	calcitonin receptor-like
1448348_at	Gpiap1	2	103.6	GPI-anchored membrane protein 1
1449262_s_at	Lin7c	2	109.7	lin 7 homolog c (C. elegans)
1450143_at	Rasgrp1	2	117	RAS guanyl releasing protein 1
1450007_at	1500003O03Rik	2	119.2	RIKEN cDNA 1500003O03 gene
1456225_x_at	Trib3	2	152	tribbles homolog 3 (Drosophila)
1420887_a_at	Bcl2l1	2	152.4	Bcl2-like 1
1422959_s_at	Zfp313	2	167.2	zinc finger protein 313
1422512_a_at	Ogfr	2	181	opioid growth factor receptor
1450116_at	D3Ertd300e	3	54.8	DNA segment, Chr 3, ERATO Doi 300, expressed
1425917_at	H28	3	151.6	histocompatibility 28
1421839_at	Abca1	4	53.04	ATP-binding cassette, sub-family A (ABC1), member 1
1421269_at	Ugcg	4	59.2	UDP-glucose ceramide glucosyltransferase
1433775_at	C77080	4	128.6	expressed sequence C77080
1424838_at	A330049M08Rik	4	134.7	RIKEN cDNA A330049M08 gene
1422991_at	Pik3cd	4	148.6	phosphatidylinositol 3-kinase catalytic delta polypeptide
1421102_a_at	Vamp3	4	150	vesicle-associated membrane protein 3
1453740_a_at	Ccnl2	4	154.8	cyclin L2
1425829_a_at	Steap4	5	7.9	STEAP family member 4
1420954_a_at	Add1	5	33.6	adducin 1 (alpha)
1437591_a_at	Wdr1	5	37.8	WD repeat domain 1
1450136_at	Cd38	5	43.1	CD38 antigen
1451763_at	Cnga1	5	71.9	cyclic nucleotide gated channel alpha 1
1425620_at	Tgfbr3	5	106.2	transforming growth factor, beta receptor III
1424775_at	Oas1a	5	120.1	2'-5' oligoadenylate synthetase 1A
1420975_at	Baz1b	5	134.1	bromodomain adjacent to zinc finger domain, 1B
1449943_at	Lfng	5	139.5	lunatic fringe gene homolog (Drosophila)
1450097_s_at	Gna12	5	139.7	guanine nucleotide binding protein, alpha 12
1416515_at	Fscn1	5	141.9	fascin homolog 1, actin bundling protein (Strongylocentrotus) purpuratus)
1425684_at	2310005E10Rik	6	34.3	RIKEN cDNA 2310005E10 gene
1426200_at	Igk-V8	6	69.5	Immunoglobulin lambda chain, mAb 667
1429533_at	Immt	6	71.8	inner membrane protein, mitochondrial
1424484_at	Mobk1b	6	83.5	MOB1, Mps One Binder kinase activator-like 1B (yeast)
1416190_a_at	Sec61a1	6	88.5	Sec61 alpha 1 subunit (S. cerevisiae)
1449936_at	8430419L09Rik	6	135.2	RIKEN cDNA 8430419L09 gene
1454633_at	Etnk1	6	143.2	ethanolamine kinase 1
1435945_a_at	Kcnn4	7	21.1	potassium intermediate/small conductance calcium-activated channel, subfamily N, member 4
1427831_s_at	Zfp260	7	27	zinc finger protein 260
1425367_at	Itgal	7	123.3	integrin alpha L
1423048_a_at	Tollip	7	138.3	toll interacting protein
1451713_a_at	Fcer2a	8	3.6	Fc receptor, IgE, low affinity II, alpha polypeptide
1426333_a_at	Ikbkb	8	21.4	inhibitor of kappaB kinase beta
1422341_s_at	Lypla3	8	104.7	lysophospholipase 3
1420950_at	Znrf1	8	110.1	zinc and ring finger 1
1432004_a_at	Dnm2	9	21.3	dynamin 2
1423743_at	Arcn1	9	44.6	archain 1
1450104_at	Adam10	9	70.7	a disintegrin and metallopeptidase domain 10
1451109_a_at	Nedd4	9	72.6	neural precursor cell expressed, developmentally down-regulted gene 4
1419168_at	Mapk6	9	75.4	mitogen-activated protein kinase 6
1428820_at	Mapre1	9	78.5	microtubule-associated protein, RP/EB family, member 1
1452187_at	Rbm5	9	107.4	RNA binding motif protein 5
1417213_a_at	Rbm6	9	107.5	RNA binding motif protein 6
1430533_a_at	Ctnnb1	9	120.6	catenin (cadherin associated protein), beta 1, 88kDa
1427255_s_at	Zfp445	9	122.5	zinc finger protein 445
1450829_at	Tnfaip3	10	18.7	tumor necrosis factor, alpha-induced protein 3
1415801_at	Gja1	10	56.1	gap junction membrane channel protein alpha 1
1426519_at	P4ha1	10	58.8	procollagen-proline, 2-oxoglutarate 4-dioxygenase (proline 4-hydroxylase), alpha 1 polypeptide
1415957_a_at	Nnp1	10	78.05	novel nuclear protein 1
1417249_at	Polm	11	5.7	polymerase (DNA directed), mu
1456043_at	Usp22	11	61.2	ubiquitin specific peptidase 22
1450124_a_at	Atp2a3	11	73	ATPase, Ca++ transporting, ubiquitous
1449551_at	Myo1c	11	75.7	myosin IC
1434357_a_at	Kpnb1	11	97.2	karyopherin (importin) beta 1
1450259_a_at	Stat5a	11	100.9	signal transducer and activator of transcription 5A
1448997_at	Pscd1	11	118.2	pleckstrin homology, Sec7 and coiled-coil domains 1
1421857_at	Adam17	12	19.6	a disintegrin and metallopeptidase domain 17
1421448_at	Garnl1	12	53.5	GTPase activating RANGAP domain-like 1
1423325_at	Pnn	12	57	pinin
1425324_x_at	Igh-4	12	110.8	immunoglobulin heavy chain 4 (serum IgG1)
1430634_a_at	Pfkp	13	6.4	phosphofructokinase, platelet
1451732_at	Prpf4b	13	34.2	PRP4 pre-mRNA processing factor 4 homolog B (yeast)
1420823_at	Sema4d	13	50.7	sema domain, immunoglobulin domain (Ig), transmembrane domain (TM) and short cytoplasmic domain, (semaphorin) 4D
1425797_a_at	Syk	13	51.6	spleen tyrosine kinase
1450480_a_at	Gprk6	13	54.4	G protein-coupled receptor kinase 6
1449011_at	Slc12a7	13	70.6	solute carrier family 12, member 7
1460295_s_at	Il6st	13	109.6	interleukin 6 signal transducer
1421384_at	Lyst	13	131.4	lysosomal trafficking regulator
1450385_at	Kpna3	14	56.2	karyopherin (importin) alpha 3
1425621_at	Trim35	14	61.1	tripartite motif-containing 35
1449308_at	C6	15	4.5	complement component 6
1420818_at	Sla	15	66.8	src-like adaptor
1417653_at	Pvalb	15	78.2	parvalbumin
1416876_at	Parvg	15	84.4	parvin, gamma
1427424_at	Galnt6	15	100.6	UDP-N-acetyl-alpha-D-galactosamine:polypeptide N-acetylgalactosaminyltransferase 6
1420927_at	St6gal1	16	22.8	beta galactoside alpha 2,6 sialyltransferase 1
1420951_a_at	Son	16	91.6	Son cell proliferation protein
1426226_at	Dyrk1a	16	94.9	dual-specificity tyrosine-(Y)-phosphorylation regulated kinase 1a
1416437_a_at	Mapk8ip3	17	23.07	mitogen-activated protein kinase 8 interacting protein 3
1416704_at	Mapk14	17	26.8	mitogen activated protein kinase 14
1456870_at	A430107D22Rik	17	30.5	RIKEN cDNA A430107D22 gene
1427127_x_at	Hspa1a	17	33	heat shock protein 1A
1425137_a_at	H2-Q10	17	33.5	histocompatibility 2, Q region locus 10
1422051_a_at	Gabbr1	17	35.1	gamma-aminobutyric acid (GABA-B) receptor, 1
1416691_at	Gtpbp2	17	44.2	GTP binding protein 2
1450821_at	Pcaf	17	51.7	p300/CBP-associated factor
1421832_at	Twsg1	17	64.1	twisted gastrulation homolog 1 (Drosophila)
1460380_at	Dsg2	18	20.9	desmoglein 2
1421866_at	Nr3c1	18	39.7	nuclear receptor subfamily 3, group C, member 1
1434866_x_at	Cpt1a	19	3.2	carnitine palmitoyltransferase 1a, liver
1432436_a_at	Ak3	19	28.7	adenylate kinase 3
1415823_at	Scd2	19	44.1	stearoyl-Coenzyme A desaturase 2
1451743_at	D19Wsu162e	19	46.4	DNA segment, Chr 19, Wayne State University 162, expressed
1416660_at	Eif3s10	19	60.6	eukaryotic translation initiation factor 3, subunit 10 (theta)
1423742_at	Rbm10	X	19	RNA binding motif protein 10
1452496_at	Atp11c	X	55.7	Atpase, class VI, type 11C
1450439_at	Hcfc1	X	69.3	host cell factor C1
1421895_at	Eif2s3x	X	89.5	eukaryotic translation initiation factor 2, subunit 3, structural gene X-linked
1420948_s_at	4833408C14Rik	X	101.1	RIKEN cDNA 4833408C14 gene
